# Supplementary material for: Crystal structures and Hirshfeld surface analysis of 2-(adamantan-1-yl)-5-(4-fluoro­phen­yl)-1,3,4-oxa­diazole and 2-(adamantan-1-yl)-5-(4-chloro­phen­yl)-1,3,4-oxa­diazole
Source: Acta Crystallogr E Crystallogr Commun. 2019 Apr 12;75(Pt 5):611–5. doi: 10.1107/S2056989019004651 (PMC6505599; doi:10.1107/S2056989019004651)
Supplement: Supplementary file 1 [file e-75-00611-sup1.cif]

##############################################################################
#                                                                            #
# This CIF contains the data in a paper accepted for publication in          #
# Acta Crystallographica Section E. It conforms to the requirements of       #
# Notes for Authors for Acta Crystallographica Section E, and has been       #
# peer reviewed under the auspices of the IUCr Commission on Journals.       #
#                                                                            #
# Full details of the Crystallographic Information File format               #
# are given in the paper "The Crystallographic Information File (CIF):       #
# a New Standard Archive File for Crystallography" by S. R. Hall, F. H.      #
# Allen and I. D. Brown [Acta Cryst. (1991), A47, 655-685].                  #
#                                                                            #
# The current version of the core CIF dictionary is obtainable from          #
# ftp://ftp.iucr.org/pub/cif_core.dic.                                       #
#                                                                            #
# Software is freely available for graphical display of the structure(s)     #
# in this CIF. For information consult the CIF software page                 #
# http://www.iucr.org/resources/cif/software.                                #
#                                                                            #
# This file may be used for bona fide research purposes within the           #
# scientific community so long as proper attribution is given to the journal # 
# article from which it was obtained.                                        #
#                                                                            #
##############################################################################
data_I
_audit_creation_method
;
Olex2 1.2
(compiled 2018.05.29 svn.r3508 for OlexSys, GUI svn.r5506)
;
_chemical_name_systematic
; 2-(Adamantan-1-yl)-5-(4-fluorophenyl)-1,3,4-oxadiazole
;
_chemical_name_common     ?
_chemical_formula_moiety     'C18 H19 F N2 O'
_chemical_formula_sum     'C18 H19 F N2 O'
_chemical_formula_iupac     'C18 H19 F N2 O'
_chemical_formula_weight     298.35
_chemical_melting_point     ?
_space_group_crystal_system     monoclinic
_space_group_name_H-M_alt     'P 21/c'
_space_group_name_Hall     '-P 2ybc'
loop_
    _space_group_symop_operation_xyz
    'x, y, z'
    '-x, y+1/2, -z+1/2'
    '-x, -y, -z'
    'x, -y-1/2, z-1/2'
_cell_length_a     18.2525(4)
_cell_length_b     7.07855(16)
_cell_length_c     11.2207(2)
_cell_angle_alpha     90
_cell_angle_beta     98.556(2)
_cell_angle_gamma     90
_cell_volume     1433.59(6)
_cell_formula_units_Z     4
_cell_measurement_reflns_used     7588
_cell_measurement_theta_min     4.9
_cell_measurement_theta_max     78.5
_cell_measurement_temperature     160.0(10)
_exptl_crystal_description     plate
_exptl_crystal_colour     colourless
_exptl_crystal_size_max     0.18
_exptl_crystal_size_mid     0.15
_exptl_crystal_size_min     0.015
_exptl_crystal_density_diffrn     1.382
_exptl_crystal_density_meas     ?
_exptl_crystal_density_method     ?
_exptl_crystal_F_000     632
loop_
    _exptl_crystal_face_index_h
    _exptl_crystal_face_index_k
    _exptl_crystal_face_index_l
    _exptl_crystal_face_perp_dist
    0 -1 0 0.0582
    -1 0 0 0.0057
    1 0 0 0.0066
    -1 1 2 0.0578
    1 -1 -5 0.0836
    0 3 -5 0.0699
    -1 -1 5 0.1001
_exptl_absorpt_coefficient_mu     0.775
_exptl_absorpt_correction_type     analytical
_exptl_absorpt_process_details
;
(CrysAlisPro; Rigaku OD, 2019)
;
_exptl_absorpt_correction_T_min     0.921
_exptl_absorpt_correction_T_max     0.990
_diffrn_ambient_temperature     160.0(10)
_diffrn_source     'micro-focus sealed X-ray tube'
_diffrn_radiation_type     CuK\a
_diffrn_radiation_wavelength     1.54184
_diffrn_radiation_monochromator     mirror
_diffrn_measurement_device_type     'XtaLAB Synergy, Dualflex, Pilatus 200K'
_diffrn_measurement_device     'four-circle diffractometer'
_diffrn_measurement_method     '\w scans'
_diffrn_detector     'CCD plate'
_diffrn_detector_area_resol_mean     5.8140
_diffrn_reflns_number     13058
_diffrn_reflns_av_R_equivalents     0.0299
_diffrn_reflns_av_unetI/netI     0.0295
_diffrn_reflns_theta_min     4.900
_diffrn_reflns_theta_max     74.487
_diffrn_reflns_theta_full     67.684
_diffrn_measured_fraction_theta_max     0.992
_diffrn_measured_fraction_theta_full     0.992
_diffrn_reflns_limit_h_min     -22
_diffrn_reflns_limit_h_max     22
_diffrn_reflns_limit_k_min     -8
_diffrn_reflns_limit_k_max     8
_diffrn_reflns_limit_l_min     -11
_diffrn_reflns_limit_l_max     14
_diffrn_radiation_probe     x-ray
_refine_special_details     ?
_reflns_number_total     2903
_reflns_number_gt     2578
_reflns_threshold_expression     'I > 2\s(I)'
_refine_ls_structure_factor_coef     Fsqd
_refine_ls_matrix_type     full
_refine_ls_R_factor_all     0.0851
_refine_ls_R_factor_gt     0.0798
_refine_ls_wR_factor_gt     0.2309
_refine_ls_wR_factor_ref     0.2331
_refine_ls_goodness_of_fit_ref     1.229
_refine_ls_restrained_S_all     1.229
_refine_ls_number_reflns     2903
_refine_ls_number_parameters     199
_refine_ls_number_restraints     0
_refine_ls_hydrogen_treatment     constr
_refine_ls_weighting_scheme     calc
_refine_ls_weighting_details
              'w=1/[\s^2^(Fo^2^)+(0.0572P)^2^+6.0123P] where P=(Fo^2^+2Fc^2^)/3'
_atom_sites_solution_hydrogens     geom
_atom_sites_solution_primary     dual
_atom_sites_solution_secondary     ?
_refine_ls_shift/su_max     0.000
_refine_ls_shift/su_mean     0.000
_refine_diff_density_max     0.465
_refine_diff_density_min     -0.382
_refine_ls_extinction_method     none
_refine_ls_extinction_coef     .
loop_
    _atom_type_symbol
    _atom_type_description
    _atom_type_scat_dispersion_real
    _atom_type_scat_dispersion_imag
    _atom_type_scat_source
    'C' 'C' 0.0181 0.0091
                         'International Tables Vol C Tables 4.2.6.8 and 6.1.1.4'
    'H' 'H' 0.0000 0.0000
                         'International Tables Vol C Tables 4.2.6.8 and 6.1.1.4'
    'F' 'F' 0.0727 0.0534
                         'International Tables Vol C Tables 4.2.6.8 and 6.1.1.4'
    'N' 'N' 0.0311 0.0180
                         'International Tables Vol C Tables 4.2.6.8 and 6.1.1.4'
    'O' 'O' 0.0492 0.0322
                         'International Tables Vol C Tables 4.2.6.8 and 6.1.1.4'
_computing_data_collection
;
CrysAlisPro (Rigaku OD, 2019)
;
_computing_cell_refinement
;
CrysAlisPro (Rigaku OD, 2019)
;
_computing_data_reduction
;
CrysAlisPro (Rigaku OD, 2019)
;
_computing_structure_solution
;
ShelXT (Sheldrick, 2015a)
;
_computing_structure_refinement
;
ShelXL (Sheldrick, 2015b)
;
_computing_molecular_graphics
;
Mercury (Macrae <i>et al.</i>,  2008)
;
_computing_publication_material
;
<i>OLEX2</i> (Dolomanov <i>et al.</i>,  2009)
;
loop_
    _atom_site_type_symbol
    _atom_site_label
    _atom_site_fract_x
    _atom_site_fract_y
    _atom_site_fract_z
    _atom_site_U_iso_or_equiv
    _atom_site_adp_type
    _atom_site_calc_flag
    _atom_site_occupancy
    _atom_site_disorder_assembly
    _atom_site_disorder_group
    C C1 0.6397(2) 0.5834(6) 0.8751(3) 0.0220(8) Uani d 1 . .
    C C2 0.6287(2) 0.5485(6) 0.7528(3) 0.0218(8) Uani d 1 . .
    H H2 0.669009 0.519350 0.711237 0.026 Uiso calc 1 . .
    C C3 0.5568(2) 0.5574(5) 0.6928(3) 0.0189(7) Uani d 1 . .
    H H3 0.547397 0.536452 0.608242 0.023 Uiso calc 1 . .
    C C4 0.4979(2) 0.5973(5) 0.7558(3) 0.0178(7) Uani d 1 . .
    C C5 0.5114(2) 0.6345(5) 0.8784(3) 0.0201(8) Uani d 1 . .
    H H5 0.471482 0.664740 0.920495 0.024 Uiso calc 1 . .
    C C6 0.5836(2) 0.6276(6) 0.9397(3) 0.0234(8) Uani d 1 . .
    H H6 0.593767 0.652639 1.023700 0.028 Uiso calc 1 . .
    C C7 0.42268(19) 0.5993(5) 0.6869(3) 0.0188(7) Uani d 1 . .
    C C8 0.3054(2) 0.5755(5) 0.6523(3) 0.0194(8) Uani d 1 . .
    C C9 0.22741(19) 0.5532(5) 0.6776(3) 0.0188(8) Uani d 1 . .
    C C10 0.2034(2) 0.7286(6) 0.7450(4) 0.0229(8) Uani d 1 . .
    H H10A 0.235907 0.742685 0.823383 0.027 Uiso calc 1 . .
    H H10B 0.208148 0.843843 0.696746 0.027 Uiso calc 1 . .
    C C11 0.1226(2) 0.7041(6) 0.7656(4) 0.0249(9) Uani d 1 . .
    H H11 0.107002 0.816945 0.809285 0.030 Uiso calc 1 . .
    C C12 0.0729(2) 0.6855(7) 0.6436(4) 0.0280(9) Uani d 1 . .
    H H12A 0.020522 0.672769 0.656054 0.034 Uiso calc 1 . .
    H H12B 0.077248 0.800506 0.594894 0.034 Uiso calc 1 . .
    C C13 0.0958(2) 0.5124(6) 0.5766(3) 0.0261(9) Uani d 1 . .
    H H13 0.063156 0.501154 0.496999 0.031 Uiso calc 1 . .
    C C14 0.1769(2) 0.5336(6) 0.5561(3) 0.0241(8) Uani d 1 . .
    H H14A 0.191844 0.421626 0.512660 0.029 Uiso calc 1 . .
    H H14B 0.181982 0.646678 0.506007 0.029 Uiso calc 1 . .
    C C15 0.1155(2) 0.5267(7) 0.8408(4) 0.0282(9) Uani d 1 . .
    H H15A 0.147857 0.538200 0.919522 0.034 Uiso calc 1 . .
    H H15B 0.063748 0.512872 0.855987 0.034 Uiso calc 1 . .
    C C16 0.1378(2) 0.3532(6) 0.7743(4) 0.0264(9) Uani d 1 . .
    H H16 0.132697 0.237763 0.823688 0.032 Uiso calc 1 . .
    C C17 0.0881(2) 0.3342(6) 0.6516(4) 0.0282(9) Uani d 1 . .
    H H17A 0.102861 0.221647 0.608557 0.034 Uiso calc 1 . .
    H H17B 0.035805 0.318109 0.663834 0.034 Uiso calc 1 . .
    C C18 0.2193(2) 0.3748(6) 0.7544(4) 0.0242(8) Uani d 1 . .
    H H18A 0.234847 0.261751 0.712615 0.029 Uiso calc 1 . .
    H H18B 0.251650 0.386012 0.833140 0.029 Uiso calc 1 . .
    F F1 0.71024(12) 0.5714(4) 0.9363(2) 0.0321(6) Uani d 1 . .
    N N1 0.40489(17) 0.6139(5) 0.5727(3) 0.0237(7) Uani d 1 . .
    N N2 0.32721(18) 0.5975(5) 0.5493(3) 0.0245(7) Uani d 1 . .
    O O1 0.36296(13) 0.5751(4) 0.7457(2) 0.0192(6) Uani d 1 . .
loop_
    _atom_site_aniso_label
    _atom_site_aniso_U_11
    _atom_site_aniso_U_22
    _atom_site_aniso_U_33
    _atom_site_aniso_U_12
    _atom_site_aniso_U_13
    _atom_site_aniso_U_23
    C1 0.0185(18) 0.0220(19) 0.0239(19) -0.0016(15) -0.0015(14) 0.0036(15)
    C2 0.0179(17) 0.0239(19) 0.0245(19) -0.0014(15) 0.0059(14) 0.0014(15)
    C3 0.0218(18) 0.0180(17) 0.0177(17) 0.0000(14) 0.0055(14) -0.0012(13)
    C4 0.0152(16) 0.0155(16) 0.0232(17) -0.0024(13) 0.0048(13) 0.0008(14)
    C5 0.0199(17) 0.0201(18) 0.0217(18) 0.0007(14) 0.0083(14) 0.0003(14)
    C6 0.028(2) 0.0220(19) 0.0204(18) -0.0023(16) 0.0029(15) -0.0004(15)
    C7 0.0170(17) 0.0187(17) 0.0220(18) -0.0004(14) 0.0074(14) 0.0000(14)
    C8 0.0182(17) 0.0217(19) 0.0178(17) 0.0005(14) 0.0014(13) -0.0002(14)
    C9 0.0163(17) 0.0260(19) 0.0141(16) 0.0021(14) 0.0015(13) 0.0001(14)
    C10 0.0163(18) 0.027(2) 0.0257(19) -0.0027(15) 0.0034(14) -0.0046(16)
    C11 0.0153(17) 0.034(2) 0.027(2) 0.0003(16) 0.0061(14) -0.0057(17)
    C12 0.0159(18) 0.039(2) 0.029(2) 0.0032(17) 0.0029(15) 0.0023(18)
    C13 0.0170(18) 0.041(2) 0.0191(18) -0.0018(16) -0.0021(14) -0.0039(17)
    C14 0.0179(18) 0.038(2) 0.0161(17) -0.0002(16) 0.0018(14) -0.0001(16)
    C15 0.0197(18) 0.045(3) 0.0201(19) -0.0023(17) 0.0047(14) -0.0018(18)
    C16 0.0197(18) 0.031(2) 0.030(2) -0.0026(16) 0.0057(15) 0.0047(17)
    C17 0.0205(19) 0.034(2) 0.030(2) -0.0060(17) 0.0046(16) -0.0061(18)
    C18 0.0211(18) 0.029(2) 0.0233(19) 0.0043(16) 0.0051(15) 0.0048(16)
    F1 0.0198(11) 0.0465(16) 0.0278(12) -0.0006(10) -0.0032(9) 0.0031(11)
    N1 0.0194(15) 0.0318(18) 0.0207(16) 0.0022(13) 0.0061(12) 0.0008(14)
    N2 0.0202(16) 0.0366(19) 0.0171(15) 0.0020(14) 0.0044(12) 0.0013(14)
    O1 0.0148(12) 0.0288(14) 0.0146(12) -0.0007(10) 0.0036(9) -0.0009(10)
_geom_special_details
;
 All esds (except the esd in the dihedral angle between two l.s. planes)
 are estimated using the full covariance matrix.  The cell esds are taken
 into account individually in the estimation of esds in distances, angles
 and torsion angles; correlations between esds in cell parameters are only
 used when they are defined by crystal symmetry.  An approximate (isotropic)
 treatment of cell esds is used for estimating esds involving l.s. planes.
;
loop_
    _geom_bond_atom_site_label_1
    _geom_bond_atom_site_label_2
    _geom_bond_site_symmetry_2
    _geom_bond_distance
    _geom_bond_publ_flag
    C1 C2 . 1.380(5) ?
    C1 C6 . 1.376(5) ?
    C1 F1 . 1.369(4) ?
    C2 H2 . 0.9500 ?
    C2 C3 . 1.384(5) ?
    C3 H3 . 0.9500 ?
    C3 C4 . 1.400(5) ?
    C4 C5 . 1.386(5) ?
    C4 C7 . 1.472(5) ?
    C5 H5 . 0.9500 ?
    C5 C6 . 1.394(5) ?
    C6 H6 . 0.9500 ?
    C7 N1 . 1.279(5) ?
    C7 O1 . 1.366(4) ?
    C8 C9 . 1.500(5) ?
    C8 N2 . 1.288(5) ?
    C8 O1 . 1.369(4) ?
    C9 C10 . 1.550(5) ?
    C9 C14 . 1.534(5) ?
    C9 C18 . 1.548(5) ?
    C10 H10A . 0.9900 ?
    C10 H10B . 0.9900 ?
    C10 C11 . 1.537(5) ?
    C11 H11 . 1.0000 ?
    C11 C12 . 1.532(6) ?
    C11 C15 . 1.529(6) ?
    C12 H12A . 0.9900 ?
    C12 H12B . 0.9900 ?
    C12 C13 . 1.528(6) ?
    C13 H13 . 1.0000 ?
    C13 C14 . 1.539(5) ?
    C13 C17 . 1.535(6) ?
    C14 H14A . 0.9900 ?
    C14 H14B . 0.9900 ?
    C15 H15A . 0.9900 ?
    C15 H15B . 0.9900 ?
    C15 C16 . 1.523(6) ?
    C16 H16 . 1.0000 ?
    C16 C17 . 1.538(6) ?
    C16 C18 . 1.544(5) ?
    C17 H17A . 0.9900 ?
    C17 H17B . 0.9900 ?
    C18 H18A . 0.9900 ?
    C18 H18B . 0.9900 ?
    N1 N2 . 1.408(4) ?
loop_
    _geom_angle_atom_site_label_1
    _geom_angle_atom_site_label_2
    _geom_angle_atom_site_label_3
    _geom_angle_site_symmetry_1
    _geom_angle_site_symmetry_3
    _geom_angle
    _geom_angle_publ_flag
    C6 C1 C2 . . 123.8(4) ?
    F1 C1 C2 . . 118.3(3) ?
    F1 C1 C6 . . 117.9(3) ?
    C1 C2 H2 . . 121.2 ?
    C1 C2 C3 . . 117.5(3) ?
    C3 C2 H2 . . 121.2 ?
    C2 C3 H3 . . 119.8 ?
    C2 C3 C4 . . 120.5(3) ?
    C4 C3 H3 . . 119.8 ?
    C3 C4 C7 . . 117.6(3) ?
    C5 C4 C3 . . 120.2(3) ?
    C5 C4 C7 . . 122.2(3) ?
    C4 C5 H5 . . 120.1 ?
    C4 C5 C6 . . 119.9(3) ?
    C6 C5 H5 . . 120.1 ?
    C1 C6 C5 . . 118.1(3) ?
    C1 C6 H6 . . 121.0 ?
    C5 C6 H6 . . 121.0 ?
    N1 C7 C4 . . 127.2(3) ?
    N1 C7 O1 . . 113.1(3) ?
    O1 C7 C4 . . 119.7(3) ?
    N2 C8 C9 . . 127.7(3) ?
    N2 C8 O1 . . 112.5(3) ?
    O1 C8 C9 . . 119.8(3) ?
    C8 C9 C10 . . 110.7(3) ?
    C8 C9 C14 . . 107.7(3) ?
    C8 C9 C18 . . 111.2(3) ?
    C14 C9 C10 . . 109.3(3) ?
    C14 C9 C18 . . 109.1(3) ?
    C18 C9 C10 . . 108.9(3) ?
    C9 C10 H10A . . 109.8 ?
    C9 C10 H10B . . 109.8 ?
    H10A C10 H10B . . 108.3 ?
    C11 C10 C9 . . 109.3(3) ?
    C11 C10 H10A . . 109.8 ?
    C11 C10 H10B . . 109.8 ?
    C10 C11 H11 . . 109.4 ?
    C12 C11 C10 . . 109.2(3) ?
    C12 C11 H11 . . 109.4 ?
    C15 C11 C10 . . 109.7(3) ?
    C15 C11 H11 . . 109.4 ?
    C15 C11 C12 . . 109.6(3) ?
    C11 C12 H12A . . 109.7 ?
    C11 C12 H12B . . 109.7 ?
    H12A C12 H12B . . 108.2 ?
    C13 C12 C11 . . 109.8(3) ?
    C13 C12 H12A . . 109.7 ?
    C13 C12 H12B . . 109.7 ?
    C12 C13 H13 . . 109.5 ?
    C12 C13 C14 . . 109.6(3) ?
    C12 C13 C17 . . 109.6(3) ?
    C14 C13 H13 . . 109.5 ?
    C17 C13 H13 . . 109.5 ?
    C17 C13 C14 . . 109.3(3) ?
    C9 C14 C13 . . 109.9(3) ?
    C9 C14 H14A . . 109.7 ?
    C9 C14 H14B . . 109.7 ?
    C13 C14 H14A . . 109.7 ?
    C13 C14 H14B . . 109.7 ?
    H14A C14 H14B . . 108.2 ?
    C11 C15 H15A . . 109.7 ?
    C11 C15 H15B . . 109.7 ?
    H15A C15 H15B . . 108.2 ?
    C16 C15 C11 . . 110.0(3) ?
    C16 C15 H15A . . 109.7 ?
    C16 C15 H15B . . 109.7 ?
    C15 C16 H16 . . 109.4 ?
    C15 C16 C17 . . 110.1(3) ?
    C15 C16 C18 . . 108.9(3) ?
    C17 C16 H16 . . 109.4 ?
    C17 C16 C18 . . 109.5(3) ?
    C18 C16 H16 . . 109.4 ?
    C13 C17 C16 . . 109.2(3) ?
    C13 C17 H17A . . 109.8 ?
    C13 C17 H17B . . 109.8 ?
    C16 C17 H17A . . 109.8 ?
    C16 C17 H17B . . 109.8 ?
    H17A C17 H17B . . 108.3 ?
    C9 C18 H18A . . 109.8 ?
    C9 C18 H18B . . 109.8 ?
    C16 C18 C9 . . 109.6(3) ?
    C16 C18 H18A . . 109.8 ?
    C16 C18 H18B . . 109.8 ?
    H18A C18 H18B . . 108.2 ?
    C7 N1 N2 . . 106.2(3) ?
    C8 N2 N1 . . 106.3(3) ?
    C7 O1 C8 . . 102.0(3) ?
loop_
    _geom_torsion_atom_site_label_1
    _geom_torsion_atom_site_label_2
    _geom_torsion_atom_site_label_3
    _geom_torsion_atom_site_label_4
    _geom_torsion_site_symmetry_1
    _geom_torsion_site_symmetry_2
    _geom_torsion_site_symmetry_3
    _geom_torsion_site_symmetry_4
    _geom_torsion
    _geom_torsion_publ_flag
    C1 C2 C3 C4 . . . . -1.1(6) ?
    C2 C1 C6 C5 . . . . 1.1(6) ?
    C2 C3 C4 C5 . . . . 2.2(6) ?
    C2 C3 C4 C7 . . . . -178.3(3) ?
    C3 C4 C5 C6 . . . . -1.6(6) ?
    C3 C4 C7 N1 . . . . -18.2(6) ?
    C3 C4 C7 O1 . . . . 158.6(3) ?
    C4 C5 C6 C1 . . . . 0.0(6) ?
    C4 C7 N1 N2 . . . . 176.5(4) ?
    C4 C7 O1 C8 . . . . -176.9(3) ?
    C5 C4 C7 N1 . . . . 161.3(4) ?
    C5 C4 C7 O1 . . . . -22.0(5) ?
    C6 C1 C2 C3 . . . . -0.5(6) ?
    C7 C4 C5 C6 . . . . 178.9(4) ?
    C7 N1 N2 C8 . . . . 0.4(4) ?
    C8 C9 C10 C11 . . . . 178.1(3) ?
    C8 C9 C14 C13 . . . . -179.4(3) ?
    C8 C9 C18 C16 . . . . -177.9(3) ?
    C9 C8 N2 N1 . . . . 179.3(4) ?
    C9 C8 O1 C7 . . . . -179.6(3) ?
    C9 C10 C11 C12 . . . . -60.3(4) ?
    C9 C10 C11 C15 . . . . 59.8(4) ?
    C10 C9 C14 C13 . . . . -59.2(4) ?
    C10 C9 C18 C16 . . . . 59.8(4) ?
    C10 C11 C12 C13 . . . . 60.7(4) ?
    C10 C11 C15 C16 . . . . -60.9(4) ?
    C11 C12 C13 C14 . . . . -60.0(4) ?
    C11 C12 C13 C17 . . . . 60.0(4) ?
    C11 C15 C16 C17 . . . . -59.2(4) ?
    C11 C15 C16 C18 . . . . 60.8(4) ?
    C12 C11 C15 C16 . . . . 59.0(4) ?
    C12 C13 C14 C9 . . . . 59.4(4) ?
    C12 C13 C17 C16 . . . . -59.5(4) ?
    C14 C9 C10 C11 . . . . 59.8(4) ?
    C14 C9 C18 C16 . . . . -59.3(4) ?
    C14 C13 C17 C16 . . . . 60.6(4) ?
    C15 C11 C12 C13 . . . . -59.5(4) ?
    C15 C16 C17 C13 . . . . 59.3(4) ?
    C15 C16 C18 C9 . . . . -60.5(4) ?
    C17 C13 C14 C9 . . . . -60.7(4) ?
    C17 C16 C18 C9 . . . . 59.9(4) ?
    C18 C9 C10 C11 . . . . -59.3(4) ?
    C18 C9 C14 C13 . . . . 59.8(4) ?
    C18 C16 C17 C13 . . . . -60.5(4) ?
    F1 C1 C2 C3 . . . . 178.7(3) ?
    F1 C1 C6 C5 . . . . -178.2(3) ?
    N1 C7 O1 C8 . . . . 0.3(4) ?
    N2 C8 C9 C10 . . . . -111.7(4) ?
    N2 C8 C9 C14 . . . . 7.7(6) ?
    N2 C8 C9 C18 . . . . 127.1(4) ?
    N2 C8 O1 C7 . . . . -0.1(4) ?
    O1 C7 N1 N2 . . . . -0.4(4) ?
    O1 C8 C9 C10 . . . . 67.8(4) ?
    O1 C8 C9 C14 . . . . -172.9(3) ?
    O1 C8 C9 C18 . . . . -53.4(4) ?
    O1 C8 N2 N1 . . . . -0.2(4) ?
loop_
    _geom_hbond_atom_site_label_D
    _geom_hbond_atom_site_label_H
    _geom_hbond_atom_site_label_A
    _geom_hbond_site_symmetry_A
    _geom_hbond_distance_DH
    _geom_hbond_distance_HA
    _geom_hbond_distance_DA
    _geom_hbond_angle_DHA
    _geom_hbond_publ_flag
    C3 H3 N1 3_666 0.95 2.56 3.383(5) 146 yes
    C18 H18A F1 2_646 0.99 2.47 3.415(5) 159 yes
_shelx_space_group_comment
;
The symmetry employed for this shelxl refinement is uniquely defined
by the following loop, which should always be used as a source of
symmetry information in preference to the above space-group names.
They are only intended as comments.
;
_shelx_estimated_absorpt_T_min     0.873
_shelx_estimated_absorpt_T_max     0.988
_shelx_hkl_file
;
   2   0   0 3460.24 141.728  24
   3   0   0 13373.8 543.049  24
  -3   0   0 13704.4 543.419   1
  -4   0   0 85322.4 3415.75   1
   4   0   0 86288.2 3415.38  24
  -5   0   0 13357.0 535.107   1
   5   0   0 13015.7 534.806  24
  -6   0   0 9448.76 391.074   1
   6   0   0 9607.59 391.334  24
  -7   0   0 17987.8 726.355   1
   7   0   0 17885.4 726.516  24
   8   0   0 293.892 60.5486  24
  -8   0   0 366.893 56.7593   1
  -9   0   0 4262.72 193.421   1
   9   0   0 4349.93 196.932  24
 -10   0   0 28725.6 1172.06   1
  10   0   0 29315.1 1173.60  24
  11   0   0 1870.33 97.1515  16
 -11   0   0 1676.02 100.763   1
 -11   0   0 1720.51 96.5236  23
 -12   0   0 589.070 64.6174   1
 -12   0   0 706.751 65.2750  23
 -13   0   0 1230.19 65.7269   4
  13   0   0 1362.59 69.9210   6
 -13   0   0 1462.23 88.5102  23
 -14   0   0 18784.8 765.782  23
  14   0   0 18426.2 749.916   6
 -14   0   0 18768.5 748.094   4
 -15   0   0 10409.8 426.829   4
  15   0   0 10681.6 429.242   6
  16   0   0 496.599 51.6707   6
  17   0   0 1109.22 69.0390   6
  18   0   0 780.126 58.2736   6
  19   0   0 66.2776 41.2863   6
 -20   0   0 908.398 54.5691  18
  20   0   0 896.951 53.7774   6
  21   0   0 2411.96 101.121   6
 -21   0   0 2261.68 101.697  18
  22   0   0 4746.15 194.673  22
   0  -1   0-14.5882 18.0059  23
   1  -1   0 7179.70 287.652  23
   2  -1   0 623.470 33.0532  16
   3  -1   0 660.782 36.2317  16
   4  -1   0 290.660 28.0588  16
   5  -1   0 1519.53 69.9654  16
  -5  -1   0 1642.63 86.9662   1
   6  -1   0 5982.80 252.087  16
  -6  -1   0 6832.72 264.317   1
  -7  -1   0 840.373 68.8795   1
   7  -1   0 834.800 48.4978  16
   8  -1   0 1358.09 70.1327  16
  -8  -1   0 1631.76 90.9901   1
  -9   1   0 5612.25 230.521   1
   9  -1   0 5078.57 217.176  16
 -10   1   0 2154.34 112.509   1
 -10  -1   0 2092.69 116.702  23
  11  -1   0 38.9469 34.1476   2
 -11  -1   0 67.4395 58.3613  23
  11  -1   0 3.69173 32.2647  21
 -11   1   0-18.3851 51.2867   1
 -11   1   0 12.5098 36.7610  23
  12  -1   0 49.4201 37.5109   2
  12   1   0 36.9751 35.8001   6
  12   1   0 30.7154 35.9715  21
 -12   1   0 67.3504 32.3681   4
  12  -1   0 60.2563 36.9347  21
 -12  -1   0 37.5674 58.5062  23
 -13   1   0 614.809 44.6685   4
  13   1   0 458.706 47.3527   6
  13   1   0 589.372 48.1289  21
  13  -1   0 505.709 48.5789   2
  13  -1   0 561.316 48.1831  21
  13  -1   0 463.374 43.8053   6
 -13  -1   0 496.353 70.0165  23
  14  -1   0 2388.38 113.899  21
  14   1   0 2380.32 113.899   6
  14   1   0 2438.85 113.370  21
  14  -1   0 2487.45 110.855   6
  14  -1   0 2393.72 114.043   2
 -14  -1   0 2674.99 139.723  23
 -14   1   0 2469.53 110.543   4
 -15  -1   0 2625.19 139.119  23
  15  -1   0 2463.60 114.125  21
  15   1   0 2450.60 114.588   6
  15   1   0 2225.05 113.778  21
 -15   1   0 2487.46 109.786   4
  15  -1   0 2279.04 110.184   6
  16  -1   0 500.856 46.7835   6
  16  -1   0 481.909 57.5149  21
  16   1   0 405.504 53.9828  21
 -16   1   0 461.664 45.6541   4
  16   1   0 457.783 55.4765   6
 -16  -1   0 558.128 73.3658  23
 -17   1   0 438.627 47.7272  18
  17   1   0 363.632 53.2560  21
  17   1   0 289.572 52.5046   6
  17  -1   0 312.472 53.7763  21
  17  -1   0 379.153 44.8697   6
 -17   1   0 368.404 41.4092   4
  18   1   0 536.636 55.3276   6
  18  -1   0 637.394 47.5554   6
  18  -1   0 576.470 56.6108  21
  18   1   0 576.240 55.3204  21
 -18   1   0 556.907 42.5548   4
  18  -1   0 569.985 59.1247  22
 -18   1   0 552.258 48.9402  18
  19  -1   0 241.846 36.0255   6
  19  -1   0 246.176 49.4677  22
  19  -1   0 272.320 49.3135  21
 -19   1   0 326.574 39.0061  18
  19   1   0 321.463 47.6161   6
  19   1   0 317.437 47.9874  21
 -20   1   0 2416.84 106.057  18
  20   1   0 2400.97 109.405  21
  20   1   0 2449.02 110.480  22
  20  -1   0 2526.46 112.482  22
  20  -1   0 2350.52 110.278  21
  20   1   0 2405.86 109.769   6
  21  -1   0-17.5922 33.1147  21
  21   1   0 61.2642 31.0052  21
 -21  -1   0-20.6000 28.1235  18
  21  -1   0 22.9033 32.1812  22
  21   1   0 25.6021 29.2038  22
  21   1   0 32.8155 29.7706   6
  22  -1   0 5.29777 24.2004  22
  22   1   0 105.846 21.8158   6
  22  -1   0 72.0420 25.0630  21
  22   1   0 35.9381 19.4559  22
  22   1   0 69.6465 21.9531  21
   0  -2   0 86757.9 3452.27  23
   1  -2   0 40893.1 1623.09  23
  -1  -2   0 40492.2 1625.46  23
  -2  -2   0 4750.60 200.934  23
  -3  -2   0 16345.0 660.861  23
  -4  -2   0 6091.28 257.769  23
  -5  -2   0 559.719 61.7841  23
  -6  -2   0 2012.16 109.259  23
  -7  -2   0 182.824 60.6526  23
  -8   2   0-1.40228 25.2829  18
  10   2   0-17.2016 33.7678   6
  10  -2   0-13.3450 35.4552   2
 -11   2   0 4483.98 183.044   4
  11   2   0 4221.61 181.081  21
  11  -2   0 4214.44 181.791  21
  11  -2   0 4407.59 183.357   2
  11   2   0 4307.61 182.915   6
 -11  -2   0 4631.52 211.032  23
  11  -2   0 4396.62 182.643   3
 -11   2   0 4352.74 182.067  18
  12  -2   0 532.892 47.7989   3
  12   2   0 533.413 43.1616  21
  12  -2   0 478.355 44.5784  21
 -12   2   0 491.106 42.1997  18
 -12   2   0 476.498 45.6491   4
  12  -2   0 573.567 49.5987   2
  12  -2   0 509.837 36.6003  12
 -13  -2   0-49.1298 68.1090  23
 -13   2   0-24.6059 35.3376  18
  13   2   0 19.9374 37.4795  21
 -13   2   0 12.1865 38.7103   4
  13  -2   0 7.20891 44.8653   2
  13  -2   0 24.1194 41.7563   3
  13  -2   0 32.5489 41.8362  21
  14  -2   0 12.1544 36.0034  13
 -14   2   0 5.08039 42.1431   4
  14   2   0-7.11847 40.9957  21
 -14   2   0 39.2468 37.9229  18
 -14  -2   0-83.6958 71.7416  23
  14  -2   0-10.0085 43.7994  21
  14  -2   0 15.2264 47.3115   2
 -15   2   0 15279.0 628.528   4
  15  -2   0 15553.7 629.581   2
 -15  -2   0 14896.1 655.643  23
  15   2   0 15907.8 628.375  21
  15  -2   0 15378.9 629.010  21
  15  -2   0 15562.0 626.162  13
 -15   2   0 15919.7 628.954  18
 -16   2   0 136.835 41.9238   4
 -16  -2   0 226.652 68.9731  23
  16  -2   0 108.657 48.4223  21
  16  -2   0 73.0688 51.7913  22
  16   2   0 97.0611 43.8025  21
 -16   2   0 135.573 38.8612  18
  17   2   0 1684.76 88.2216  21
 -17  -2   0 1870.84 115.790  23
 -17   2   0 1829.61 85.7010  18
  17   2   0 1669.49 93.0616   6
 -17   2   0 1531.32 117.635  20
  17  -2   0 1942.69 94.2200  22
  17  -2   0 1711.74 91.4884  21
 -17   2   0 1779.59 86.4110   4
  18  -2   0 684.223 56.9605  21
  18  -2   0 726.892 59.1619  22
  18   2   0 811.428 53.9695  21
 -18   2   0 686.575 48.3836   4
  18   2   0 769.257 61.0146   6
  19  -2   0 85.4443 41.3438  21
 -19   2   0 39.8827 28.4235   4
  19   2   0 59.9503 43.4271   6
  19   2   0 168.826 37.0852  21
  19  -2   0 96.6917 42.2829  22
  20   2   0-15.6476 28.4160  22
  20  -2   0 32.2362 35.2907  22
  20   2   0 27.9258 29.8074  21
  20   2   0 38.1316 36.1768   6
  20  -2   0-13.6866 35.1660  21
 -21  -2   0 45.0520 24.5918  18
  21  -2   0 10.1758 26.4342  21
  21   2   0 2.71975 27.6994   6
  21  -2   0 33.7514 27.7260  22
  21   2   0 44.6131 20.7695  22
  21   2   0 41.2574 21.5776  21
   0  -3   0 2.87680 38.2018  23
  -1  -3   0 95.3738 40.5363  23
   1  -3   0 84.0304 33.1958  23
  -2  -3   0 2731.94 128.932  23
  -3  -3   0 1135.77 74.8490  23
  -4  -3   0 1147.86 78.0681  23
  -4  -3   0 1064.01 50.7723  17
  -5  -3   0 5463.98 237.443  23
  -5  -3   0 5308.11 217.274  17
  -6  -3   0 923.440 80.0089  23
  -7  -3   0 75.1337 66.2160  23
  -8  -3   0 29.9877 64.2099  23
  -8   3   0 17.8887 23.6401  18
   9   3   0 835.460 49.0690   6
   9  -3   0 828.539 46.1491  12
   9  -3   0 743.171 49.1777  22
  -9   3   0 798.280 44.7598  18
   9  -3   0 754.331 54.0255   2
  -9  -3   0 848.408 86.8421  23
  10   3   0 4105.90 172.062   6
  10  -3   0 4195.31 173.923   2
  10  -3   0 3998.73 173.035  22
 -10   3   0 4116.47 170.059   5
 -10   3   0 3962.96 169.599  18
 -10  -3   0 3884.92 202.092  23
  10  -3   0 4080.85 169.786  12
 -11   3   0 3250.58 136.430   4
  11  -3   0 2982.99 130.500  12
  11  -3   0 3163.70 135.164  22
  11   3   0 2918.32 133.447   6
  11  -3   0 2869.13 135.464   2
 -11   3   0 3087.99 130.945  18
  12  -3   0 1145.94 70.0041   3
 -12   3   0 1200.44 61.1926  18
  12  -3   0 1183.81 60.8567  12
  12   3   0 1094.92 67.6476   6
  12  -3   0 1185.31 67.1353  22
  12  -3   0 1114.35 70.5872   2
 -12   3   0 1055.10 68.4208   4
 -13   3   0 13323.9 544.569   4
  13   3   0 13169.8 543.856   6
  13  -3   0 13157.6 542.092  21
  13  -3   0 13926.4 544.455   2
  13  -3   0 13538.5 540.852  12
  13  -3   0 13351.8 543.617   3
  13  -3   0 13547.4 545.300  22
  14  -3   0 21.7521 44.4042  22
  14  -3   0 46.7059 50.1043   2
 -14  -3   0 70.2322 72.4733  23
  14   3   0 16.3321 35.9740  21
  14   3   0-11.0362 47.4432   6
  14  -3   0-61.7498 49.0485   3
  14  -3   0 2.33509 42.6439  21
 -14   3   0-2.77287 45.6169   4
  14   3   0-83.8644 79.4925  24
 -15  -3   0 1129.41 105.620  23
  15  -3   0 1222.42 72.6996  22
  15   3   0 1238.41 74.0523   6
 -15   3   0 1402.30 73.1660   4
  15   3   0 1095.16 64.2026  21
  15  -3   0 1166.68 68.2677  13
  15   3   0 1148.37 105.446  24
  15  -3   0 1231.51 69.1049  21
  15  -3   0 1174.60 75.6041   2
  16  -3   0 966.755 62.3749  22
  16   3   0 814.319 64.0224   6
  16   3   0 933.855 92.6344  24
 -16   3   0 726.023 97.8056  20
  16   3   0 872.673 53.3613  21
 -16   3   0 830.755 60.8640   4
  16  -3   0 849.065 55.3964  13
  16  -3   0 875.320 58.7111  21
  16  -3   0 848.581 64.7701   2
  17  -3   0 86.7879 38.6107  21
  17   3   0 106.947 33.0240  21
  17   3   0 80.4947 46.9029   6
  17  -3   0 90.8040 43.5724  22
 -17   3   0 31.5450 39.7286   4
  17  -3   0 136.854 33.2822  13
  18  -3   0 38.9361 35.7225  21
  18  -3   0-17.5438 38.9542  22
  18   3   0 37.8339 42.9647   6
 -18   3   0 11.2144 35.0433   4
  19  -3   0 29.0129 33.0910  22
 -19   3   0-9.68845 27.0133   4
  19  -3   0-11.9963 30.8703  21
  19   3   0 64.4769 23.7617  22
  20  -3   0 566.390 38.7847  22
  21  -3   0 1025.45 47.1877  22
  -1  -4   0 33370.2 1341.97  23
   2   4   0 2746.94 155.302  24
  -2  -4   0 3294.87 147.306  23
   3   4   0 1355.20 96.0920  24
  -3  -4   0 1374.80 87.4663  23
  -4  -4   0 228.461 59.7236  23
   4   4   0 266.891 70.6405  24
  -4  -4   0 286.397 30.1384  17
   5   4   0 185.331 68.6957  24
  -5  -4   0 173.971 28.1231  17
  -5  -4   0 210.808 61.1710  23
   5  -4   0 137.481 37.2549   3
   6   4   0 171.503 68.7579  24
  -6  -4   0 116.896 64.4118  23
   6  -4   0 264.757 39.9441   2
  -6  -4   0 182.208 29.0420  17
  -6  -4   0 244.674 30.1799  15
   6  -4   0 168.536 37.7660   3
  -7   4   0 47.7754 25.5522   5
   7   4   0 54.8017 69.0628  24
  -7  -4   0 138.950 64.5846  23
  -7  -4   0 77.9680 27.6775  15
  -7  -4   0 68.4624 28.7478  17
   7  -4   0 85.2389 39.6636   3
   7  -4   0 86.5396 40.8157   2
  -8  -4   0 100.005 29.5880  15
   8  -4   0 68.2254 41.2950   2
   8  -4   0 108.661 41.5797   3
  -8  -4   0 133.326 75.2828  23
  -8   4   0 67.0636 27.5157   5
   8   4   0 116.011 71.2994  24
   9   4   0 2136.02 96.8228   6
  -9  -4   0 2048.57 97.0525  15
   9   4   0 1971.13 129.829  24
   9  -4   0 2235.84 103.872   2
  -9  -4   0 2287.77 137.608  23
  -9   4   0 2132.03 96.0687   5
   9  -4   0 2266.99 103.183   3
 -10  -4   0 864.739 53.1143  15
 -10  -4   0 834.650 95.7779  23
 -10   4   0 820.985 51.0942   5
  10  -4   0 888.613 53.1892  12
  10  -4   0 994.107 64.3881   3
  10   4   0 880.659 54.2826   6
  10   4   0 693.116 90.9861  24
  10  -4   0 974.373 64.0417   2
  11  -4   0 11151.5 456.644   2
 -11  -4   0 11276.0 488.537  23
  11  -4   0 11656.2 454.250  12
  11   4   0 10861.5 454.441   6
  11   4   0 10879.5 484.277  24
 -12  -4   0 4699.77 200.296  15
 -12  -4   0 4715.12 237.756  23
  12   4   0 4683.10 234.116  24
  12   4   0 4691.98 201.009   6
  12  -4   0 4705.63 201.938  22
  12  -4   0 4871.46 199.403  12
 -12   4   0 4756.73 205.225   4
  12  -4   0 4823.37 203.918   2
 -13   4   0 226.050 51.9894   4
 -13  -4   0 183.210 82.7813  23
  13   4   0 135.600 43.1658   6
  13   4   0 250.566 77.4583  24
 -13  -4   0 179.300 36.5479  15
  13  -4   0 210.897 41.4419  22
  13  -4   0 237.529 52.6038   2
  13  -4   0 248.697 37.9394  12
  14  -4   0 5353.47 223.525  22
 -14  -4   0 5372.02 221.368  15
  14  -4   0 5298.75 224.823   2
  14  -4   0 5141.84 219.139  12
  14   4   0 5227.68 222.892   6
  14   4   0 5631.13 254.633  24
 -14   4   0 5426.31 225.958   4
 -15   4   0-37.5232 73.1946  20
 -15   4   0-18.4873 46.4619   4
  15   4   0-24.0125 41.6993   6
  15  -4   0 18.7417 47.1205   2
  15  -4   0-5.27406 38.1745  22
 -15  -4   0 26.7876 31.0699  15
  15   4   0 49.9747 64.7069  24
  16  -4   0 297.171 40.4381  22
 -16  -4   0 308.150 32.3448  15
  16  -4   0 346.442 46.9117   2
  16  -4   0 271.269 40.2192  13
  16   4   0 296.269 43.4869   6
 -16   4   0 338.254 46.4367   4
  17  -4   0-16.4415 32.0827  22
 -17   4   0 51.3281 36.6770   4
  17   4   0-3.87874 35.9240   6
  17  -4   0 49.2784 30.9515  13
  18   4   0 679.518 44.8005   6
  18  -4   0 671.157 42.0113  22
 -18   4   0 671.500 42.9291   4
  19   4   0 28.8516 24.2380   6
 -19   4   0 0.99441 20.5494   4
  20   4   0 17.3651 16.0673   6
   0  -5   0 27.4439 38.0641   3
   0   5   0 8.19584 28.2786   5
   0   5   0 17.4972 73.8760  24
   1   5   0 5148.65 245.780  24
  -1   5   0 5237.62 215.698   5
   1   5   0 5264.86 216.265   5
   1  -5   0 5139.82 217.425   3
   2  -5   0 9064.08 363.410   3
   2   5   0 8872.74 389.116  24
   2   5   0 8848.03 362.351   5
  -2  -5   0 8597.95 363.202  15
  -2   5   0 9114.39 361.812   5
  -3  -5   0 79.1956 52.3480  23
   3   5   0 177.348 73.4638  24
  -3   5   0 94.4826 29.3606   5
   3  -5   0 66.3314 41.3570   3
  -3  -5   0 100.711 32.2276  15
   3   5   0 58.2189 30.6462   5
  -4  -5   0 1189.29 61.0688  17
   4  -5   0 1127.47 67.7689   2
   4  -5   0 1222.55 68.2240   3
  -4  -5   0 1132.57 61.9290  15
  -4   5   0 1225.43 59.6627   5
   4   5   0 1299.95 103.222  24
   5  -5   0 455.329 49.6795   3
  -5  -5   0 456.208 39.8090  15
  -5   5   0 458.206 37.0032   5
   5  -5   0 434.910 49.0518   2
  -5  -5   0 329.179 67.4368  23
   5   5   0 413.192 80.6998  24
  -5  -5   0 519.849 40.8758  17
  -6  -5   0 335.266 38.5514  17
  -6   5   0 306.254 33.8748   5
   6  -5   0 270.684 47.1557   2
  -6  -5   0 197.875 66.3631  23
   6  -5   0 342.855 48.5569   3
   6   5   0 225.432 75.0997  24
  -6  -5   0 281.782 36.6670  15
   7  -5   0 267.509 47.5311   2
  -7   5   0 219.928 32.6187   5
   7  -5   0 203.316 49.2972   3
  -7  -5   0 132.683 68.7008  23
   7   5   0 221.028 78.4222  24
  -7  -5   0 158.842 37.1268  17
  -7  -5   0 170.487 36.0606  15
  -8  -5   0 2444.30 149.285  23
   8   5   0 2442.02 147.327  24
   8  -5   0 2472.21 115.306   2
  -8  -5   0 2529.17 111.328  15
  -8   5   0 2360.74 108.622   5
  -8  -5   0 2441.92 111.705  17
   8  -5   0 2584.08 117.200   3
   9  -5   0 152.342 49.4278   2
   9  -5   0 131.439 52.9633   3
  -9  -5   0 163.174 78.7714  23
  -9   5   0 129.286 31.6569   5
  -9  -5   0 110.394 34.8875  15
   9   5   0 150.831 72.2441  24
   9  -5   0 109.267 39.4740  12
  10  -5   0 2225.48 104.635   2
  10  -5   0 2058.65 98.8733  12
 -10   5   0 2111.21 95.8024   5
  10  -5   0 2068.11 106.669   3
  10   5   0 1896.69 132.473  24
 -10  -5   0 2228.11 140.644  23
 -10  -5   0 2151.30 98.7773  15
  11  -5   0 448.918 43.7331  12
  11   5   0 447.663 82.5794  24
 -11  -5   0 378.532 40.3190  15
  11  -5   0 383.828 57.5704   3
  11  -5   0 343.387 53.0863   2
 -11  -5   0 469.861 83.0335  23
  12   5   0 1205.88 63.5509   6
  12  -5   0 1103.00 76.0217   3
  12   5   0 1157.85 99.9398  24
 -12   5   0 997.389 104.310  20
  12  -5   0 1179.07 72.1470   2
 -12  -5   0 1163.11 105.432  23
 -12  -5   0 1288.12 65.1815  15
  12  -5   0 1224.88 65.7589  12
  13  -5   0 1223.52 77.4920   3
 -13   5   0 1376.21 105.983  20
  13   5   0 1102.03 99.7889  24
 -13  -5   0 1463.19 66.0593  15
  13  -5   0 1278.28 73.4341   2
  13   5   0 1334.28 65.9429   6
 -13  -5   0 977.992 99.5289  23
  13  -5   0 1257.12 66.8946  12
  14  -5   0 226.003 31.5398  12
 -14  -5   0 291.262 31.0884  15
  14   5   0 256.979 34.1625   6
  14  -5   0 271.206 44.6002   2
  15  -5   0 931.285 58.5178   2
  15   5   0 1055.33 53.0003   6
 -15   5   0 1015.49 61.8951   4
  15  -5   0 891.335 59.2420  13
 -16   5   0 569.915 44.5313   4
  16   5   0 557.469 36.3172   6
  16  -5   0 573.469 41.2249  13
 -17   5   0 193.297 30.4639   4
  17   5   0 175.661 22.0356   6
  17  -5   0 181.701 25.6153  13
 -18   5   0 340.593 25.6559   4
   0   6   0 7858.78 354.829  24
   0   6   0 7802.07 320.194   5
  -1   6   0 16184.4 693.935  24
  -1   6   0 16460.6 663.182   5
   1   6   0 16436.9 663.697   5
   1   6   0 16483.7 694.964  24
   1  -6   0 16605.5 663.980   3
   2  -6   0 2782.48 127.895   3
   2   6   0 2871.37 163.719  24
   2   6   0 2779.63 124.705   5
  -2   6   0 2800.76 123.470   5
  -2  -6   0 2794.66 125.419  17
  -2   6   0 2935.81 164.998  24
  -3  -6   0 5205.45 225.249  17
   3  -6   0 5656.40 227.126   3
  -3   6   0 5406.70 223.767   5
   3   6   0 5549.12 258.994  24
   3   6   0 5267.37 225.232   5
  -4  -6   0 335.889 41.3530  17
   4  -6   0 318.989 51.2751   3
  -4   6   0 285.619 36.6109   5
   4   6   0 242.370 74.7748  24
   4   6   0 290.557 41.5392   5
   5   6   0 1053.60 63.9932   5
  -5  -6   0 1070.64 64.0259  17
   5  -6   0 1307.05 72.9181   3
  -5   6   0 1117.92 60.5546   5
   5   6   0 1194.22 101.748  24
   6   6   0 2076.05 102.439   5
  -6   6   0 2092.55 98.1922   5
   6  -6   0 2184.86 107.557   3
   6   6   0 2158.57 136.101  24
  -6  -6   0 2290.37 102.649  17
   6  -6   0 2314.12 105.177   2
   7   6   0 102.529 72.3790  24
   7   6   0-19.1055 38.7080   5
   7  -6   0 15.3327 51.6101   3
   7  -6   0 7.13703 45.1923   2
  -7  -6   0-18.2938 39.0808  17
  -7  -6   0-26.9617 36.5227  15
  -7   6   0-4.00891 28.8045   5
   8  -6   0 33.1724 51.5295   3
  -8   6   0 199.356 64.1264  20
  -8  -6   0 62.8818 34.7057  15
   8   6   0 65.4579 39.5153   5
  -8   6   0 15.2657 28.8080   5
   8   6   0 91.0111 66.6872  24
   8  -6   0 41.9972 44.2934   2
  -9  -6   0 20.1400 33.7854  15
  -9   6   0 44.9299 27.6238   5
  -9  -6   0-32.7336 65.2746  23
  -9   6   0 10.6488 63.4776  20
   9   6   0-19.8044 63.9197  24
   9  -6   0 59.3457 51.7941   3
   9  -6   0 11.0809 43.2740   2
   9  -6   0 49.5381 41.4449  12
  10  -6   0 2.35849 49.2172   3
  10   6   0-48.1505 64.4017  24
  10  -6   0 6.65553 40.0464  12
  10  -6   0 8.25557 41.4465   2
 -10  -6   0 13.9981 31.9095  15
 -10  -6   0-10.7509 65.2190  23
 -10   6   0-31.8691 70.4304  20
  11  -6   0 171.645 39.5403   2
  11  -6   0 168.538 38.2319  12
  11  -6   0 189.903 50.1334   3
 -11  -6   0 140.338 30.3968  15
 -11   6   0 186.522 54.0044   4
  12  -6   0 877.244 53.1639  12
  12  -6   0 1049.07 62.9341   3
  12  -6   0 894.400 54.9030   2
  13  -6   0 410.574 37.4040   2
  13  -6   0 436.655 45.4278   3
  13  -6   0 356.295 33.0573  12
  14   6   0 1985.93 89.7557   5
  15  -6   0 1839.97 81.7395  13
  15   6   0 1828.13 81.4523   5
  16  -6   0 481.568 28.6717  13
 -16   6   0 486.489 31.5087   4
  16   6   0 476.349 29.4816   5
   0   7   0-52.6245 68.3470  24
   0  -7   0-7.35707 32.3802  17
   0   7   0-8.37221 32.4794   5
  -1  -7   0-2.45710 32.8913  17
   1   7   0 19.2732 32.6073   5
   1  -7   0-2.42684 33.2195  17
  -1   7   0 26.4063 31.2349   5
  -1   7   0-21.1649 66.3907  24
   1   7   0 83.3367 63.8508  24
   2   7   0 4614.81 187.850   5
  -2  -7   0 4454.59 188.845  17
   2   7   0 4145.64 216.380  24
   2  -7   0 4369.41 188.587   3
  -2   7   0 4568.73 220.373  24
  -2   7   0 4492.01 186.521   5
  -3  -7   0 662.100 47.2295  17
   3   7   0 771.718 78.2858  24
  -3   7   0 575.070 41.8500   5
  -3   7   0 655.620 79.3131  24
   3   7   0 632.089 46.3561   5
   3  -7   0 739.063 52.8539   3
   4   7   0 15.5775 32.1061   5
  -4  -7   0-12.0708 33.4765  17
  -4   7   0 36.7435 26.5028   5
   4   7   0 29.2015 58.2282  24
   4  -7   0 18.6615 42.4567   3
  -4   7   0 52.4613 64.0950  24
  -5   7   0-30.9260 66.3295  24
   5  -7   0 35.3799 42.3460   3
  -5  -7   0-7.12372 34.3538  17
   5   7   0-4.42565 33.4662   5
  -5   7   0 3.23580 25.6304   5
   6  -7   0 42.9357 43.0394   3
   6   7   0 32.7762 32.9675   5
   7  -7   0 116.049 43.0012   3
   7  -7   0 109.227 39.6506  12
   7   7   0 106.215 33.0902   5
   8  -7   0 386.249 41.1770  12
   8  -7   0 389.729 44.3183   3
   8   7   0 305.310 36.8933   5
   9   7   0 235.448 33.4087   5
   9  -7   0 221.858 35.5248  12
  -9   7   0 214.152 44.0976   4
   9  -7   0 238.363 40.4406   3
  10  -7   0 42.0590 29.6572  12
  10   7   0 35.1854 28.3566   5
  10  -7   0 33.1189 35.2536   3
 -10   7   0 31.6850 37.9505   4
 -11   7   0 64.5763 35.2281   4
  11   7   0 105.353 26.5812   5
  11  -7   0 54.5459 31.8874   3
  11  -7   0 73.1514 25.8625  12
  12   7   0 104.934 23.2722   5
 -12   7   0 62.1012 29.3438   4
  12  -7   0 84.1821 19.4108  12
  13   7   0 2.88122 17.6821   5
 -13   7   0 15.3124 23.9978   4
   0  -8   0 349.204 29.4501  17
  -1  -8   0 43.7287 23.5008  17
   1  -8   0 31.0709 22.6877  17
   2  -8   0 431.026 31.6865  17
   2   8   0 532.078 30.3193   5
  -2  -8   0 491.714 33.5029  17
   3  -8   0 2164.23 88.4703  17
   3   8   0 1973.35 87.0478   5
  -3  -8   0 1998.37 89.0856  17
   4   8   0 349.769 25.5419   5
   4  -8   0 308.046 25.6677  17
   5   8   0 367.245 26.5749   5
   5  -8   0 399.714 26.2075  17
   6   8   0 12.4253 18.0945   5
  -6   8   0 53.1312 28.7867   4
   6  -8   0-15.1550 27.0077  12
  -7   8   0 25.7039 26.2234   4
   7  -8   0 18.2096 24.3986  12
   7   8   0 42.8772 16.8220   5
   8   8   0 3.31254 14.0755   5
   8  -8   0 18.2044 20.7136  12
  -8   8   0 47.9138 23.8907   4
   9  -8   0 11.8859 16.2006  12
  -9   8   0 49.9848 20.1870   4
  22   0  -1-2.96491 21.3615   6
 -21   0   1 1.98290 29.4147  18
  21   0  -1 10.5732 29.8001   6
 -20   0   1-2.55584 36.9089  18
  20   0  -1 11.7318 37.3797   6
  19   0  -1 2.31753 41.8031   6
 -19   0   1 20.3756 29.7130   4
 -19   0   1-3.00226 43.8589  18
  18   0  -1-10.3040 44.9249   6
 -18   0   1-12.3870 34.1741   4
  17   0  -1 2.70451 46.7497   6
 -17   0   1 22.7884 36.9416   4
 -16   0   1-9.45297 37.7467   4
  16   0  -1-24.3941 46.6920   6
  15   0  -1 20.8664 45.3137   6
 -15   0   1-16.3666 38.2273   4
 -14   0   1 28.9885 36.6894   4
 -14   0   1-6.96008 49.8877  23
 -13   0   1 6.49599 48.5976  23
 -13   0   1 4.14854 33.1930   4
  13   0  -1-21.3035 39.8910   2
 -13   0   1 29.4467 56.0708  20
 -12   0   1 5.68263 30.9862   4
 -12   0   1-11.7967 49.2682  23
  12   0  -1-22.8996 35.4992   2
 -11   0   1-5.26838 47.5690  23
 -10   0   1 46.4297 46.4183  23
 -10   0   1-4.29386 43.3659   1
  -9   0   1 12.1130 44.5333  23
  -9   0   1-3.76517 41.6584   1
  -8   0   1 3.48834 44.5429  23
  -8   0   1-9.71074 40.7124   1
  -7   0   1-29.9507 41.9328  23
  -7   0   1 35.3537 37.4240   1
  -6   0   1-2.21884 36.4126   1
  -6   0   1-52.8593 38.5040  23
  -5   0   1-13.8071 35.0738   1
  -5   0   1 10.0772 38.4616  23
  -4   0   1-3.18108 33.7426  23
  -4   0   1 10.7255 29.6128   1
  -3   0   1 5.57327 18.2189   1
  -3   0   1-1.23591 25.8895  23
  -2   0   1 8.39701 23.4053  20
   2   0  -1 27.1550 18.7956  24
  -1   0   1 20.9459 18.5870  20
  -1   0   1 6.03427 14.2107  16
   0   0   1 7.70884 16.7674  16
   1   0   1-0.61099 13.8861  24
   1   0   1-9.41607 22.7279  16
   2   0   1 1.08517 23.6403  24
   3   0   1-6.23488 33.0773  24
   4   0   1-28.6574 44.9775  24
   5   0   1-2.57373 44.5993  24
  -5   0  -1 3.36477 51.1996   1
   6   0   1 6.29862 47.9515  24
  -6   0  -1 27.7280 54.1815   1
  -7   0  -1 13.7709 56.7955   1
   7   0   1 7.56604 51.2462  24
   8   0   1-4.46863 57.2389  24
  -8   0  -1-5.27573 58.8568   1
   9   0   1 24.4231 53.1462  16
  -9   0  -1 54.1011 60.6361   1
   9   0   1 10.4486 60.3518  24
 -10   0  -1-6.77769 56.8197   1
  10   0   1-21.6641 55.4402  16
  10   0   1 18.1435 63.1777  24
  11   0   1 6.94600 65.1278  24
 -11   0  -1-22.5676 59.2816   1
  11   0   1 35.2296 52.6826  16
  11   0   1 7.41384 32.9961   6
 -12   0  -1-8.21847 60.0652   1
  12   0   1 31.1381 55.4324  16
  12   0   1-28.9508 36.2915   6
  13   0   1 56.9023 37.7998   6
 -13   0  -1-14.5311 53.6201  23
 -13   0  -1 35.2350 59.0904   1
 -14   0  -1-38.6844 54.7608  23
  14   0   1 54.0373 42.0215   6
  15   0   1-10.3316 43.0343   6
 -15   0  -1 55.9943 53.6511  23
  16   0   1-2.62394 43.2686   6
  17   0   1-28.0933 43.7782   6
  18   0   1 3.05006 47.7491  22
  18   0   1-4.72183 40.8245   6
  19   0   1 2.04458 36.7071   6
  19   0   1 27.0568 42.8657  22
 -20   0  -1 3.91188 28.7430  18
  20   0   1 27.7667 31.0757   6
  20   0   1 56.3790 36.5840  22
  21   0   1 12.5567 23.3484   6
  21   0   1-24.0614 30.0725  22
  22   0   1-13.1612 19.7736  22
  22   1  -1 345.440 29.2908  21
  22  -1  -1 364.337 32.1099  21
  22   1  -1 408.856 29.5111   6
  22  -1  -1 323.883 31.1999  22
  22   1  -1 411.651 29.7655  22
 -21   1   1 1067.41 55.7064  18
  21  -1  -1 1251.88 62.0759  22
  21   1  -1 1210.55 60.2777  22
 -21  -1   1 1003.80 59.5712  18
  21   1  -1 1207.14 59.3099  21
  21   1  -1 1080.42 58.8788   6
  21  -1  -1 1193.09 61.3736  21
  20  -1  -1 316.041 34.2496   6
  20   1  -1 227.940 41.5272  21
  20  -1  -1 305.433 44.5810  22
 -20   1   1 345.427 36.6329  18
 -20   1   1 285.901 30.1272   4
  20  -1  -1 286.895 45.0442  21
  20   1  -1 261.680 43.1244   6
  19   1  -1-2.30846 43.3991  21
 -19   1   1-16.0775 38.1702  18
  19  -1  -1 11.9725 35.7641   6
  19   1  -1 4.81724 45.4781   6
 -19   1   1-1.85871 32.2365   4
  19  -1  -1-9.66052 47.7878  21
  18   1  -1 411.746 53.8329  21
 -18   1   1 404.533 48.6491  18
  18  -1  -1 450.070 55.7065  21
  18   1  -1 490.140 53.2081   6
 -18   1   1 436.219 44.2338   4
  18  -1  -1 410.742 45.7197   6
 -17   1   1 1100.58 70.3690  18
  17   1  -1 1114.60 71.8539   6
  17  -1  -1 934.369 64.5853   6
 -17   1   1 1021.77 63.7883   4
 -17  -1   1 1135.12 60.0285   4
  17   1  -1 1178.66 70.6295  21
  17  -1  -1 1070.82 72.7290  21
 -16   1   1 561.731 52.2635   4
 -16  -1   1 790.721 75.0244  23
 -16  -1   1 591.639 47.2691   4
  16  -1  -1 663.030 59.7979  21
  16   1  -1 714.523 58.0889  21
  16  -1  -1 641.800 54.2449   6
  16   1  -1 764.368 59.9542   6
 -15  -1   1 1236.64 65.2282   4
  15  -1  -1 1205.61 74.2934  21
  15   1  -1 1218.02 72.5387  21
 -15  -1   1 1232.82 94.2600  23
  15   1  -1 1317.03 74.6263   6
 -15   1   1 1248.36 99.8917  20
 -15   1   1 1130.69 69.0751   4
  14  -1  -1 7296.67 299.222  21
 -14   1   1 7274.29 298.162   4
  14   1  -1 7221.75 298.571  21
  14   1  -1 7131.85 299.372   6
 -14  -1   1 7235.66 296.678   4
 -14  -1   1 7341.09 321.188  23
 -13  -1   1 3652.33 177.419  23
 -13  -1   1 3486.21 152.415   4
  13   1  -1 3686.12 154.901  21
  13   1  -1 3404.67 183.129  24
 -13   1   1 3515.78 154.090   4
  13  -1  -1 3733.07 155.675  21
 -12  -1   1 2853.16 119.301   4
 -12   1   1 2831.12 121.106   4
  12   1  -1 2688.06 120.303  21
  12  -1  -1 2702.07 119.061   3
  12   1  -1 2430.93 146.018  24
 -12  -1   1 2736.19 143.998  23
  12  -1  -1 2730.67 121.018  21
  11   1  -1 39.8746 68.6085  24
  11  -1  -1 12.7398 33.0252  21
 -11  -1   1 6.65042 56.8597  23
  10   1  -1 10359.5 438.825  24
 -10   1   1 10414.4 427.000  23
 -10  -1   1 10578.1 438.929  23
  -9  -1   1 966.411 62.5978  20
  -9   1   1 929.635 62.1203   1
  -9  -1   1 899.722 72.5419  23
   9   1  -1 1018.55 77.0978  24
  -9   1   1 919.660 55.5242  23
   8   1  -1 31861.7 1249.68  24
  -8  -1   1 30888.1 1244.36  20
  -8   1   1 31055.7 1241.83  23
  -8   1   1 30485.2 1245.19   1
  -8  -1   1 31348.8 1251.04  23
  -7  -1   1 19266.3 774.083  20
  -7   1   1 19201.2 771.876  23
   7   1  -1 18756.7 778.953  24
  -7  -1   1 19947.7 780.763  23
   6   1  -1 64.5303 45.8877  24
  -6   1   1 80.4441 24.5926  23
  -6  -1   1 29.8492 33.1541  20
   5   1  -1 1687.64 85.3973  24
  -5   1   1 1612.19 72.0653  23
  -5  -1   1 1706.85 76.8031  20
  -4  -1   1 1854.22 81.8655  20
  -4   1   1 1778.17 75.3568  23
   4   1  -1 1821.29 89.6620  24
  -3  -1   1 190.212 43.7364  23
   3   1  -1 149.904 38.4302  24
  -3  -1   1 162.087 29.8262  20
  -2  -1   1 36992.5 1464.69  23
   2   1  -1 36503.7 1463.05  24
  -1  -1   1 92201.1 3667.61  23
   0   1   1 14019.9 572.956  20
   0  -1   1 14681.7 574.065  23
   1   1   1 25171.5 1003.63  20
   2   1   1 39554.6 1571.47  24
   2  -1   1 39266.3 1570.23  16
   3   1   1 3069.76 137.758  24
   3  -1   1 3187.17 134.628  16
  -4  -1  -1 7221.42 291.416   1
   4  -1   1 6984.14 284.378  16
   4   1   1 6691.89 287.479  24
   5  -1   1 7082.87 299.475  16
   5   1   1 7689.77 304.299  24
  -5  -1  -1 7274.30 308.845   1
   6  -1   1 1733.96 88.2597  16
  -6  -1  -1 1894.86 103.163   1
   6   1   1 1855.21 97.2976  24
  -7  -1  -1 702.083 69.1383   1
   7  -1   1 591.238 49.8991  16
   7   1   1 587.577 66.5454  24
  -8  -1  -1 3039.31 152.097   1
   8  -1   1 3001.32 137.935  16
   8   1   1 3233.33 149.295  24
  -9   1  -1 9438.89 417.893   1
   9   1   1 10084.5 417.163  24
  -9  -1  -1 10183.9 420.022   1
   9  -1   1 9942.00 407.324  16
  10   1   1 6843.59 290.412  24
 -10  -1  -1 6502.02 291.003   1
 -10   1  -1 6460.17 289.238   1
  10  -1   1 6524.21 275.763  16
  11  -1   1 168.888 35.4778  21
  11   1   1 180.783 73.2977  24
 -11   1  -1 105.851 60.4063   1
 -11  -1  -1 161.180 65.3674   1
  11   1   1 131.562 35.1866  21
  11  -1   1 188.625 35.7989   2
  11   1   1 164.559 33.0938   6
  12  -1   1 16026.9 647.624  21
 -12   1  -1 15586.4 668.688   1
  12  -1   1 15849.2 646.282   6
  12   1   1 16577.1 648.020   6
  12   1   1 16007.8 647.595  21
  12  -1   1 16603.4 647.737   2
  12  -1   1 15957.5 645.893  13
 -12   1  -1 15831.8 646.054   4
  12   1   1 16604.7 671.653  24
  13   1   1 72.6358 75.9800  24
 -13   1  -1 172.899 33.3107   4
  13  -1   1 115.604 43.5480   2
  13   1   1 123.616 42.2582  21
  13  -1   1 150.985 42.9202  21
  13   1   1 234.007 42.6745   6
  13  -1   1 137.839 34.7289  13
  13   1   1 173.269 65.5804  16
 -13  -1  -1 172.498 64.9997  23
  13  -1   1 219.459 36.2240   6
 -14  -1  -1 5446.53 242.573  23
  14   1   1 5276.14 217.700   6
  14  -1   1 5345.24 218.018  21
  14  -1   1 4985.08 214.656   6
  14  -1   1 5008.24 213.313  13
  14   1   1 5260.54 247.773  24
 -14   1  -1 5098.77 213.807   4
  14   1   1 5138.42 217.337  21
  14   1   1 5160.50 240.304  16
  15   1   1 107.968 47.4682  21
  15  -1   1 120.098 49.6355  21
  15   1   1 110.768 48.5497   6
  15  -1   1 126.205 35.1361  13
 -15  -1  -1 28.8359 63.6607  23
  15  -1   1 62.4393 38.0641   6
  16   1   1 420.356 54.9476   6
  16  -1   1 492.737 56.7112  21
  16   1   1 462.748 54.7865  21
 -16  -1  -1 423.648 70.0514  23
  16  -1   1 588.166 46.8655   6
  17  -1   1 1400.81 72.2453   6
 -17   1  -1 1300.21 73.6875  18
  17   1   1 1406.28 80.7161  21
  17  -1   1 1403.10 81.9137  21
  17   1   1 1502.59 79.8131   6
  17  -1   1 1337.07 83.0006  22
 -18   1  -1-7.32178 33.9921  18
  18   1   1-2.51336 45.2092   6
  18   1   1 32.6342 46.4207  21
  18  -1   1-33.9629 50.1182  22
  18  -1   1 23.7316 34.3292   6
  18  -1   1 28.1750 49.1709  21
  19   1   1-2.45274 36.8870  22
  19   1   1 4.38170 40.8893   6
  19  -1   1 15.9614 45.0298  21
  19   1   1-15.5267 42.2845  21
  19  -1   1-11.3884 29.8136   6
  20   1   1 1370.23 68.5279  22
  20   1   1 1309.53 68.5522   6
  20  -1   1 1270.55 70.8577  21
  20   1   1 1432.19 69.8498  21
  21   1   1 1292.39 59.5345   6
  21   1   1 1165.35 60.3168  21
  21  -1   1 1153.57 61.4570  21
  21   1   1 1295.07 59.2025  22
  22   1   1 1875.89 78.4354   6
  22   1   1 1852.79 79.1244  21
  22  -2  -1 17.5477 18.7304  22
  22  -2  -1 3.42560 19.5256  21
  22   2  -1 26.7196 20.0050   6
  21   2  -1 708.863 44.4631   6
  21   2  -1 812.064 39.3411  21
  21  -2  -1 736.937 43.9283  22
  21  -2  -1 681.136 43.5780  21
  21   2  -1 659.878 41.3003  22
  20  -2  -1 30.3292 36.5021  21
  20  -2  -1 50.1170 35.7743  22
  20   2  -1 85.3285 38.4493   6
 -20   2   1 82.8329 27.0723   4
  20   2  -1 96.1756 31.5255  21
  19  -2  -1 84.0510 42.5047  22
  19  -2  -1 87.9478 42.0200  21
  19   2  -1 50.2639 44.3266   6
 -19   2   1 46.4276 33.7505   4
 -19   2   1 60.5737 30.3629  18
  19   2  -1 67.9283 36.8100  21
 -18   2   1 798.922 54.5072   4
  18   2  -1 784.574 55.4184  21
 -18   2   1 759.183 52.3189  18
  18  -2  -1 849.860 60.9674  21
  18  -2  -1 841.529 61.5655  22
 -17   2   1 442.776 49.4021   4
 -17   2   1 516.653 48.3876  18
 -17  -2   1 484.023 74.2418  23
 -17   2   1 445.254 78.6858  20
  17  -2  -1 491.008 54.9120  21
  17   2  -1 467.328 49.4716  21
  17  -2  -1 491.248 55.2360  22
  16  -2  -1 11053.1 450.481  21
 -16  -2   1 10660.9 477.068  23
 -16   2   1 10690.1 482.090  20
 -16   2   1 10855.0 449.803   4
  16  -2  -1 11250.3 450.949   2
  16   2  -1 11209.5 449.027  21
 -16   2   1 11045.2 450.308  18
  15   2  -1 13341.2 549.547  21
 -15   2   1 13415.6 550.791   4
  15  -2  -1 13584.1 550.848  21
 -15  -2   1 14536.2 580.861  23
  15   2  -1 13623.1 580.038  24
 -15   2   1 13776.8 551.590  18
 -15   2   1 13267.7 583.489  20
  15  -2  -1 13739.9 551.688   2
  14  -2  -1 7323.87 299.813   3
  14  -2  -1 7304.48 301.210  21
  14  -2  -1 7323.56 301.907   2
 -14   2   1 7259.96 301.768  18
  14   2  -1 7465.80 299.993  21
 -14   2   1 7099.24 301.330   4
 -14  -2   1 7169.23 298.210   4
  14   2  -1 7646.49 331.701  24
 -14  -2   1 7281.35 329.846  23
  13  -2  -1 6771.37 273.017   2
  13  -2  -1 6609.24 270.582   3
 -13  -2   1 6398.44 269.024   4
 -13   2   1 6575.22 272.353  18
  13  -2  -1 6458.60 271.377  21
  13   2  -1 6637.10 270.284  21
 -13  -2   1 6164.20 297.948  23
 -13   2   1 6715.07 272.430   4
  13   2  -1 6399.50 299.098  24
  12   2  -1 2579.28 112.297  21
  12  -2  -1 2479.51 116.052   2
 -12  -2   1 2346.53 142.245  23
 -12   2   1 2449.46 114.988   4
  12  -2  -1 2686.92 113.775   3
  12  -2  -1 2578.73 114.504  21
 -12  -2   1 2616.01 111.360   4
 -12   2   1 2430.11 114.351  18
  12   2  -1 2600.76 115.317   6
  12   2  -1 2354.06 142.929  24
  11  -2  -1 49.1446 39.2877   2
  11  -2  -1 30.0766 33.4380  21
  11  -2  -1 23.7681 36.0726   3
 -11   2   1 4.34927 35.9244   4
 -11   2   1 15.5366 34.7072  18
 -11  -2   1 24.6016 68.7548  23
  11   2  -1 58.4064 66.6464  24
  10  -2  -1 227.073 38.5859   2
 -10  -2   1 199.796 70.7543  23
 -10   2   1 184.893 35.1096  18
  10   2  -1 215.957 65.2541  24
  -9   2   1 1130.39 60.3703  18
   9   2  -1 1457.84 90.5832  24
   8   2  -1 3011.49 147.601  24
  -8   2   1 3017.34 128.126  18
  -7   2   1 3015.74 125.982  18
   7   2  -1 2871.77 141.860  24
  -6  -2   1 3291.95 157.325  23
   6   2  -1 3521.67 152.840  24
  -6  -2   1 3252.66 135.860  17
  -5  -2   1 160.462 20.1745  17
  -5  -2   1 180.942 53.1499  23
   5   2  -1 160.482 49.7087  24
  -4  -2   1 4277.27 182.602  23
   4   2  -1 4006.64 179.984  24
  -3  -2   1 1555.20 80.8920  23
   3   2  -1 1324.33 78.2106  24
   2   2  -1 87043.3 3474.60  24
   2  -2  -1 87209.6 3467.80  23
  -2  -2   1 87610.8 3475.21  23
   1  -2  -1 264767. 10519.7  23
  -1  -2   1 264686. 10524.2  23
   0  -2   1 124879. 4945.85  23
   0   2   1 123879. 4944.12  20
   1   2   1 2519.21 109.232  20
   1  -2   1 2577.27 114.063  23
   2   2   1 9475.84 393.415  24
   2  -2   1 9627.77 389.053  16
   3   2   1 14458.7 574.263  24
   3  -2   1 13906.5 568.928  16
   4  -2   1 828.399 51.6020  16
   4   2   1 690.256 65.1745  24
   5  -2   1 764.766 50.9926  16
  -5  -2  -1 845.792 39.6964  17
   5   2   1 727.267 67.1467  24
   6  -2   1 758.937 48.8683  16
  -6  -2  -1 712.370 37.5276  17
   6   2   1 731.958 69.0341  24
   7   2   1 349.913 65.6224  24
  -7  -2  -1 419.615 28.0945  17
   7  -2   1 402.190 38.2328  16
   8   2   1 9381.23 375.230  24
   8  -2   1 8627.99 360.384  16
   9   2   1 15059.7 623.896  24
  10   2   1 2533.91 140.084  24
  10  -2   1 2543.87 112.743   2
  11  -2   1 164.142 36.5718  21
  11   2   1 167.662 35.2253  21
 -11   2  -1 231.608 63.1936   1
  11  -2   1 238.035 31.5119  12
  11  -2   1 217.560 40.0739   2
  11  -2   1 169.697 40.6227   3
 -11   2  -1 183.479 37.1197   4
  11   2   1 168.326 71.6431  24
  12  -2   1 1225.33 66.3798  21
  12  -2   1 1242.33 68.2733   2
 -12   2  -1 1142.50 90.7944   1
 -12  -2  -1 1102.27 99.6290  23
  12  -2   1 1080.08 68.8242   3
  12   2   1 1334.80 103.935  24
 -12   2  -1 1249.89 62.6712  18
  12   2   1 1203.76 65.8723  21
  12  -2   1 1231.68 62.1379  12
 -12   2  -1 1194.74 65.1620   4
 -13   2  -1 831.773 55.0245   4
  13  -2   1 769.213 59.8494   2
  13   2   1 855.572 55.8274  21
  13  -2   1 799.227 57.1427  21
 -13   2  -1 779.921 50.5560  18
  13  -2   1 873.768 60.2311  22
  13  -2   1 817.498 54.7303  13
 -13  -2  -1 870.257 88.2557  23
  13   2   1 627.450 90.9814  24
 -14   2  -1 287.541 37.5479  18
  14  -2   1 308.282 43.3856  13
  14   2   1 351.850 45.6837  21
  14  -2   1 266.992 50.5733   2
  14  -2   1 329.834 48.6239  21
 -14   2  -1 325.928 43.9524   4
  14  -2   1 338.101 51.9583  22
  14   2   1 237.705 81.8610  24
 -14  -2  -1 254.301 76.5491  23
 -15  -2  -1 653.620 85.3663  23
  15   2   1 399.310 56.0895   6
  15  -2   1 526.247 46.6704  13
  15   2   1 468.818 50.4700  21
  15   2   1 665.378 94.3846  24
 -15   2  -1 504.634 46.3520   4
 -15   2  -1 428.655 42.4966  18
  15  -2   1 485.421 53.9266  21
  15  -2   1 456.306 57.9560  22
  15   2   1 554.321 80.8041  16
  16   2   1 356.258 54.7644   6
  16  -2   1 371.149 53.9615  22
 -16  -2  -1 463.327 79.4157  23
  16  -2   1 327.743 51.8424  21
 -16   2  -1 354.130 41.3774   4
  16  -2   1 308.828 40.7849  13
  16   2   1 370.138 47.8838  21
 -17   2  -1 2475.08 110.622   4
 -17  -2  -1 2171.41 139.185  23
  17  -2   1 2656.43 120.755  22
  17  -2   1 2452.10 116.944  21
  17  -2   1 2355.50 109.330  13
  17   2   1 2679.78 119.244   6
  17   2   1 2631.85 115.256  21
  18   2   1 208.195 48.3984   6
  18  -2   1 171.871 45.2448  21
  18  -2   1 218.347 48.5109  22
  18   2   1 185.046 41.9350  21
  19  -2   1 110.581 41.9460  22
  19   2   1 73.3476 40.8992   6
  19  -2   1 163.733 39.4166  21
  19   2   1 72.3730 35.4522  21
  19   2   1 96.0823 31.4653  22
  20   2   1 53.5670 33.5203   6
  20   2   1 64.4261 28.7596  21
  20   2   1 70.8659 24.1818  22
  20  -2   1 80.8789 34.1192  22
  20  -2   1 44.2289 33.1669  21
  21   2   1 2956.62 123.544   6
  21  -2   1 2894.29 123.140  21
  21  -2   1 2958.02 124.629  22
  21   2   1 2956.47 121.134  21
  21   3  -1 708.498 37.8984   6
  21  -3  -1 672.819 34.7346  22
 -20   3   1 52.4704 23.7533   4
  20   3  -1 98.7849 21.3344  22
  20   3  -1 101.561 30.6524   6
  20  -3  -1 113.279 26.8323  22
 -20  -3   1 70.0475 18.2996  15
  19   3  -1 169.374 39.2592   6
  19  -3  -1 260.117 33.6336  21
  19  -3  -1 171.061 35.4867  22
 -19   3   1 203.361 33.5890   4
  18  -3  -1 9.79577 36.9127  22
 -18   3   1-16.8073 38.8202   4
  18   3  -1 2.25395 42.3282   6
  18  -3  -1 3.84278 37.3548  21
  17  -3  -1 362.905 44.9169  21
 -17   3   1 271.328 72.1715  20
 -17   3   1 351.786 47.6423   4
 -17  -3   1 309.506 70.0697  23
  17  -3  -1 335.611 52.6165   2
  17   3  -1 360.731 50.8390   6
  17  -3  -1 388.268 45.7503  22
 -16  -3   1 2994.38 155.324  23
  16  -3  -1 2509.83 118.702  21
  16  -3  -1 2608.46 124.026   2
 -16   3   1 2552.78 121.446   4
 -16   3   1 2481.76 158.041  20
  16   3  -1 2765.86 122.764   6
  16  -3  -1 2694.78 121.467  22
  16  -3  -1 2623.30 115.281  13
  16   3  -1 2340.96 147.562  24
 -15  -3   1 2349.53 147.401  23
  15  -3  -1 2421.98 116.698  22
  15   3  -1 2375.98 116.849   6
  15  -3  -1 2497.75 119.951   2
  15   3  -1 2623.13 149.763  24
  15  -3  -1 2432.65 114.268  21
 -15   3   1 2461.12 117.643   4
 -15   3   1 2645.11 157.801  20
  15  -3  -1 2528.51 116.079   3
  14  -3  -1 195.182 44.0111  21
  14   3  -1 129.882 46.5859   6
  14  -3  -1 133.783 51.7778   2
 -14   3   1 116.333 37.8055  18
  14  -3  -1 174.579 44.4856  22
  14  -3  -1 139.129 48.1946   3
  14   3  -1 131.975 78.9213  24
 -14   3   1 235.026 50.3715   4
 -14  -3   1 176.590 77.6201  23
 -13  -3   1 1340.34 111.378  23
  13  -3  -1 1252.97 72.0994  22
  13   3  -1 1191.40 73.5288   6
 -13   3   1 1373.85 70.2093  18
  13  -3  -1 1217.50 73.7188   3
  13  -3  -1 1350.21 70.2234  21
  13   3  -1 1181.03 107.671  24
  13  -3  -1 1303.33 78.3675   2
 -13   3   1 1311.85 76.6359   4
  12  -3  -1 744.605 58.3222   3
  12  -3  -1 792.643 52.6629  21
  12  -3  -1 798.338 54.0081  22
  12   3  -1 834.328 56.2120   6
 -12   3   1 785.546 52.3478  18
  12  -3  -1 805.131 62.5302   2
  12   3  -1 744.375 92.4581  24
  11  -3  -1 250.320 32.0301  12
  11   3  -1 363.949 76.8703  24
  11  -3  -1 320.887 50.5523   2
  11  -3  -1 316.859 46.8622   3
 -11   3   1 385.179 36.6583   5
  11  -3  -1 316.569 38.5326  22
  11   3  -1 277.617 40.7249   6
 -11  -3   1 277.843 33.1070  10
 -11   3   1 282.090 37.4733  18
  10   3  -1 100.066 67.8824  24
  10   3  -1 173.115 35.1236   6
 -10  -3   1 119.442 74.1601  23
 -10   3   1 121.141 33.5553  18
 -10  -3   1 121.616 30.4448   4
  10  -3  -1 128.324 43.1020   2
  10  -3  -1 94.3245 26.0467  12
 -10  -3   1 91.2898 29.6912  10
  10  -3  -1 97.8704 40.9206   3
 -10   3   1 101.710 30.7901   5
   9  -3  -1 38.9598 38.6645   2
  -9   3   1 54.9088 30.1134  18
   9  -3  -1 63.7501 38.2943   3
  -9   3   1 43.9342 26.9662   5
   9   3  -1 124.434 64.5684  24
  -9  -3   1 25.3030 72.0118  23
  -8   3   1 17.1760 27.9504  18
  -8  -3   1 15.5324 69.7975  23
   8   3  -1 62.7197 60.7486  24
  -7  -3   1-27.7553 67.0181  23
  -7  -3   1-13.5485 24.3934  17
   7   3  -1 5.73448 58.9871  24
   6   3  -1 259.861 62.4202  24
  -6  -3   1 237.832 26.0475  17
  -6  -3   1 272.023 64.3269  23
   5   3  -1 123.274 56.3318  24
  -5  -3   1 121.295 22.6642  17
  -5  -3   1 110.829 58.6225  23
  -4  -3   1 985.614 48.4261  17
  -4   3   1 1017.29 51.2370  19
   4   3  -1 1038.32 77.5709  24
  -4  -3   1 1067.48 76.7765  23
   3   3  -1 18144.7 726.960  24
  -3  -3   1 17607.2 727.185  23
  -2  -3   1 24.5456 49.0007  23
   2   3  -1 42.2115 54.1681  24
  -1  -3   1 13573.2 557.186  23
   1  -3  -1 13727.4 551.080  23
   0  -3   1 939.897 63.7460  23
   0  -3  -1 1077.12 59.8603  23
   0   3   1 1014.64 59.3880  20
   1  -3   1 1308.26 70.6381  23
   1   3   1 1161.07 62.4173  20
  -1  -3  -1 1338.43 70.8822  23
   2   3   1 721.527 70.8020  24
  -2  -3  -1 719.538 57.3013  23
  -3  -3  -1 252.765 51.4381  23
   3   3   1 211.792 61.2024  24
  -4  -3  -1 455.016 60.7944  23
   4   3   1 432.161 68.9975  24
   5   3   1 960.616 81.0948  24
  -5  -3  -1 912.134 76.0268  23
  -5  -3  -1 804.602 43.4627  17
   6   3   1 875.574 81.1146  24
  -6  -3  -1 828.727 44.0616  17
  -6  -3  -1 1003.30 81.3533  23
  -7  -3  -1 170.695 63.9407  23
  -7  -3  -1 150.307 26.0947  17
   7   3   1 166.797 67.7634  24
  -8  -3  -1 60.2962 26.3333  17
   8   3   1 97.6399 68.5908  24
   8  -3   1 66.8322 35.5355   3
  -8  -3  -1 37.7459 67.6694  23
   8  -3   1 56.8319 28.4215  12
   9   3   1-7.63306 69.9938  24
   9  -3   1 5.41813 29.9689  12
   9  -3   1 1.99401 38.6795   3
  -9  -3  -1-8.33010 69.4541  23
   9  -3   1 15.7257 37.4249   2
   9   3   1 71.8724 34.5290   6
   9  -3   1-4.66115 33.2876  22
  10  -3   1 208.989 39.9109  22
  10   3   1 156.851 37.9405   6
  10  -3   1 205.733 40.6674   2
  10   3   1 227.241 77.9698  24
 -10  -3  -1 164.623 70.9351  23
  10  -3   1 114.919 41.9047   3
  10  -3   1 196.587 33.9550  12
  11   3   1 138.621 78.2899  24
  11  -3   1 111.531 42.2416   2
  11   3   1 84.9206 40.4219   6
  11  -3   1 138.420 41.3128  22
  11  -3   1 101.019 33.1496  12
 -11  -3  -1 69.8640 75.2964  23
  12   3   1 19.6288 77.8361  24
 -12   3  -1 31.3175 43.2499   4
  12  -3   1 49.1220 35.0432  12
  12  -3   1 35.2809 45.5577   2
  12  -3   1 69.0527 41.2382  22
  12   3   1 28.5902 43.1533   6
  13  -3   1 3758.75 168.701   2
  13  -3   1 4068.40 170.489  22
  13   3   1 3826.60 164.409  21
  13   3   1 3971.25 169.238   6
  13  -3   1 3792.40 164.672  12
  13  -3   1 3882.78 165.965  21
 -13   3  -1 3875.04 168.651   4
  13   3   1 3973.54 203.487  24
  14   3   1 10.6624 76.6090  24
 -14  -3  -1 81.7376 76.2833  23
  14   3   1-2.13046 36.4599  21
  14  -3   1-39.9565 49.7830   2
  14  -3   1-9.29211 40.5454  21
  14  -3   1 4.82319 44.0242  13
  14   3   1 2.81403 48.7428   6
 -14   3  -1 31.6691 42.5256   4
  14  -3   1 3.23821 46.4176  22
 -15  -3  -1 279.418 76.4642  23
  15  -3   1 296.498 45.2777  13
  15   3   1 243.442 51.7475   6
 -15   3  -1 249.864 44.9522   4
  15   3   1 289.780 39.6147  21
  15  -3   1 153.361 44.3734  21
  15  -3   1 223.018 50.4588   2
  15  -3   1 222.545 49.4361  22
  15   3   1 273.147 83.5517  16
  15   3   1 288.882 78.6235  24
  16  -3   1 3078.68 136.459  21
 -16   3  -1 3053.82 136.333   4
  16  -3   1 3201.53 141.600  22
  16   3   1 3065.19 134.324  21
  16  -3   1 3113.42 135.990  13
 -16  -3  -1 3223.23 170.203  23
  17  -3   1 460.649 44.3423  21
  17  -3   1 414.099 49.5614  22
  17  -3   1 438.410 41.3999  13
  17   3   1 451.779 38.7607  21
 -17   3  -1 475.709 41.0972   4
 -18   3  -1 22.4975 28.3804   4
  18  -3   1 76.4570 39.8740  22
  18  -3   1 23.9653 26.7928  13
  18  -3   1 5.20755 33.8449  21
  19  -3   1 18.9982 27.4859  21
  19  -3   1-3.99947 32.2885  22
  20  -3   1 21.9755 24.6124  22
  20   4  -1 294.403 21.9164   6
 -20   4   1 285.005 20.4611   4
 -19   4   1 529.962 35.2037   4
  19   4  -1 502.380 34.6726   6
 -18  -4   1 490.245 32.9447  15
 -18   4   1 570.326 41.7386   4
  18   4  -1 506.690 39.1190   6
  17  -4  -1 114.804 28.4192  13
  17   4  -1 69.4427 36.1595   6
  17  -4  -1 104.005 43.0550   2
 -17   4   1 77.2901 40.0385   4
  17  -4  -1 72.6172 30.7201  22
 -17  -4   1 55.3883 28.1204  15
  16  -4  -1 2049.60 90.7114  13
 -16  -4   1 1952.76 91.1553  15
  16  -4  -1 2027.40 98.2504   2
 -16   4   1 1937.64 91.8147  19
  16   4  -1 1964.93 93.4705   6
 -16   4   1 1892.86 97.4290   4
  16  -4  -1 1891.75 91.3848  22
  15  -4  -1 13673.9 535.156   3
 -15   4   1 13677.1 536.853   4
 -15  -4   1 13694.8 534.932  15
 -15   4   1 12594.0 570.052  20
  15  -4  -1 12565.3 534.254  22
  15   4  -1 13205.2 534.190   6
  15   4  -1 12587.4 559.307  24
  15  -4  -1 13271.6 535.961   2
 -15   4   1 12875.3 534.552  19
  14   4  -1 451.398 78.7359  24
  14  -4  -1 435.774 55.4194   3
  14  -4  -1 312.328 54.7959   2
  14   4  -1 361.977 46.0137   6
 -14   4   1 458.766 93.7839  20
 -13  -4   1-12.3951 80.5121  23
  13  -4  -1 55.8022 50.5998   3
  13   4  -1 29.0567 41.3375   6
  13  -4  -1 84.4281 31.7279  12
  13  -4  -1-2.71558 52.9720   2
  13   4  -1 50.2973 73.1903  24
  12  -4  -1 487.673 40.3370  12
 -12  -4   1 521.857 93.2701  23
  12   4  -1 476.395 85.6073  24
  12  -4  -1 567.203 59.0135   2
  12   4  -1 450.407 46.6544   6
  11  -4  -1 82.6546 52.8934   2
  11   4  -1 95.9524 76.8372  24
  11   4  -1 106.795 36.7593   6
 -11   4   1 82.4009 35.2320   5
 -11  -4   1 256.353 83.8511  23
  11  -4  -1 153.596 33.5107  12
 -10  -4   1-11.0851 76.4295  23
 -10   4   1 2.24531 32.2526   5
  10  -4  -1 3.92232 31.3910  12
  10  -4  -1 58.5086 50.4711   2
  10   4  -1-8.95907 69.2853  24
  10   4  -1 45.6431 33.2569   6
   9  -4  -1 1755.83 89.9042   2
  -9   4   1 1720.85 81.4684   5
  -9   4   1 1696.34 83.5351  19
  -9  -4   1 1539.44 121.995  23
   9   4  -1 1904.73 116.719  24
  -8   4   1 122.735 33.7261  19
  -8  -4   1 151.627 32.7407  17
  -8   4   1 148.573 31.3822   5
   8  -4  -1 120.497 42.1286   3
  -8  -4   1 164.660 78.9852  23
   8   4  -1 149.798 66.3132  24
  -8  -4   1 142.458 32.4760  15
   8  -4  -1 85.4983 46.1563   2
  -7  -4   1 1468.31 70.6190  17
  -7   4   1 1512.17 71.1888  19
   7   4  -1 1671.49 102.530  24
   7  -4  -1 1463.13 75.9141   3
  -7   4   1 1383.59 69.8558   5
  -7  -4   1 1433.25 71.5228  15
   7  -4  -1 1479.99 78.0678   2
  -7  -4   1 1528.99 105.912  23
  -6  -4   1 806.491 80.7026  23
   6  -4  -1 915.754 57.2665   2
  -6  -4   1 759.790 47.9918  15
  -6   4   1 833.704 46.3454   5
  -6  -4   1 825.564 46.6528  17
   6   4  -1 764.525 81.1575  24
   6  -4  -1 812.282 54.1371   3
  -6   4   1 809.780 47.6857  19
  -5  -4   1 619.301 74.4610  23
  -5  -4   1 701.741 41.8919  17
   5  -4  -1 699.271 48.9925   3
   5   4  -1 846.440 76.9873  24
  -5  -4   1 710.788 43.8223  15
  -5   4   1 694.697 42.6195  19
   4   4  -1 10391.8 444.543  24
  -4  -4   1 10359.7 445.352  23
  -4   4   1 10757.4 425.570  19
  -4  -4   1 10430.5 425.543  17
  -3  -4   1 10040.7 430.158  23
   3   4  -1 10479.8 433.313  24
   2   4  -1 1134.24 87.4094  24
  -2  -4   1 1094.21 77.2046  23
  -1   4   1 47659.4 1884.79  20
  -1  -4   1 46369.6 1888.27  23
   0   4   1 41683.2 1669.36  20
   0  -4   1 41812.7 1674.38  23
  -1  -4  -1 56.3369 42.9325  23
   2   4   1 5343.97 245.377  24
  -2  -4  -1 5428.92 235.692  23
  -3  -4  -1 251.911 50.0379  23
   3   4   1 290.309 76.7107  24
  -4  -4  -1 25.1235 52.2795  23
  -5  -4  -1 456.655 69.4210  23
   5  -4   1 532.736 43.4711   3
   6  -4   1 25.2405 38.1293   3
  -6  -4  -1-31.5129 65.4428  23
  -7  -4  -1 8.71768 64.1694  23
   7  -4   1-8.34315 40.0989   3
   7  -4   1 17.9585 37.0661   2
   7   4   1 31.4418 29.1577   6
  -7  -4  -1 3.89428 24.4353  15
  -8  -4  -1 1739.88 85.6331  15
  -8  -4  -1 1958.07 87.7987  17
   8  -4   1 2091.77 93.5384   3
   8  -4   1 1919.61 91.0997   2
   8   4   1 1857.92 87.1722   6
  -8  -4  -1 2065.50 124.582  23
   9  -4   1 705.563 48.4660  12
   9   4   1 753.262 48.4388   6
   9  -4   1 639.469 48.0513  22
  -9  -4  -1 628.155 42.7798  15
  -9  -4  -1 806.656 88.5448  23
   9  -4   1 620.356 52.5378   2
   9  -4   1 820.344 56.6508   3
  10  -4   1 464.915 49.1110   2
 -10  -4  -1 412.204 36.8429  15
  10  -4   1 388.974 52.1544   3
  10   4   1 414.090 45.6428   6
  10  -4   1 396.956 44.8597  22
 -10  -4  -1 506.846 82.4166  23
  10  -4   1 449.771 44.1660  12
  11  -4   1 3035.62 130.545  12
  11  -4   1 2959.13 133.173  22
 -11  -4  -1 2848.28 167.832  23
 -11  -4  -1 2962.72 128.003  15
  11   4   1 2879.04 131.517   6
  11  -4   1 2941.18 134.638   3
  11  -4   1 2893.01 132.253   2
 -12  -4  -1 272.019 34.5205  15
 -12   4  -1 278.914 52.6411   4
 -12  -4  -1 414.009 86.7412  23
  12   4   1 227.527 45.9853   6
  12  -4   1 260.443 41.8653  12
  12  -4   1 334.721 46.1101  22
  12  -4   1 250.114 52.7615   3
  12  -4   1 290.441 48.0835   2
 -13  -4  -1 288.528 79.6179  23
  13  -4   1 234.244 46.8434   2
  13  -4   1 302.868 40.8966  12
 -13   4  -1 209.707 49.1322   4
  13   4   1 250.735 46.3059   6
  13  -4   1 226.517 55.0331   3
  13  -4   1 224.059 43.9392  22
  14   4   1 3742.34 159.864   6
  14  -4   1 3775.09 159.571   2
 -14  -4  -1 3571.09 193.195  23
  14  -4   1 3519.71 160.255  22
 -14   4  -1 3633.01 161.161   4
  15  -4   1 5748.99 250.428  22
  15  -4   1 6170.84 249.670  13
 -15   4  -1 5921.89 250.003   4
  15   4   1 6088.16 250.084   6
  15  -4   1 6015.01 249.515   2
  16   4   1 436.818 45.8725   6
  16  -4   1 429.551 43.7432  13
 -16   4  -1 497.637 44.5899   4
  16  -4   1 370.764 43.3482  22
  17   4   1 135.888 36.5345   6
  17  -4   1 118.096 31.8902  13
 -17   4  -1 102.753 32.2800   4
  17  -4   1 100.119 34.4956  22
  18   4   1 41.3029 29.4722   6
 -18   4  -1 20.0303 23.6818   4
  18  -4   1-21.3130 27.2796  22
  18  -4   1 13.6111 23.3665  13
  19  -4   1 18.7852 20.0365  22
  19   4   1-1.11713 23.1580   6
 -18   5   1-28.3039 23.9895   4
 -17   5   1 3.14757 31.0499   4
  17  -5  -1 51.1161 21.7858  13
  16  -5  -1 13.4212 36.5038   2
  16   5  -1 6.00556 24.4474   6
 -16  -5   1 45.9107 24.0065  15
  16  -5  -1 38.6361 30.1681  13
  15   5  -1 2034.40 88.3746   6
  15  -5  -1 1937.47 96.0316   3
  15  -5  -1 1963.11 95.3565   2
 -15  -5   1 1977.08 90.1784  15
  14  -5  -1 320.433 48.8913   2
  14   5  -1 310.140 34.0289   6
 -14  -5   1 349.589 37.8825  15
  13  -5  -1 21.1971 29.7964  12
 -13  -5   1 23.8657 67.9841  23
  13  -5  -1-4.86822 49.3465   2
 -13  -5   1 22.9103 35.1526  15
  13   5  -1-28.1907 63.7360  24
 -13   5   1 24.7679 74.3407  20
  12  -5  -1 446.148 57.0728   2
  12   5  -1 314.510 71.7631  24
 -12   5   1 327.829 81.8377  20
 -12   5   1 383.152 57.8472   4
  12  -5  -1 363.441 39.5530  12
 -12  -5   1 422.213 43.5764  15
 -12  -5   1 417.104 80.1845  23
  11  -5  -1 4947.37 221.433   2
 -11  -5   1 4897.31 254.989  23
  11   5  -1 5064.39 248.017  24
 -11   5   1 5317.94 259.058  20
  11  -5  -1 5050.04 215.950  12
 -11  -5   1 5369.63 219.436  15
 -11   5   1 5318.84 217.037   5
 -11   5   1 5259.67 223.407   4
  11  -5  -1 5288.27 222.148   3
  10  -5  -1 383.639 57.3353   2
 -10   5   1 308.873 39.6211   5
 -10  -5   1 220.732 78.1121  23
  10   5  -1 432.542 78.3271  24
  10  -5  -1 359.480 41.5896  12
 -10  -5   1 324.770 43.1193  15
  10  -5  -1 391.960 57.6715   3
 -10   5   1 306.310 86.4437  20
  -9   5   1 719.993 92.7583  20
   9  -5  -1 772.630 63.6544   3
  -9  -5   1 838.287 96.2925  23
   9  -5  -1 758.551 64.0484   2
   9   5  -1 653.605 84.8164  24
  -9   5   1 695.877 49.8415   5
  -9  -5   1 732.295 52.4708  15
  -8  -5   1 100.313 36.8721  15
  -8   5   1 67.4788 75.7859  20
   8   5  -1 187.683 70.3619  24
  -8  -5   1 33.5834 72.8450  23
   8  -5  -1 161.837 52.4804   3
   8  -5  -1 126.726 51.1404   2
  -8   5   1 125.112 35.2378   5
   7  -5  -1 1352.61 79.2281   3
   7   5  -1 1463.70 106.329  24
  -7   5   1 1304.33 108.591  20
  -7   5   1 1297.71 69.6484   5
  -7  -5   1 1400.94 72.2994  15
  -7  -5   1 1447.28 70.8844  17
  -7  -5   1 1263.00 107.198  23
   7  -5  -1 1343.38 79.6627   2
  -6   5   1 1466.22 73.7703   5
   6   5  -1 1592.53 108.479  24
   6  -5  -1 1657.65 82.6730   3
  -6  -5   1 1480.14 74.3753  17
  -6   5   1 1373.09 105.062  20
  -6  -5   1 1467.74 76.6563  15
   6  -5  -1 1419.26 83.0507   2
  -6  -5   1 1681.14 110.052  23
   5   5  -1 439.242 74.3585  24
  -5   5   1 366.904 69.4394  20
   5  -5  -1 460.871 51.1075   3
   5  -5  -1 494.705 53.7151   2
  -5   5   1 390.558 38.2786   5
  -5  -5   1 377.938 40.1967  15
  -5  -5   1 360.264 71.0780  23
  -5  -5   1 403.066 38.9129  17
   4  -5  -1 1140.54 66.8047   3
  -4  -5   1 825.161 83.6304  23
  -4   5   1 1102.88 57.8762   5
   4  -5  -1 1123.01 69.0606   2
  -4  -5   1 1013.59 59.8121  15
   4   5  -1 1043.32 91.7777  24
  -4  -5   1 1129.03 57.6043  17
  -4   5   1 906.050 81.1007  20
  -3  -5   1 45.6831 33.6265  15
  -3  -5   1 38.3607 55.9647  23
   3   5  -1 25.5280 72.0037  24
   3  -5  -1 71.3358 45.1046   3
  -3   5   1 40.9979 31.5521   5
  -3  -5   1 10.3503 30.1830  17
   3   5  -1 64.4894 29.0275   5
   3  -5  -1 61.8053 48.5865   2
  -3   5   1 53.5080 52.1935  20
   2   5  -1 8647.62 354.947   5
  -2   5   1 8953.18 355.997   5
   2   5  -1 8474.17 380.339  24
   2  -5  -1 8819.85 359.114   2
   2  -5  -1 8708.68 357.619   3
  -2  -5   1 8671.36 357.503  15
  -1   5   1 732.453 46.7642   5
   1  -5  -1 801.890 56.3777   3
   1   5  -1 741.866 86.5217  24
   1   5  -1 728.227 44.4524   5
   0  -5  -1 462.700 47.6932   3
   0   5  -1 447.500 35.1117   5
   0   5   1 399.613 38.3862   5
   1   5   1 671.189 48.1473   5
  -1  -5  -1 739.413 55.3566   3
  -1   5  -1 787.892 43.4012   5
  -2  -5  -1 5719.70 241.574   3
   2  -5   1 5872.04 240.242   3
   2   5   1 5830.60 240.769   5
   3   5   1 1718.78 79.3267   5
   3  -5   1 1531.60 80.2994   3
  -4  -5  -1 47.2984 30.1997  15
   4  -5   1 73.5569 40.7704   3
  -4  -5  -1 115.339 52.3888  23
  -4  -5  -1 105.468 32.9084  17
  -5  -5  -1 534.139 72.7968  23
  -5  -5  -1 547.427 40.9649  15
   5  -5   1 647.782 51.6148   3
  -6  -5  -1 167.580 30.9051  15
   6  -5   1 180.616 46.7744   3
  -6  -5  -1 166.943 66.6530  23
   7  -5   1 159.925 47.1722   3
  -7  -5  -1 113.789 31.7196  15
   8  -5   1 827.202 58.3068   2
  -8  -5  -1 789.015 49.4306  15
  -8  -5  -1 860.975 92.4526  23
   8  -5   1 900.248 63.5017   3
  -9  -5  -1 960.617 55.3291  15
   9  -5   1 996.851 63.0488   2
   9  -5   1 1078.67 62.7463  12
   9  -5   1 941.111 68.9966   3
 -10  -5  -1 800.273 92.0272  23
  10  -5   1 829.656 57.9185  12
  10  -5   1 903.994 65.9304   3
  10   5   1 894.899 52.7352   6
 -10  -5  -1 821.497 50.3926  15
  10  -5   1 847.278 59.3487   2
 -11  -5  -1 845.555 96.0199  23
  11   5   1 943.252 54.6647   6
  11  -5   1 817.431 59.4530   2
  11  -5   1 906.446 67.1843   3
  11  -5   1 899.969 59.2308  12
 -12  -5  -1 616.896 88.5181  23
  12  -5   1 748.261 62.2854   3
  12  -5   1 668.371 53.0664   2
 -12   5  -1 698.147 63.4080   4
  12  -5   1 733.978 52.6143  12
  12   5   1 811.188 49.6946   6
 -13   5  -1 42.5145 47.9274   4
  13  -5   1 8.22016 36.1087  12
  13   5   1-11.8298 35.2686   6
  13  -5   1 20.7494 50.1575   3
 -13  -5  -1 22.4764 62.4944  23
  13  -5   1-7.80851 38.3870   2
 -14   5  -1 1780.03 91.5733   4
  14  -5   1 1901.79 86.8760   2
  14   5   1 1826.90 85.4540   6
  15   5   1 340.597 34.3134   6
 -15   5  -1 298.082 41.3937   4
  15  -5   1 320.209 41.9700  13
 -16   5  -1 676.117 44.5688   4
  16   5   1 629.093 39.7802   6
  16  -5   1 745.163 44.2941  13
 -17   5  -1 78.7188 24.1918   4
  17  -5   1 116.383 24.1808  13
  17   5   1 103.553 20.6117   6
  18   5   1 816.945 40.3061   5
  16  -6  -1 204.479 20.6571  13
  16   6  -1 181.828 21.4525   5
  15   6  -1 7.07439 24.0866   5
  15  -6  -1-19.3796 26.6269  13
  15  -6  -1 2.25616 25.6627   2
 -14   6   1 477.913 44.5155   4
  14  -6  -1 434.386 38.4786   2
 -13   6   1 2227.33 106.520   4
 -13  -6   1 2394.31 100.327  15
  13  -6  -1 2350.58 106.194   3
  13  -6  -1 2246.56 97.6854  12
  13  -6  -1 2190.38 102.894   2
  12  -6  -1 7271.04 294.918   3
 -12  -6   1 7154.00 292.371  15
  12  -6  -1 7034.28 290.525  12
  12  -6  -1 7305.96 293.202   2
 -12   6   1 6955.46 295.499   4
  11  -6  -1 505.598 51.3566   2
 -11  -6   1 508.309 43.0382  15
  11  -6  -1 452.235 56.3360   3
 -11   6   1 442.475 55.1873   4
  11  -6  -1 467.234 40.9590  12
  10  -6  -1 232.757 39.2756  12
 -10   6   1 266.734 52.7398   4
 -10   6   1 423.935 70.8808  20
 -10  -6   1 213.084 66.6430  23
 -10   6   1 179.434 34.3921   5
  10   6  -1 313.817 65.6040  24
 -10  -6   1 288.046 40.1254  15
  10  -6  -1 276.504 55.8069   3
  10  -6  -1 277.029 50.0987   2
   9   6  -1 2836.11 150.943  24
   9  -6  -1 2791.49 127.261   2
   9  -6  -1 2776.63 122.311  12
  -9  -6   1 2709.75 123.874  15
  -9   6   1 2738.07 120.619   5
   9  -6  -1 2797.09 129.752   3
  -9  -6   1 2550.89 153.740  23
  -9   6   1 2629.29 154.807  20
  -8  -6   1 513.575 79.3651  23
  -8   6   1 480.223 42.0791   5
   8  -6  -1 449.696 56.1350   2
   8  -6  -1 445.151 58.7154   3
  -8  -6   1 399.136 45.3267  15
   8   6  -1 426.931 43.1429   5
   8   6  -1 501.306 71.8560  24
  -7  -6   1 1232.37 66.2504  15
  -7  -6   1 1082.29 64.0114  17
   7   6  -1 1098.24 63.0824   5
   7   6  -1 956.588 91.5711  24
   7  -6  -1 1098.17 72.5020   2
  -7   6   1 1147.15 62.9054   5
   7  -6  -1 1128.61 74.8100   3
   6   6  -1 700.383 84.0783  24
  -6  -6   1 709.340 53.5861  15
   6   6  -1 773.306 50.5614   5
  -6   6   1 715.085 50.0970   5
   6  -6  -1 711.454 65.0201   3
  -6  -6   1 594.376 49.6364  17
   6  -6  -1 730.858 62.7605   2
   5  -6  -1 460.790 57.6222   2
  -5  -6   1 486.146 48.0487  15
   5   6  -1 520.311 43.1490   5
  -5   6   1 528.452 45.9244   5
   5   6  -1 450.211 76.3473  24
  -5  -6   1 482.461 44.4914  17
   5  -6  -1 603.274 58.4914   3
  -4  -6   1 3947.85 174.257  17
   4  -6  -1 4300.06 178.838   3
  -4   6   1 4136.36 174.319   5
   4  -6  -1 4189.45 179.913   2
   4   6  -1 4169.20 206.274  24
   4   6  -1 3955.03 173.444   5
   3  -6  -1 1228.70 75.9212   3
  -3   6   1 1243.76 67.5327   5
   3   6  -1 1121.78 63.6287   5
   3   6  -1 1266.48 102.533  24
   3  -6  -1 1363.11 79.1747   2
  -3  -6   1 1169.47 65.8459  17
   2  -6  -1 10469.6 430.419   3
  -2   6   1 10616.3 429.219   5
   2  -6  -1 10505.3 431.774   2
   2   6  -1 11219.9 460.639  24
  -2  -6   1 10710.6 428.651  17
   2   6  -1 10311.9 427.708   5
   1   6  -1 2440.15 110.957   5
  -1   6   1 2529.32 113.828   5
  -1  -6   1 2475.62 113.512  17
   1  -6  -1 2456.76 123.872   2
   1  -6  -1 2450.18 119.041   3
   0   6  -1 7252.06 300.941   5
   0  -6  -1 7524.74 307.921   2
   0   6  -1 7809.14 339.573  24
   0  -6  -1 7348.68 305.353   3
   0   6   1 7312.50 304.007   5
  -1  -6  -1 2270.81 112.651   3
  -1   6  -1 2345.35 103.489   5
   1   6   1 2226.69 108.863   5
  -2  -6  -1 238.234 43.2034  17
  -2   6  -1 380.022 101.191  24
  -2  -6  -1 326.474 52.6681   3
   2  -6   1 217.997 46.9879   3
   2   6   1 224.156 46.2765   5
   3  -6   1 3744.48 158.343   3
   3   6   1 3640.81 159.121   5
  -3  -6  -1 3542.45 158.281  17
   4   6   1 49.8285 42.6298   5
   4  -6   1 50.3146 45.4208   3
  -4  -6  -1 7.84531 39.7717  17
   5  -6   1 75.3441 45.4998   3
   5   6   1 19.6771 40.5259   5
  -5  -6  -1 70.8385 38.6831  17
   6   6   1 107.596 41.9544   5
  -6  -6  -1 44.6013 38.9989  17
   6   6   1 10.6438 74.9873  24
   6  -6   1 57.7183 48.0231   3
   7   6   1-8.50234 41.3264   5
   7   6   1 10.4889 72.8968  24
   7  -6   1-2.40886 48.8015   3
   8   6   1 10.3105 70.1262  24
   8  -6   1-32.5806 43.4329  12
  -8   6  -1-30.9635 66.4124  20
   8  -6   1-2.37586 48.0159   3
   8   6   1-5.62597 41.8517   5
   9   6   1 2468.72 117.043   5
   9  -6   1 2718.63 119.018   3
   9  -6   1 2661.93 116.842  12
   9   6   1 2131.37 141.685  24
  -9   6  -1 2369.89 144.008  20
  10  -6   1 3084.44 134.964   3
  10  -6   1 3005.63 132.695  12
  10   6   1 2919.96 134.121   5
  10   6   1 2909.16 160.138  24
  11  -6   1 636.025 55.3333   3
  11  -6   1 680.912 50.1842  12
  12  -6   1 4153.24 171.349  12
  12  -6   1 3979.63 173.395   3
  13  -6   1 236.152 31.5189  12
  14  -6   1 2897.47 122.798  13
 -14   6  -1 2784.12 122.892   4
  15  -6   1 159.954 28.0120  13
 -15   6  -1 209.125 28.4357   4
 -16   6  -1 149.013 19.5123   4
  16  -6   1 184.235 19.9420  13
  13   7  -1 113.165 17.0701   5
 -13   7   1 77.8440 25.0072   4
  12  -7  -1-13.9580 29.3750   3
  12   7  -1 6.70863 20.2147   5
 -12   7   1 7.40583 29.4508   4
  11   7  -1 436.744 31.3316   5
  11  -7  -1 389.683 40.0111   3
  11  -7  -1 404.214 30.1507  12
 -11   7   1 429.544 39.7301   4
 -10   7   1 17.4402 37.8746   4
  10  -7  -1 8.35530 37.6637   3
  10   7  -1 55.6906 26.3386   5
  10  -7  -1 56.5001 28.4310  12
   9  -7  -1 3.68959 41.2458   3
  -9   7   1 4.23016 40.6028   4
   9  -7  -1 7.65774 33.9522   2
   9   7  -1-8.65709 27.9543   5
   9  -7  -1 1.69494 31.2718  12
   8   7  -1 274.818 31.7296   5
   8  -7  -1 247.911 39.7970   2
   8  -7  -1 237.656 38.0497  12
  -8   7   1 276.485 28.1265   5
  -8   7   1 296.003 46.5053   4
   8  -7  -1 267.994 45.8932   3
   7  -7  -1 159.767 40.2093   2
   7   7  -1 154.150 31.0223   5
  -7   7   1 131.471 27.3232   5
   7  -7  -1 143.850 45.7727   3
   6  -7  -1 394.627 49.2301   3
   6  -7  -1 413.409 44.5849   2
   6   7  -1 340.504 35.0120   5
  -6   7   1 333.326 34.4871   5
  -5   7   1 50.7883 31.9995   5
   5  -7  -1 64.2751 45.1997   3
  -5   7   1 31.7604 61.5134  24
  -5  -7   1 55.3027 32.6624  17
   5   7  -1 19.5393 29.1192   5
   5  -7  -1 50.5394 41.9469   2
   4  -7  -1 249.216 44.0966   2
  -4   7   1 146.411 33.9675   5
   4  -7  -1 227.226 47.0728   3
  -4   7   1 247.603 69.3088  24
   4   7  -1 186.220 31.3717   5
   4   7  -1 146.140 56.9351  24
  -4  -7   1 251.006 34.3951  17
   3  -7  -1 917.613 64.6962   3
  -3   7   1 932.550 93.7272  24
   3   7  -1 969.264 53.1228   5
   3  -7  -1 1062.95 64.1239   2
  -3   7   1 1030.25 57.4010   5
  -3  -7   1 1042.70 56.9941  17
   3   7  -1 809.911 83.8327  24
  -2  -7   1 16.3490 32.2756  17
   2   7  -1 38.5871 65.4310  24
  -2   7   1-10.8669 68.6170  24
   2   7  -1 22.3560 28.8505   5
   2  -7  -1-2.18118 43.5413   3
  -2   7   1 13.3418 34.4332   5
   1   7  -1 144.156 29.1172   5
  -1   7   1 195.228 72.7767  24
  -1  -7   1 102.128 32.3210  17
   1   7  -1 137.154 67.9861  24
   1  -7  -1 196.791 44.4707   3
  -1   7   1 182.404 37.2546   5
   0  -7  -1 57.9362 40.6088   3
   0   7   1 76.6257 35.0562   5
   0  -7   1 48.2066 31.2469  17
   0  -7  -1 63.2226 34.1640  17
   0   7   1 64.7111 69.2298  24
   0   7  -1 128.773 65.7251  24
   1  -7   1 927.457 54.7367  17
   1   7   1 1111.92 59.2709   5
   1   7   1 1013.70 92.3746  24
  -1   7  -1 908.402 90.1300  24
  -1  -7  -1 1012.64 59.5588  17
  -2  -7  -1 704.647 48.6505  17
   2   7   1 669.963 83.1093  24
   2  -7   1 606.697 43.7421  17
   2   7   1 689.362 48.9202   5
  -2   7  -1 849.286 80.9973  24
   3  -7   1 12.8786 28.1078  17
   3   7   1 14.3377 35.7746   5
  -3  -7  -1-22.3122 34.7771  17
  -3   7  -1 9.93134 61.4895  24
   3   7   1-61.5082 64.1024  24
   4   7   1 152.229 36.9638   5
  -4   7  -1 59.0003 60.5341  24
   4   7   1 169.045 61.6196  24
   4  -7   1 119.391 38.3397   3
  -4  -7  -1 173.118 35.9140  17
  -5  -7  -1 97.5693 33.2962  17
   5   7   1 124.831 35.9234   5
   5  -7   1 91.7677 39.1472   3
   6   7   1 55.2030 35.8207   5
  -6  -7  -1 71.6663 32.4080  17
   6  -7   1 68.5782 37.3846   3
   7  -7   1 10.4966 37.6904   3
   7   7   1 11.1043 35.2742   5
   8  -7   1-23.3767 37.3039   3
   8   7   1 4.22959 33.2108   5
   8  -7   1 13.9209 37.0754  12
   9  -7   1 336.654 38.3609   3
   9  -7   1 286.934 37.4258  12
   9   7   1 345.984 37.0332   5
  10  -7   1 122.368 30.7675  12
  10   7   1 93.2161 30.4526   5
  10  -7   1 119.056 32.8465   3
 -10   7  -1 90.6326 39.2027   4
  11  -7   1 2457.57 104.758  12
  11   7   1 2440.81 105.504   5
 -11   7  -1 2440.90 108.204   4
  12   7   1 660.108 36.8130   5
  12  -7   1 676.730 35.2905  12
  12  -7   1 586.330 40.5809  13
  13   7   1 126.550 18.2348   5
   9  -8  -1 37.3451 14.4483  12
   9  -8  -1 25.4793 19.0573   3
  -9   8   1 27.4405 18.5208   4
   8  -8  -1-13.0474 21.4909   3
  -8   8   1-53.9708 22.4359   4
   7  -8  -1-40.1659 23.3763   3
   7  -8  -1 7.98472 22.7552  12
  -7   8   1-33.0574 24.8406   4
   6  -8  -1 386.214 24.7324  17
   6  -8  -1 346.216 30.1770   3
  -6   8   1 293.168 30.2330   4
   6  -8  -1 296.376 31.0630  12
   5  -8  -1 17.2480 20.0740  17
   5  -8  -1 25.7952 26.5631   3
   4  -8  -1 988.880 49.0408  17
  -3   8   1 232.060 23.3218   5
   3  -8  -1 243.474 26.3284  17
  -2   8   1 767.590 41.1519   5
   2  -8  -1 838.328 43.5099  17
   1  -8  -1 913.496 47.2436  17
  -1  -8   1 972.360 46.1696  17
   0  -8  -1 2440.91 101.102  17
   0   8   1 2202.76 99.3328   5
   0  -8   1 2334.81 99.1959  17
  -1  -8  -1 48.7626 25.0287  17
   1  -8   1 5.76083 21.1054  17
   1   8   1-18.8528 24.0141   5
   2   8   1 623.513 38.0965   5
  -2  -8  -1 648.830 38.7852  17
   3   8   1 41.5065 24.1406   5
  -3  -8  -1 90.6482 24.1305  17
   4  -8   1 44.2500 31.0999  12
   4   8   1 32.4125 24.2327   5
   5   8   1 158.629 23.4395   5
   6   8   1 37.5644 21.2740   5
  -7   8  -1-7.90094 27.1145   4
   7   8   1 8.13246 18.5364   5
   8  -8   1-8.01882 20.6335  12
  -8   8  -1-4.59700 23.6215   4
   8   8   1 15.1644 15.9078   5
   9  -8   1 70.3970 18.9106  13
   9  -8   1 89.4529 16.3224  12
   9   8   1 58.9990 13.3653   5
  -9   8  -1 67.2068 20.4145   4
  22   0  -2 1086.25 53.7984   6
  22   0  -2 1198.91 57.6756  22
 -21   0   2 287.168 34.4850  18
  21   0  -2 222.576 38.7564  22
  21   0  -2 246.334 33.9566   6
  20   0  -2 42.4994 39.1976   6
 -20   0   2 21.3369 38.3384  18
 -20   0   2 17.0498 28.7103   4
 -19   0   2 2603.90 114.136   4
 -19   0   2 2621.68 120.903  18
  19   0  -2 2467.75 117.722   6
  18   0  -2 218.295 50.3739   6
 -18   0   2 148.416 40.3950   4
 -17   0   2 5702.14 229.055   4
  17   0  -2 5169.93 230.652   6
 -16   0   2 20655.1 830.168   4
 -15   0   2 32971.0 1318.79   4
 -14   0   2 7784.04 319.658   4
 -13   0   2 9594.26 387.486  20
 -13   0   2 8901.91 365.513   4
 -13   0   2 9261.75 381.276  23
  13   0  -2 8745.60 365.139   2
 -12   0   2 8068.64 334.519   4
  12   0  -2 8536.98 334.559   2
 -12   0   2 7602.62 347.414  23
 -12   0   2 8404.62 354.783  20
 -11   0   2 4258.46 191.469  23
 -11   0   2 4231.79 197.195  20
 -10   0   2 787.878 71.0619  20
 -10   0   2 675.133 60.3572  23
  -9   0   2 106277. 4255.29  23
  -9   0   2 107348. 4258.31  20
  -8   0   2 55381.5 2215.19  23
  -8   0   2 55539.9 2218.73  20
  -7   0   2 38785.5 1538.59  23
  -7   0   2 38817.8 1541.25  20
   7   0  -2 37771.2 1539.42  24
  -6   0   2 7876.66 327.846  20
  -6   0   2 7757.39 324.323  23
   6   0  -2 8027.14 325.752  24
  -5   0   2 1675.23 88.8803  23
   5   0  -2 1938.64 89.7520  24
  -5   0   2 1926.53 93.7003  20
  -4   0   2 32719.6 1321.80  20
  -4   0   2 33309.5 1320.02  23
  -3   0   2 72809.5 2863.69  16
  -3   0   2 70994.8 2865.44  23
  -3   0   2 71781.2 2866.73  20
  -2   0   2 41536.8 1692.09  16
  -2   0   2 43899.5 1694.65  20
  -1   0   2 134037. 5392.91  20
  -1   0   2 136695. 5390.86  16
   0   0   2 128165. 5089.94  24
   0   0   2 127867. 5094.51  16
   1   0   2 116997. 4687.14  16
   1   0   2 118149. 4682.95  24
   2   0   2 31061.6 1238.43  24
   3   0   2 9889.22 400.360  24
   4   0   2 9214.17 375.420  24
   5   0   2 14429.2 601.323  16
  -5   0  -2 15383.0 603.695   1
   5   0   2 14633.5 597.332  24
  -6   0  -2 12882.7 499.678   1
   6   0   2 11627.2 494.999  16
   6   0   2 11836.8 491.637  24
  -7   0  -2 37217.9 1505.02   1
   7   0   2 35916.7 1500.99  16
   7   0   2 38789.5 1499.34  24
   8   0   2 53351.1 2157.27  24
   8   0   2 53698.7 2159.19  16
  -8   0  -2 54870.4 2163.53   1
  -9   0  -2 3063.32 160.050   1
   9   0   2 3226.55 153.996  24
   9   0   2 3140.48 155.747  16
  10   0   2 16384.8 665.579  16
 -10   0  -2 15736.7 672.094   1
  10   0   2 16267.3 666.069  24
  11   0   2 1316.14 71.7041  21
  11   0   2 1554.02 96.9326  16
 -11   0  -2 1702.44 107.967   1
  11   0   2 1333.06 69.4866   6
  12   0   2 22080.9 880.381   6
  12   0   2 21858.8 880.827  21
 -12   0  -2 22693.7 907.867   1
  12   0   2 21992.6 897.957  16
  12   0   2 21797.6 879.037  13
  13   0   2 3367.50 164.355  16
  13   0   2 3252.74 145.913  21
  13   0   2 3257.30 141.338  13
  13   0   2 3242.11 143.631   6
 -13   0  -2 3628.48 179.358   1
 -14   0  -2 26276.6 1035.13  23
 -14   0  -2 25743.0 1044.56   1
  14   0   2 24924.4 1014.86   6
 -15   0  -2 6483.39 285.759  23
  15   0   2 6335.57 265.611   6
  16   0   2 1232.65 73.4710  22
  16   0   2 1095.92 69.0708   6
  17   0   2 183.289 47.8760  22
  17   0   2 157.708 43.8321   6
  18   0   2 468.678 49.6783  22
  18   0   2 367.313 43.6764   6
 -19   0  -2 6.13313 30.0051  18
  19   0   2 41.6703 39.1977  22
  19   0   2 36.3056 33.6444   6
  20   0   2 494.177 35.6809   6
  20   0   2 478.954 40.7758  22
  21   0   2 6664.30 270.756  22
  22  -1  -2 196.624 27.7707  21
  22   1  -2 122.819 24.2404  21
  22   1  -2 113.614 25.5419   6
  22   1  -2 151.895 26.6191  22
  22  -1  -2 100.292 26.1312  22
 -21   1   2 167.339 29.4234  18
  21   1  -2 205.114 35.9052   6
 -21  -1   2 161.764 34.0074  18
  21   1  -2 209.185 32.7154  21
  21  -1  -2 157.752 26.5741   6
 -21   1   2 126.749 24.2057   4
  21  -1  -2 192.467 36.2298  21
  21  -1  -2 243.890 36.7768  22
  20   1  -2 139.630 41.4751   6
  20  -1  -2 75.0068 40.7837  22
 -20   1   2 206.118 32.3676   4
  20  -1  -2 186.332 43.5545  21
  20   1  -2 152.436 39.7715  21
 -20   1   2 124.446 35.9174  18
  20  -1  -2 181.492 34.1051   6
  19   1  -2 61.1074 47.1508   6
 -19   1   2 100.605 37.6206   4
  19   1  -2 105.674 44.7737  21
 -19   1   2 88.2635 41.1767  18
  19  -1  -2 119.429 39.0570   6
 -19  -1   2 99.3351 31.5044   4
  19  -1  -2 107.141 49.1793  21
  18   1  -2 267.612 49.4167  21
 -18   1   2 224.899 44.7086   4
 -18   1   2 328.958 49.9172  18
  18   1  -2 194.807 51.8404   6
  18  -1  -2 328.614 53.6855  21
  18  -1  -2 215.945 44.7470   6
 -18  -1   2 300.991 39.2824   4
  17   1  -2 1224.81 76.1116   6
  17  -1  -2 1391.91 78.1835  21
 -17  -1   2 1278.40 68.4632   4
 -17   1   2 1270.78 71.5823   4
  17   1  -2 1121.02 73.9271  21
 -17   1   2 1190.76 75.1089  18
  17  -1  -2 1063.21 70.5149   6
 -16  -1   2 797.699 57.1509   4
  16   1  -2 715.841 62.9172   6
  16   1  -2 850.006 62.2601  21
  16  -1  -2 845.305 63.0371   2
  16  -1  -2 796.685 65.5556  21
 -16   1   2 907.863 61.3051   4
 -16   1   2 762.601 89.2907  20
 -16   1   2 839.676 65.4360  18
 -16  -1   2 748.697 78.3337  23
 -15   1   2 3052.06 175.107  20
 -15  -1   2 3071.17 140.626   4
  15  -1  -2 3091.12 144.548  21
 -15   1   2 3310.15 143.633   4
 -15  -1   2 3382.13 166.249  23
  15  -1  -2 3306.61 144.588   2
  15   1  -2 3309.42 143.554  21
  14   1  -2 2408.86 110.304  21
 -14  -1   2 2487.20 105.433   9
  14  -1  -2 2283.82 110.861   2
 -14  -1   2 2406.19 108.779   4
 -14   1   2 2333.14 110.162   4
 -14  -1   2 2427.17 133.987  23
 -14   1   2 2195.73 141.000  20
  14  -1  -2 2203.91 111.360  21
  13   1  -2 92.8413 39.7139  21
 -13  -1   2 76.4407 36.5724   4
  13  -1  -2 87.0493 41.7163   2
 -13  -1   2 82.0463 59.0451  23
 -13   1   2 65.2737 69.6818  20
  13  -1  -2 68.5276 32.4811   3
 -13   1   2 99.6543 38.9383   4
 -13  -1   2 100.941 28.5252   9
  13  -1  -2 66.6313 40.5592  21
  12   1  -2 5750.02 267.860  24
 -12  -1   2 6310.55 245.484   9
  12   1  -2 5882.93 246.456  21
 -12  -1   2 5907.47 246.396   4
 -12   1   2 5853.51 247.120   4
 -12   1   2 6271.27 273.954  20
 -12  -1   2 5889.68 268.359  23
  12  -1  -2 5878.95 247.097   2
 -11  -1   2 190.789 60.6443  23
  11   1  -2 121.352 60.1648  24
 -11   1   2 111.149 33.8483   4
  11  -1  -2 109.025 36.3797   2
 -10  -1   2 1258.88 85.2164  23
  10   1  -2 1062.12 85.2166  24
  -9  -1   2 1465.06 94.0065  23
  -9   1   2 1428.93 74.7962  23
  -9  -1   2 1597.00 84.8566  20
   9   1  -2 1643.73 93.9343  24
   8   1  -2 8096.20 330.777  24
  -8  -1   2 7977.55 327.070  20
  -8  -1   2 7884.36 332.960  23
  -8   1   2 7695.39 321.301  23
  -7   1   2 151.962 29.0384  23
   7   1  -2 172.308 48.6620  24
  -7  -1   2 218.298 43.3122  20
  -7  -1   2 288.319 54.0227  23
  -6   1   2 1450.42 65.5360   1
  -6  -1   2 1484.12 86.2800  23
  -6   1   2 1469.69 67.9224  23
  -6  -1   2 1455.45 76.5639  20
   6   1  -2 1553.82 80.3807  24
  -5  -1   2 10487.7 426.591  20
   5   1  -2 10513.4 426.674  24
  -4   1   2 1176.57 75.5146  20
   4   1  -2 1212.08 64.1355  24
  -4  -1   2 1258.03 68.3908  20
   3   1  -2 2624.53 109.216  24
  -3   1   2 2462.52 104.286  16
   2   1  -2 2056.49 89.4578  24
  -2  -1   2 2257.85 99.1632  16
  -2  -1   2 2111.89 99.8757  23
  -2   1   2 1928.47 90.4807  16
  -1  -1   2 4277.53 179.331  16
  -1  -1   2 4274.25 180.332  23
   1   1  -2 4171.20 172.048  24
   0   1   2 723.805 56.5629  20
   0  -1  -2 958.379 57.6703   1
   1   1   2 648.125 48.2145  24
   2   1   2 1007.43 61.5285  24
   3  -1   2 1320.78 74.2282  16
   3   1   2 1368.56 73.0656  24
  -4  -1  -2 2242.11 111.097   1
   4   1   2 2141.95 104.005  24
   4  -1   2 2036.87 103.018  16
   5  -1   2 3218.42 145.835  16
  -5  -1  -2 3343.49 154.031   1
   5   1   2 3205.48 147.098  24
  -6  -1  -2 937.539 76.1193   1
   6   1   2 749.747 67.0694  24
   6  -1   2 894.796 62.6071  16
   7   1   2 3871.80 184.759  24
  -7  -1  -2 4221.17 193.995   1
   7  -1   2 4143.22 180.984  16
  -8  -1  -2 6768.95 295.294   1
   8  -1   2 6296.78 281.954  16
   8   1   2 7115.08 288.511  24
   9   1   2 2113.83 121.004  24
   9  -1   2 2074.23 110.036  16
  -9  -1  -2 2381.78 128.883   1
  -9   1  -2 2269.00 126.979   1
 -10  -1  -2 372.667 74.7641   1
  10   1   2 581.824 41.2531   6
 -10   1  -2 388.400 74.1516   1
  10  -1   2 463.344 42.0884  21
  10  -1   2 605.475 56.0872  16
  10   1   2 549.350 76.0018  24
  11  -1   2 7298.60 306.669  21
  11   1   2 7050.06 329.839  16
 -11  -1  -2 7834.90 335.183   1
 -11   1  -2 7768.08 334.423   1
  11   1   2 7845.85 331.564  24
  11   1   2 7661.04 306.873  21
  11  -1   2 7318.57 317.176  16
  11  -1   2 7599.57 306.618   2
  11  -1   2 7233.57 305.385  13
  11   1   2 7694.22 307.058   6
  12  -1   2 500.001 47.7587  21
  12  -1   2 550.901 44.4958  13
 -12  -1  -2 393.784 75.6420   1
  12   1   2 524.502 48.7829  21
 -12   1  -2 497.507 76.2166   1
  12   1   2 528.223 82.1839  16
  12   1   2 654.441 48.3175   6
  12   1   2 518.590 82.4267  24
  13  -1   2 5822.12 239.455  21
  13   1   2 5629.40 267.268  24
  13   1   2 5510.99 238.921  21
 -13   1  -2 5650.49 267.416   1
  13  -1   2 5692.54 236.469   6
  13  -1   2 5820.88 237.076  13
  13   1   2 5953.94 239.499   6
  13   1   2 5078.67 263.338  16
  14  -1   2 912.217 63.7787  21
  14   1   2 792.789 62.5131  21
 -14  -1  -2 831.026 86.1245  23
  14   1   2 1072.31 91.8007  16
  14  -1   2 854.807 56.6306  13
  14   1   2 886.191 62.9423   6
  14  -1   2 812.713 54.4420   6
  15  -1   2 862.803 56.5177  13
  15  -1   2 734.240 65.2810  21
  15  -1   2 899.103 55.5529   6
  15   1   2 907.646 64.9464  21
  15   1   2 892.474 63.9663   6
  16   1   2 2552.24 130.851  21
  16  -1   2 2921.35 131.857  21
  16  -1   2 2868.40 124.237  13
  16  -1   2 2836.79 124.909   6
  16   1   2 2826.24 130.362   6
 -16  -1  -2 2966.17 152.507  23
  17   1   2 1228.13 70.4197   6
  17   1   2 1065.83 71.1440  21
  17  -1   2 1083.45 71.1756  21
  17  -1   2 1088.61 60.1985   6
  17   1   2 1013.20 66.8586  22
  18  -1   2 39.3646 46.9614  21
  18   1   2 14.0985 43.1384   6
  18   1   2 56.0392 38.4926  22
  18   1   2 48.6337 45.6447  21
  19  -1   2 96.0979 42.5790  21
  19   1   2 32.0692 34.2220  22
  19   1   2 3.97689 38.2642   6
  19   1   2 58.6079 41.8696  21
  20   1   2 1160.86 63.9835  21
  20  -1   2 1316.53 65.7924  21
  20   1   2 1250.38 61.3063  22
  20   1   2 1269.75 62.6699   6
  21   1   2 742.985 40.5815   6
  21   1   2 796.121 42.9470  21
  21   1   2 772.337 38.6133  22
  21  -1   2 794.310 44.3235  21
  22  -2  -2 150.033 20.8274  22
  22   2  -2 211.618 20.2120  22
  22   2  -2 166.012 23.5376   6
 -21   2   2 53.1263 22.3346   4
  21  -2  -2 38.3484 27.6921  22
 -21  -2   2 59.6306 27.2511  18
  21  -2  -2 30.5125 28.7666  21
  21   2  -2 62.7466 21.9133  21
  20  -2  -2 3.61182 35.8190  21
  20   2  -2 11.7981 29.4892  21
  20  -2  -2 38.1148 34.4091  22
 -20   2   2 4.78372 29.9830   4
 -19   2   2 1669.66 82.6908  18
  19  -2  -2 1836.97 87.1615  22
  19   2  -2 1628.13 82.0257  21
 -19   2   2 1743.08 83.9838   4
  19  -2  -2 1780.42 86.5717  21
  18  -2  -2 29.4577 46.3443  21
  18   2  -2 55.8297 39.8971  21
 -18   2   2 4.81535 43.1474   4
 -18   2   2 8.23499 39.1147  18
  18  -2  -2 26.0669 43.4706  22
 -17   2   2 123.162 43.6753  18
  17   2  -2 70.2886 41.7501  21
 -17  -2   2 81.0789 34.1328   4
 -17   2   2 70.5343 71.1502  20
  17  -2  -2 63.1127 37.0940   6
 -17  -2   2 122.535 61.6103  23
  17  -2  -2 102.319 48.7989  21
 -17   2   2 87.6834 45.4640   4
 -16   2   2 5737.97 239.322  18
 -16  -2   2 5749.05 266.910  23
 -16   2   2 5216.37 270.965  20
 -16  -2   2 5751.80 235.415   4
 -16   2   2 5493.86 238.942   4
  16   2  -2 5729.88 236.954  21
  16  -2  -2 5636.13 239.157  21
 -15  -2   2 6545.12 269.144   4
  15   2  -2 6604.09 270.065  21
 -15   2   2 6164.12 305.736  20
  15  -2  -2 6673.24 271.726  21
 -15   2   2 6473.85 272.090   4
 -15   2   2 6507.99 272.910  18
 -15  -2   2 5971.42 297.867  23
  14  -2  -2 50.1947 44.5248  21
  14   2  -2 34.9300 45.7962   6
  14  -2  -2 125.723 40.5909   3
 -14  -2   2 157.680 71.3707  23
 -14  -2   2 123.139 38.6645   4
  14   2  -2 65.1205 75.0225  24
 -14   2   2 113.427 44.1392  18
 -14   2   2 34.8587 79.9616  20
  14   2  -2 77.6800 40.2412  21
 -14   2   2 13.6904 46.8072   4
 -13   2   2 200.628 44.9786   4
 -13  -2   2 142.778 37.0924   4
 -13  -2   2 148.868 69.9619  23
 -13   2   2 81.5329 42.6877  18
  13  -2  -2 180.819 39.2035   3
 -13   2   2 120.323 81.8687  20
  13   2  -2 159.075 37.8447  21
  13  -2  -2 149.560 43.1345  21
  13   2  -2 172.039 68.3332  24
  12  -2  -2 157.191 39.1552   3
  12   2  -2 147.885 66.1945  24
 -12  -2   2 313.146 73.9553  23
 -12  -2   2 271.302 33.5242   9
  12   2  -2 243.157 37.1723  21
 -12   2   2 219.464 41.6491  18
 -12  -2   2 315.496 37.7331   4
  11  -2  -2 947.883 55.9192   3
 -11  -2   2 954.136 89.3696  23
  11   2  -2 848.183 83.1353  24
  11   2  -2 923.316 53.1101  21
 -11  -2   2 1048.42 53.1039   9
 -11   2   2 1048.69 58.9473  18
 -11   2   2 848.105 53.9620   5
 -11  -2   2 1017.17 54.6759   4
 -10  -2   2 4655.75 212.165  23
  10   2  -2 4607.25 206.138  24
 -10   2   2 4195.09 184.040   5
 -10   2   2 4644.14 186.875  18
  -9   2   2 1720.43 82.0823  18
   9   2  -2 1794.19 102.356  24
  -8   2   2 1423.88 69.5429  18
   8   2  -2 1490.01 89.0556  24
   7   2  -2 3649.75 162.799  24
  -7   2   2 3524.72 149.341  18
   6   2  -2 50.7584 46.5732  24
  -6  -2   2 25.0152 57.3341  23
  -6   2   2 71.0648 27.9939  18
  -5   2   2 11388.9 455.729  18
  -5  -2   2 11328.5 468.942  23
   5   2  -2 11470.3 463.815  24
  -5  -2   2 11294.0 454.350  17
   4   2  -2 103.018 40.7431  24
  -4  -2   2 154.583 52.9740  23
   3   2  -2 41210.4 1662.72  24
  -3  -2   2 41806.2 1666.95  23
  -3   2   2 42057.9 1666.47  20
  -2   2   2 27855.8 1116.89  20
   2   2  -2 27605.1 1114.09  24
  -2  -2   2 28121.8 1117.95  23
  -1   2   2 76188.6 3045.63  20
  -1  -2   2 76716.9 3047.15  23
   0  -2   2 16674.7 674.800  23
   1  -2   2 10835.6 428.601  16
   1   2   2 10201.2 425.480  20
   2  -2   2 7105.55 303.555  16
   2   2   2 7554.51 306.532  24
   3   2   2 313.189 54.5275  24
   3  -2   2 411.040 48.3991  16
   4  -2   2 2016.80 99.2694  16
   4   2   2 1965.11 105.843  24
   5   2   2-8.69450 53.9230  24
  -5  -2  -2 10.5932 17.7800  17
   5  -2   2 26.7570 43.2420  16
   6   2   2 564.254 67.5010  24
   6  -2   2 598.207 53.0449  16
  -6  -2  -2 573.305 31.9880  17
   7  -2   2 1570.47 81.8762  16
   7   2   2 1405.23 94.1717  24
  -7  -2  -2 1474.25 65.7155  17
   8   2   2 8534.33 368.742  24
   8  -2   2 8737.23 359.272  16
   9  -2   2 958.884 55.6403   3
   9  -2   2 1039.23 57.5322  22
   9  -2   2 947.855 63.5052  16
  10  -2   2 4121.59 174.129  12
  10   2   2 4337.44 202.052  24
  10  -2   2 4189.34 175.186  21
  10  -2   2 4256.31 175.252   2
  10   2   2 4176.57 174.942  21
  10  -2   2 4031.25 178.108  22
  11  -2   2 1094.21 60.9430  12
 -11   2  -2 1274.14 100.259   1
  11   2   2 1121.59 97.0942  24
  11  -2   2 1199.15 64.1377   2
  11  -2   2 1155.22 63.5447  21
  11   2   2 1199.87 63.7269  21
  11  -2   2 1097.57 66.7727  22
 -11   2  -2 1196.53 62.8406   4
  12   2   2 165.004 74.0854  24
  12   2   2 114.322 39.6263  21
  12  -2   2 84.9017 41.2292  21
  12  -2   2 97.2359 42.2458   2
  12  -2   2 93.1873 42.7230  22
 -12   2  -2 206.348 74.7615   1
 -12   2  -2 38.4213 34.7934   4
  12  -2   2 67.0942 40.8699  13
 -13  -2  -2 362.773 79.2687  23
  13  -2   2 387.258 47.9523  21
  13   2   2 271.018 84.7931  16
  13   2   2 454.335 51.2456   6
  13   2   2 297.277 80.2449  24
 -13   2  -2 372.981 40.1362   4
  13  -2   2 365.987 48.5283   2
 -13   2  -2 360.907 74.4518   1
  13  -2   2 278.796 50.6171  22
  13   2   2 409.128 47.1071  21
  13  -2   2 377.617 46.4745  13
  14  -2   2 3094.92 140.156  13
  14  -2   2 3357.41 145.746  22
 -14   2  -2 3317.04 137.976   4
  14   2   2 3456.04 176.887  24
  14   2   2 3127.33 141.122  21
  14   2   2 2994.54 175.925  16
  14  -2   2 3133.40 142.037  21
 -14  -2  -2 3326.12 174.528  23
  14   2   2 2867.27 143.089   6
  15   2   2 1957.22 103.499   6
  15   2   2 2164.74 135.724  24
  15   2   2 1962.72 133.453  16
  15  -2   2 2131.97 98.5861  13
  15  -2   2 2057.43 101.383  21
  15   2   2 1919.93 99.8540  21
  15  -2   2 2168.87 105.905  22
 -15  -2  -2 1939.00 128.336  23
  16  -2   2 294.662 42.5028  13
  16  -2   2 271.586 50.3245  21
  16  -2   2 324.924 52.9818  22
  16   2   2 232.987 47.5493  21
  16   2   2 265.442 53.6871   6
 -16  -2  -2 351.393 72.6968  23
  17   2   2 54.5052 48.2055   6
  17  -2   2 158.297 49.3913  22
  17  -2   2 101.893 46.2186  21
  17   2   2 74.5514 35.0592  22
  17  -2   2 133.438 35.7223  13
  17   2   2 101.102 43.5735  21
  18  -2   2 324.201 45.9867  21
  18   2   2 304.397 42.8152  21
  18   2   2 295.788 34.2155  22
  18  -2   2 270.832 48.0691  22
  18   2   2 293.415 47.6164   6
  19   2   2-4.46122 24.1625  22
  19   2   2 18.3616 33.8388  21
  19  -2   2-5.41604 35.2886  21
  19   2   2-20.9957 37.5698   6
  19  -2   2-18.5452 37.9018  22
  20   2   2 146.812 30.2365   6
  20   2   2 146.947 26.6818  21
  20  -2   2 168.334 30.6835  21
  20  -2   2 129.012 31.7056  22
  21  -2   2 1108.34 51.3647  21
  21   2   2 1119.60 52.1647   6
  21  -2   2 1156.59 53.0468  22
 -21   3   2 44.5039 17.1773   4
  21   3  -2 61.7234 21.8121   6
 -20   3   2 59.9379 25.9820  19
 -20  -3   2 46.1334 23.0321  15
  20  -3  -2 82.4863 26.6760  21
 -20   3   2 99.4065 27.5998   4
  20   3  -2 60.8101 29.2123   6
  19   3  -2 333.933 40.1213   6
  19  -3  -2 261.653 35.4742  22
 -19   3   2 382.370 39.4919   4
  19  -3  -2 365.259 36.4119  21
  18  -3  -2 873.759 54.1443  21
  18  -3  -2 765.127 53.5329  22
  18   3  -2 921.305 57.8539   6
 -18   3   2 784.086 56.6068   4
 -17   3   2 1086.90 68.5418   4
  17  -3  -2 1064.09 64.1967  22
  17  -3  -2 997.378 72.2619   2
  17  -3  -2 1094.30 64.2238  21
  17   3  -2 1093.45 67.6575   6
 -17   3   2 1158.03 101.332  20
  16  -3  -2 6141.34 253.410  21
  16  -3  -2 6158.68 256.417   2
 -16  -3   2 6149.43 286.222  23
  16  -3  -2 6024.00 254.582  22
  16   3  -2 6148.71 254.905   6
 -16   3   2 5777.14 291.274  20
 -16   3   2 6150.84 256.020   4
 -16  -3   2 6005.43 250.358   4
  15  -3  -2 3434.93 158.384   3
  15  -3  -2 3445.06 158.598  21
 -15  -3   2 3659.50 155.913   4
  15   3  -2 3394.64 186.265  24
  15  -3  -2 3885.23 160.617  22
  15  -3  -2 3706.66 163.417   2
 -15   3   2 3894.11 202.912  20
 -15  -3   2 3954.63 196.327  23
  15   3  -2 3727.08 160.500   6
  14  -3  -2 1367.33 73.0260  22
 -14  -3   2 1336.34 111.647  23
  14  -3  -2 1161.85 73.3051   3
  14   3  -2 1126.74 101.421  24
 -14  -3   2 1407.53 69.6455   4
 -14   3   2 1341.13 118.607  20
  14  -3  -2 1227.64 72.3582  21
  14  -3  -2 1392.28 80.1338   2
  14   3  -2 1292.93 74.6104   6
 -14   3   2 1315.61 72.9981  18
 -13   3   2 12.4230 90.0372  20
  13   3  -2 63.5837 42.9879   6
 -13  -3   2 194.026 34.5286  10
 -13  -3   2 127.069 78.9170  23
 -13  -3   2 108.609 37.1049   4
  13  -3  -2 128.891 54.1041   2
 -13   3   2 125.853 43.5461  18
  13   3  -2 156.108 75.5674  24
  13  -3  -2 90.9296 41.0359  21
  13  -3  -2 76.2387 45.3471   3
  12  -3  -2 3148.96 137.625  21
  12   3  -2 2961.45 165.261  24
 -12  -3   2 3166.88 137.312   4
  12  -3  -2 3158.29 139.958   3
  12  -3  -2 3239.08 143.816   2
 -12   3   2 3126.23 139.808  18
 -12   3   2 3226.22 181.072  20
  12   3  -2 3216.03 138.696   6
 -12  -3   2 3094.35 137.404  10
 -11   3   2 3638.95 153.967  18
 -11  -3   2 3435.94 151.707  10
  11  -3  -2 3553.48 153.904   3
  11  -3  -2 3661.06 156.659   2
 -11  -3   2 3510.75 151.461   4
 -11   3   2 3508.13 155.046   4
  11   3  -2 3503.62 151.835   6
 -11   3   2 3632.99 152.247   5
  11   3  -2 3268.60 175.443  24
  10  -3  -2 2342.61 108.464   3
 -10   3   2 2378.17 109.780   4
 -10  -3   2 2352.78 106.332  10
 -10   3   2 2393.63 107.366  18
 -10  -3   2 2414.57 106.016   4
  10  -3  -2 2260.65 110.459   2
  10   3  -2 2331.62 105.167   6
  10   3  -2 2641.89 132.654  24
 -10   3   2 2372.58 105.621   5
   9  -3  -2 7490.83 314.238   2
   9  -3  -2 7971.91 312.770   3
  -9   3   2 7425.84 311.779   5
  -9  -3   2 7790.02 341.681  23
  -9   3   2 7913.73 312.998  18
   9   3  -2 7635.84 332.079  24
  -9  -3   2 7683.44 311.976   4
  -9  -3   2 7425.30 312.948  10
   8  -3  -2 766.188 54.4775   2
  -8  -3   2 893.518 91.6206  23
   8   3  -2 947.703 76.4784  24
  -8   3   2 783.779 46.7845   5
  -7  -3   2 289.010 75.4866  23
   7   3  -2 247.739 55.2358  24
   6   3  -2 3898.47 175.711  24
  -6  -3   2 4124.14 184.532  23
  -6  -3   2 3757.34 158.191  17
  -5   3   2 9924.93 403.775  19
   5   3  -2 10230.0 415.917  24
  -5  -3   2 9990.61 401.999  17
  -5  -3   2 9994.14 421.370  23
  -4  -3   2 3508.95 177.632  23
   4   3  -2 3844.53 172.491  24
  -4   3   2 3790.79 159.049  19
  -4  -3   2 3860.58 156.464  17
  -3  -3   2 1443.97 88.4381  23
  -3   3   2 1415.14 85.3604  20
  -3  -3   2 1271.48 58.6017  17
  -3   3   2 1296.98 62.9062  19
   3   3  -2 1286.93 80.0815  24
   2   3  -2 12050.8 515.154  24
  -2   3   2 13099.3 516.464  20
  -2   3   2 12688.2 505.291  19
  -2  -3   2 12303.8 517.919  23
  -1  -3   2 2945.30 141.839  23
  -1   3   2 2997.21 137.591  20
   0  -3  -2 2603.06 116.807  23
   0  -3   2 2585.51 124.848  23
   0   3   2 2555.80 119.003  20
   2   3   2 3096.54 150.914  24
   3   3   2 717.207 71.7425  24
   4   3   2 5564.45 247.428  24
  -5  -3  -2 1432.73 66.2579  17
   5   3   2 1625.80 98.9734  24
   6   3   2 119.232 64.1074  24
  -6  -3  -2 87.0273 23.2044  17
   6  -3   2 102.454 41.4737  16
   7   3   2 3704.93 175.177  24
  -7  -3  -2 3657.99 145.258  17
   8  -3   2 11428.8 468.275  12
   8  -3   2 11920.2 469.040   3
   8   3   2 11390.6 468.722   6
  -8  -3  -2 11772.8 467.553  17
   8   3   2 11903.2 491.131  24
   8  -3   2 11431.8 470.256  22
   9  -3   2 3594.09 151.024   2
   9  -3   2 3425.53 150.655  12
   9   3   2 3680.14 152.563   6
   9  -3   2 3482.57 153.625  22
   9  -3   2 3583.08 152.551   3
   9   3   2 3412.95 179.768  24
  10  -3   2 1838.17 86.1613   3
  10  -3   2 1645.15 82.0285  12
  10   3   2 1672.81 117.431  24
 -10  -3  -2 1795.67 117.904  23
  10   3   2 1588.36 85.1701   6
  10  -3   2 1724.28 82.8414   2
  10  -3   2 1701.54 86.4279  22
  11  -3   2 3060.30 133.549   3
  11  -3   2 2757.95 129.677  12
  11  -3   2 3082.30 130.954   2
  11   3   2 2877.50 133.004   6
 -11  -3  -2 2678.21 163.866  23
  11  -3   2 3139.39 134.990  22
  11   3   2 3015.04 166.334  24
  12   3   2 250.059 48.9207   6
  12  -3   2 360.465 52.8219   3
  12  -3   2 364.609 43.0219  12
  12  -3   2 310.292 49.7052  22
  12  -3   2 380.642 46.2183   2
  12   3   2 328.618 41.0896  21
 -12   3  -2 424.471 46.7175   4
  12   3   2 300.744 79.3407  24
 -12   3  -2 244.424 73.6132   1
  13   3   2 2706.01 118.802   6
  13  -3   2 2319.13 112.695  21
  13  -3   2 2533.39 112.803  12
  13   3   2 2277.39 148.558  24
  13  -3   2 2591.56 119.180  22
  13   3   2 2481.99 111.500  21
  13  -3   2 2283.88 114.115   2
  13  -3   2 2590.53 116.788  13
 -13   3  -2 2458.66 114.408   4
  14   3   2 5400.94 225.317  21
  14  -3   2 5391.15 226.417  21
 -14   3  -2 5373.29 226.413   4
  14  -3   2 5489.37 228.132  13
  14   3   2 5865.77 262.139  24
  14  -3   2 5371.23 231.469  22
  14   3   2 5047.86 265.560  16
  15   3   2 2680.48 125.146  21
  15  -3   2 2898.66 127.272  21
 -15  -3  -2 2716.97 160.535  23
  15  -3   2 2799.79 128.305  13
  15   3   2 2881.10 167.112  16
  15   3   2 2798.11 160.625  24
  15  -3   2 3239.23 134.842  22
 -15   3  -2 2812.65 125.830   4
 -16  -3  -2 6621.71 306.293  23
  16  -3   2 6638.41 277.522  13
  16  -3   2 6836.65 277.553  21
  16  -3   2 6870.53 282.149  22
  16   3   2 6723.86 276.389  21
  16   3   2 6387.60 305.350  24
 -16   3  -2 6781.19 276.268   4
  17  -3   2 1397.77 69.7334  13
  17  -3   2 1405.05 70.4545  21
  17   3   2 1310.19 67.1254  21
  17  -3   2 1366.04 76.5884  22
  18  -3   2 48.6774 37.1506  22
  18  -3   2 110.295 31.6874  21
  18  -3   2 83.5821 27.4557  13
  19  -3   2 519.141 39.1178  22
  20  -3   2 95.8754 23.0638  22
  20   4  -2 165.987 18.0223   6
 -20   4   2 180.677 21.1679   4
  19   4  -2 260.640 27.7216   6
 -19   4   2 302.242 32.1074   4
 -19  -4   2 272.238 24.8834  15
 -18   4   2 25.6652 35.5452   4
  18   4  -2-16.9461 29.8099   6
 -18   4   2-20.8237 27.0257  19
 -18  -4   2 46.4806 26.8672  15
 -17   4   2 1737.17 82.6284  19
  17   4  -2 1828.39 82.8929   6
  17  -4  -2 1698.74 87.8972   2
 -17  -4   2 1701.16 82.6885  15
 -16   4   2 763.554 54.4782  19
  16  -4  -2 856.498 65.1203   2
  16  -4  -2 909.578 58.1726   3
  16   4  -2 936.469 56.1307   6
  16  -4  -2 829.719 50.1391  13
 -16  -4   2 857.601 54.7830  15
  15   4  -2 4796.55 226.579  24
 -15  -4   2 4559.63 235.813  23
 -15   4   2 4378.65 238.424  20
  15  -4  -2 4889.92 203.213   3
  15   4  -2 4827.08 201.622   6
 -15   4   2 4694.02 203.957  19
  15  -4  -2 4924.83 206.309   2
  14  -4  -2 5928.23 239.158   3
  14   4  -2 5356.05 263.348  24
 -14   4   2 5319.57 238.923  19
  14   4  -2 5689.76 236.668   6
 -14   4   2 5465.97 278.073  20
  14  -4  -2 6044.83 241.609   2
  13  -4  -2 19.8677 55.9221   2
 -13   4   2 3.11105 43.0434  19
 -13   4   2 2.99977 53.7020   4
  13   4  -2 18.5647 38.5364   6
  13   4  -2 9.47662 67.4121  24
  13  -4  -2-10.0621 50.7248   3
 -12   4   2 802.768 67.6330   4
  12   4  -2 1152.76 95.4986  24
  12  -4  -2 957.670 66.8098   3
 -12   4   2 871.369 57.8049   5
  12   4  -2 942.451 55.8534   6
 -12   4   2 895.302 62.8898  19
 -12  -4   2 966.496 104.285  23
  12  -4  -2 841.506 71.4597   2
  11   4  -2-12.7113 34.8404   6
 -11   4   2 50.0121 37.6955   5
 -11  -4   2-107.851 83.9440  23
 -11   4   2 26.6572 42.5130  19
  11   4  -2 72.3578 68.2824  24
  11  -4  -2 5.77603 54.0615   2
 -11   4   2 34.9136 48.4288   4
  11  -4  -2-5.10784 50.7345   3
 -10  -4   2 1926.78 94.1066  10
  10  -4  -2 1850.22 97.5518   3
 -10  -4   2 1980.94 134.019  23
  10  -4  -2 1914.22 100.079   2
  10   4  -2 1882.86 118.827  24
 -10   4   2 1767.71 133.802  20
 -10   4   2 2135.21 98.9519   4
 -10   4   2 2008.13 95.3288  19
  10  -4  -2 1979.94 88.0593  12
 -10   4   2 1899.14 91.9504   5
  -9  -4   2 411.482 43.7691  10
   9  -4  -2 332.828 53.3991   2
  -9  -4   2 500.735 87.2218  23
  -9   4   2 351.609 84.6220  20
  -9   4   2 462.044 44.0994  19
  -9   4   2 289.299 38.5543   5
   9   4  -2 333.473 68.1846  24
  -8   4   2 434.564 42.4475  19
  -8   4   2 317.907 79.7392  20
   8   4  -2 282.308 65.1954  24
  -8  -4   2 348.579 77.6880  23
   8  -4  -2 327.797 50.2393   2
  -8  -4   2 377.519 41.3210  10
  -8   4   2 424.895 38.4828   5
  -7   4   2 647.486 46.5378  19
  -7  -4   2 594.865 83.0350  23
  -7   4   2 625.472 42.9697   5
  -7  -4   2 650.026 47.8271  10
  -7   4   2 715.711 83.2949  20
  -7  -4   2 604.989 44.5400  15
  -7  -4   2 600.660 40.9360  17
   7  -4  -2 620.284 55.5610   2
   7   4  -2 700.592 71.4240  24
  -6   4   2 1572.21 76.7092  19
  -6  -4   2 1441.99 107.571  23
   6  -4  -2 1472.99 81.8060   2
  -6   4   2 1573.03 74.8606   5
   6  -4  -2 1538.96 79.7609   3
   6   4  -2 1635.82 100.523  24
  -6   4   2 1436.10 105.186  20
  -6  -4   2 1584.96 73.0137  17
  -6  -4   2 1676.06 76.2491  15
  -5  -4   2 2008.72 121.666  23
  -5   4   2 2185.33 92.1213   5
   5  -4  -2 1949.04 95.8470   3
  -5   4   2 2099.17 122.057  20
   5   4  -2 1962.94 114.800  24
  -5  -4   2 1800.48 93.3307  10
  -5  -4   2 2167.77 90.8605  17
  -5   4   2 2089.46 93.0054  19
   5  -4  -2 2087.20 98.9435   2
  -4   4   2 1014.39 80.6043  20
   4  -4  -2 951.568 56.4238   3
  -4  -4   2 894.897 80.1146  23
  -4   4   2 902.214 52.0061  19
  -4  -4   2 871.775 51.7286  10
  -4   4   2 895.836 49.6567   5
  -4  -4   2 944.658 47.8031  17
   4   4  -2 956.207 76.2249  24
   4  -4  -2 826.959 59.7785   2
  -3   4   2 17916.8 693.943  20
  -3  -4   2 16868.7 695.971  23
  -3  -4   2 16746.6 676.619  17
   3   4  -2 16518.0 692.978  24
  -2   4   2 13279.5 541.824  20
   2   4  -2 12994.1 544.650  24
  -2  -4   2 13138.8 545.809  23
   1   4  -2 556.916 68.1732  24
  -1  -4   2 537.736 61.3093  23
  -1   4   2 600.249 55.0217  20
   0   4   2 94.6567 38.8919  20
   1   4   2 9701.04 414.023  24
  -2  -4  -2 6442.82 285.745  23
   2   4   2 7077.08 297.461  24
  -3  -4  -2 467.499 57.8332  23
   3   4   2 486.019 77.2140  24
   4   4   2 675.686 83.2775  24
  -4  -4  -2 895.068 73.6422  23
   5  -4   2 728.495 45.7063   3
  -5  -4  -2 646.940 74.8623  23
  -5  -4  -2 527.848 39.3759  17
   5   4   2 639.497 80.7257  24
   6  -4   2 137.403 32.0032  22
   6   4   2 97.9855 70.8088  24
  -6  -4  -2 145.670 62.8859  23
   6  -4   2 86.5629 38.6924   3
  -6  -4  -2 111.676 28.4036  17
   6   4   2 116.897 29.7854   6
   7   4   2 1330.65 102.110  24
  -7  -4  -2 1229.37 63.2195  17
   7  -4   2 1237.62 66.4821  22
   7   4   2 1312.75 64.5353   6
  -7  -4  -2 1349.31 101.078  23
   7  -4   2 1186.16 69.5066   3
   8  -4   2 1939.59 92.7917   3
  -8  -4  -2 1895.08 87.5264  17
   8  -4   2 1847.32 90.8456  22
   8  -4   2 2010.63 89.9896  12
  -8  -4  -2 1730.64 121.727  23
   8   4   2 1734.33 124.299  24
   8   4   2 1824.74 88.6820   6
   9  -4   2 1619.64 81.7519   3
   9  -4   2 1467.74 77.6851  12
   9   4   2 1561.78 113.837  24
   9  -4   2 1515.34 79.3167  22
   9   4   2 1499.41 77.6368   6
  -9  -4  -2 1537.30 113.144  23
  10  -4   2 106.716 41.1828  22
  10   4   2 99.6814 76.9964  24
  10  -4   2 55.9170 38.9734   2
 -10  -4  -2 54.2529 75.4883  23
  10  -4   2 145.627 47.1840   3
  10   4   2 75.0135 42.1968   6
  10  -4   2 72.7229 40.5853  12
  11   4   2 338.901 46.4884   6
  11  -4   2 352.047 44.9907  12
  11  -4   2 360.597 48.4693  22
  11   4   2 440.539 81.4377  24
  11  -4   2 354.359 44.2721   2
  11  -4   2 348.162 53.2813   3
 -11  -4  -2 250.726 80.0030  23
 -12  -4  -2 70.4612 74.1518  23
  12   4   2-44.9732 44.2990   6
  12  -4   2 2.16715 42.3358   2
  12  -4   2 15.2223 51.7683   3
  12  -4   2-6.30315 44.5285  22
 -12   4  -2 19.5468 46.9076   4
  12  -4   2 70.5685 40.6926  12
  12   4   2 31.8694 76.7056  24
  13   4   2 1469.76 111.125  24
  13  -4   2 1295.64 75.4841  12
 -13   4  -2 1509.90 80.2716   4
  13  -4   2 1502.32 80.4018  22
 -13  -4  -2 1673.26 119.139  23
  13  -4   2 1530.60 76.9433   2
  13   4   2 1397.49 80.0141   6
 -14  -4  -2 781.949 87.8488  23
 -14   4  -2 745.635 55.6220   4
  14   4   2 734.276 58.2578   6
  14   4   2 773.343 86.9869  24
  14   4   2 561.184 96.3372  16
  14  -4   2 814.341 60.0778  13
  14  -4   2 832.410 59.5341  22
  15   4   2 425.871 50.0557   6
  15  -4   2 511.667 50.6411  13
  15  -4   2 494.631 50.1532  22
 -15   4  -2 505.276 45.1688   4
  16   4   2 570.011 49.0985   6
  16  -4   2 626.865 48.5521  13
 -16   4  -2 619.585 43.5113   4
  16  -4   2 639.211 49.1513  22
  17   4   2 131.034 35.1922   6
  17  -4   2 82.2317 30.6674  13
  17  -4   2 134.743 33.5748  22
 -17   4  -2 121.401 25.8762   4
  18  -4   2 55.4973 26.8381  22
  18  -4   2 100.847 23.5304  13
  18   4   2 70.8655 27.8743   6
  19   4   2 45.4950 20.5709   6
  19  -4   2 70.7226 18.7876  22
 -18  -5   2 147.837 16.4146  15
 -17  -5   2 796.548 41.5668  15
  17  -5  -2 756.829 47.5241   2
  16  -5  -2 667.135 43.2881  13
 -16  -5   2 825.760 44.9380  15
  16  -5  -2 715.716 51.5182   2
  15  -5  -2 1.92431 42.0131   3
  15  -5  -2 41.3154 45.1600   2
 -15  -5   2 39.3990 32.4104  15
 -15   5   2 16.3204 45.3095   4
 -14   5   2 773.315 62.4917   4
  14  -5  -2 742.967 62.1257   2
  14  -5  -2 796.432 60.2614   3
 -14  -5   2 750.556 52.4717  15
 -13  -5   2 898.554 94.7015  23
  13  -5  -2 966.329 68.1599   3
 -13   5   2 958.446 68.8186   4
 -13   5   2 820.065 97.6076  20
  13  -5  -2 940.865 69.2422   2
 -13  -5   2 1062.02 60.2809  15
  13   5  -2 819.291 80.4976  24
 -12   5   2 351.876 57.2853   4
  12   5  -2 335.791 69.0037  24
  12  -5  -2 394.762 59.1846   2
 -12   5   2 479.238 41.8135  19
 -12   5   2 205.578 81.5403  20
 -12   5   2 370.387 43.8568   5
 -12  -5   2 388.099 82.9765  23
 -12  -5   2 379.357 45.8883  15
  11  -5  -2 902.896 53.5590  12
 -11   5   2 1075.78 59.1228   5
 -11  -5   2 620.576 94.8821  23
 -11   5   2 882.084 100.746  20
 -11   5   2 883.524 69.0408   4
 -11   5   2 1023.99 56.9488  19
  11   5  -2 793.324 88.0261  24
 -11  -5   2 851.748 61.0580  15
  11  -5  -2 874.119 72.4655   2
  10  -5  -2 1481.54 73.2374  12
 -10  -5   2 1524.19 79.9044  15
 -10   5   2 1569.55 77.6547   5
  10  -5  -2 1430.72 88.0842   2
 -10   5   2 1243.53 84.2703   4
 -10   5   2 1413.23 120.007  20
 -10   5   2 1544.66 75.7296  19
 -10  -5   2 1330.78 120.554  23
  10   5  -2 1581.31 108.214  24
   9   5  -2 748.089 79.1509  24
   9  -5  -2 572.616 63.8689   2
  -9   5   2 533.106 90.7174  20
  -9  -5   2 536.706 91.0787  23
  -9   5   2 558.606 48.8749   5
  -9   5   2 635.529 47.5464  19
   9  -5  -2 578.422 61.1919   3
  -9  -5   2 638.497 51.5011  15
   8  -5  -2 2051.22 100.427   3
  -8   5   2 1903.44 92.7727   5
  -8  -5   2 2051.58 95.7691  15
   8   5  -2 1790.60 118.648  24
  -8  -5   2 1855.65 130.825  23
   8  -5  -2 1845.05 102.306   2
  -8   5   2 1921.21 91.4483  19
  -8   5   2 2056.87 133.762  20
  -7  -5   2 1170.03 104.263  23
  -7   5   2 1181.16 64.6223   5
   7  -5  -2 1087.70 73.6094   3
  -7  -5   2 1114.33 66.2104  15
  -7  -5   2 1266.97 63.2039  17
   7   5  -2 914.096 88.8499  24
   7  -5  -2 1228.05 76.6998   2
  -7   5   2 1093.50 101.378  20
   6  -5  -2 64.3508 52.8801   2
  -6  -5   2 51.6232 31.6787  17
   6  -5  -2 39.0639 49.4200   3
   6   5  -2 58.7597 65.8920  24
  -6  -5   2 25.3257 37.3657  15
  -6  -5   2 10.1841 68.7020  23
  -6   5   2 26.6599 35.4948   5
  -6   5   2-28.9350 67.7513  20
   5  -5  -2 151.231 52.9312   2
  -5  -5   2 181.390 67.6049  23
  -5  -5   2 142.303 31.5702  17
  -5   5   2 100.022 34.9882   5
  -5   5   2 96.5931 62.6915  20
   5  -5  -2 161.349 49.7235   3
  -5  -5   2 126.703 37.0152  15
   5   5  -2 164.652 63.2050  24
   4  -5  -2 2497.86 113.255   3
  -4   5   2 2349.45 108.053   5
  -4   5   2 2370.32 130.849  20
   4  -5  -2 2320.78 116.194   2
   4   5  -2 2481.08 135.101  24
  -4  -5   2 2462.99 105.902  17
  -4  -5   2 2304.72 136.196  23
  -4  -5   2 2284.28 109.385  15
   3   5  -2 8454.98 345.058  24
   3  -5  -2 7685.92 324.177   3
  -3  -5   2 8024.47 320.525  17
  -3   5   2 7592.85 338.295  20
  -3   5   2 8178.21 322.198   5
   3  -5  -2 7357.64 325.601   2
  -3  -5   2 7701.87 345.153  23
  -2  -5   2 4412.01 185.255  17
   2   5  -2 4734.72 212.560  24
  -2   5   2 4362.50 187.173   5
   2  -5  -2 4520.74 190.672   3
  -1   5   2 1194.98 63.3995   5
   1  -5  -2 1154.93 70.3522   3
   1   5  -2 1181.21 91.7346  24
   0   5   2 1762.84 119.657  24
   0   5  -2 1703.46 110.265  24
   0   5   2 1659.48 81.5487   5
   0  -5  -2 1738.50 87.8879   3
   1   5   2 6851.67 282.782   5
  -1  -5  -2 6942.72 284.544   3
   1   5   2 6675.18 311.840  24
  -2  -5  -2 1591.40 83.0746   3
   2   5   2 1510.57 78.4370   5
   3   5   2 494.817 84.0301  24
  -3  -5  -2 353.323 48.0586   3
   4   5   2 221.741 78.1015  24
   4  -5   2 200.980 40.4182   3
  -5  -5  -2 151.661 61.2233  23
   5   5   2 117.747 77.3952  24
   5  -5   2 40.8592 41.2431   3
  -5  -5  -2 84.5306 32.8047  17
   6  -5   2 137.326 44.2521   3
   6   5   2 129.988 75.4201  24
  -6  -5  -2 194.127 35.9646  17
  -6  -5  -2 129.826 68.2381  23
   7  -5   2 367.977 48.2476   3
  -7  -5  -2 294.052 73.9232  23
   7   5   2 254.095 81.3946  24
  -7  -5  -2 300.833 38.8981  17
   8  -5   2 121.850 48.1136   3
  -8  -5  -2 191.860 67.5587  23
   8   5   2 144.273 81.0892  24
  -8  -5  -2 152.054 37.5064  17
   9   5   2 355.413 38.4708   6
   9   5   2 303.183 79.0176  24
   9  -5   2 325.121 48.3354  12
   9  -5   2 357.464 51.8461   3
   9  -5   2 348.666 42.3520  22
  -9  -5  -2 275.946 76.2761  23
  10   5   2 323.435 39.0100   6
 -10  -5  -2 180.455 70.7626  23
  10  -5   2 206.278 45.9068  12
  10   5   2 136.833 71.8800  24
  10  -5   2 296.001 52.2705   3
  10  -5   2 233.342 40.7227  22
  11   5   2 1816.60 90.1300   6
  11  -5   2 1969.74 96.6525   3
  11  -5   2 1923.41 93.1358  22
  11  -5   2 1904.67 94.0734  12
  11   5   2 1949.97 126.212  24
 -11  -5  -2 1950.34 127.499  23
  12  -5   2 3175.31 144.612   3
  12  -5   2 3224.72 141.718  12
  12   5   2 2934.33 169.494  24
 -12  -5  -2 2970.94 171.013  23
  12  -5   2 3245.79 141.776  22
 -12   5  -2 3237.32 145.649   4
  12   5   2 3390.25 140.534   6
  13  -5   2 2448.05 108.058  12
 -13   5  -2 2232.64 111.897   4
  13  -5   2 2383.29 108.397  22
  13   5   2 2422.29 107.235   6
  14   5   2-12.4821 33.3928   6
  14  -5   2 14.5432 42.9617  13
  14  -5   2-12.5473 32.3981  22
 -14   5  -2-29.4692 39.0135   4
  15  -5   2 4291.48 177.521  22
  15  -5   2 4432.91 179.397  13
  15   5   2 4128.83 176.630   6
 -15   5  -2 4238.15 177.923   4
  16   5   2 151.196 25.7032   6
  16  -5   2 128.271 30.2572  13
 -16   5  -2 119.825 25.9697   4
  17   5   2 219.735 24.0349   5
  17  -5   2 226.096 24.2102  13
  17   5   2 198.969 20.5774   6
  16   6  -2 2888.81 121.550   5
 -16   6   2 3069.47 124.144   4
  15  -6  -2 1945.05 84.1741   3
 -15   6   2 1813.54 84.6370   4
  15   6  -2 1908.69 81.2194   5
  15  -6  -2 1892.08 83.4676   2
 -15  -6   2 1807.39 80.8311  15
  15  -6  -2 1850.94 81.8039  13
 -14   6   2 1511.87 73.5608   4
 -14  -6   2 1469.63 68.8214  15
  14  -6  -2 1412.74 72.2077   2
  14   6  -2 1473.23 68.3966   5
  13  -6  -2 47.9354 40.1284   2
 -13  -6   2 16.1646 31.3079  15
 -13   6   2 40.7339 40.4981   4
  12  -6  -2 252.003 48.0966   2
 -12  -6   2 277.930 38.6531  15
 -12   6   2 270.768 46.3335   4
 -11   6   2 157.964 34.8859   5
  11  -6  -2 201.096 53.8477   3
  11  -6  -2 158.422 31.0540  12
  11  -6  -2 204.223 50.8608   2
 -11  -6   2 169.390 39.2410  15
 -11   6   2 222.844 48.1238   4
 -10   6   2 765.306 60.6904   4
 -10   6   2 767.787 51.0869   5
 -10  -6   2 818.159 55.4130  15
  10  -6  -2 719.860 49.0114  12
  10  -6  -2 791.990 64.5674   2
 -10  -6   2 830.018 90.8290  23
  10  -6  -2 820.338 65.8782   3
  -9   6   2 345.503 41.1714   5
   9   6  -2 487.328 65.4234  24
  -9  -6   2 457.705 78.5629  23
   9  -6  -2 389.637 59.9944   3
   9  -6  -2 403.398 58.5988   2
  -9   6   2 350.814 54.1120   4
  -9  -6   2 422.523 46.3855  15
   9   6  -2 341.229 39.1992   5
  -8  -6   2 357.911 74.4312  23
   8   6  -2 388.767 38.8042   5
   8  -6  -2 367.829 59.1900   2
   8  -6  -2 434.948 60.1271   3
   8   6  -2 451.422 65.2495  24
  -8  -6   2 398.734 47.8411  15
  -8   6   2 333.468 42.3740   5
   7  -6  -2 2957.51 136.108   3
  -7   6   2 3102.21 130.110   5
   7   6  -2 2849.59 127.181   5
  -7  -6   2 2713.27 160.620  23
   7   6  -2 2995.19 156.126  24
  -7  -6   2 2948.95 132.762  15
   7  -6  -2 2719.75 136.299   2
  -6   6   2 150.829 41.0973   5
  -6  -6   2 200.120 36.9251  17
   6   6  -2 133.403 33.8367   5
   6  -6  -2 181.253 57.6929   3
  -6  -6   2 179.488 45.9111  15
   6  -6  -2 104.595 57.3383   2
   6   6  -2 218.283 65.3473  24
   5   6  -2 4322.57 183.396   5
   5  -6  -2 4480.72 191.135   3
  -5   6   2 4320.86 186.497   5
   5   6  -2 4574.79 213.236  24
  -5  -6   2 4241.52 188.754  15
  -5  -6   2 4565.32 185.191  17
   5  -6  -2 4217.50 192.005   2
   4  -6  -2 309.296 59.1443   2
   4   6  -2 390.386 73.3417  24
   4   6  -2 305.072 34.5346   5
   4  -6  -2 272.191 56.4529   3
  -4  -6   2 289.183 37.5545  17
  -4   6   2 311.170 43.8757   5
  -3   6   2 402.745 45.7563   5
   3  -6  -2 290.607 62.5681   2
   3   6  -2 290.877 70.2969  24
  -3   6   2 354.300 89.9707  24
  -3  -6   2 396.666 39.5288  17
   3  -6  -2 384.168 58.2055   3
  -2  -6   2 7600.26 308.719  17
  -2   6   2 8124.43 347.005  24
   2  -6  -2 7515.91 313.053   3
   2  -6  -2 7077.98 314.440   2
  -2   6   2 7643.05 310.828   5
   2   6  -2 7683.25 336.685  24
   1   6  -2 7667.89 340.629  24
  -1   6   2 7788.50 315.568   5
   1  -6  -2 7238.29 319.114   2
  -1   6   2 7277.21 347.591  24
   1  -6  -2 7694.91 317.324   3
  -1  -6   2 7846.44 313.474  17
   0   6  -2 2843.35 150.933  24
   0  -6  -2 2861.59 125.261   3
   0   6   2 2662.51 156.146  24
   0  -6  -2 2607.36 127.729   2
   0   6   2 2619.55 120.261   5
   0  -6   2 2492.94 115.554  17
   1   6   2 1374.88 73.0877   5
  -1  -6  -2 1343.53 78.5829   3
   1   6   2 1255.91 114.040  24
   1  -6   2 1214.54 65.6898  17
  -2  -6  -2 1694.23 91.5633   3
  -2   6  -2 1995.83 119.831  24
   2   6   2 1895.93 127.580  24
   2   6   2 1673.47 87.7946   5
   3   6   2 2166.98 101.213   5
  -3  -6  -2 2062.77 102.833   3
   3   6   2 2093.75 136.250  24
  -3   6  -2 1856.17 126.946  24
   4   6   2 1022.28 64.7613   5
  -4  -6  -2 958.587 66.8677   3
   4  -6   2 1024.61 62.7477   3
   4   6   2 1191.63 103.061  24
   5   6   2 10.8229 72.8140  24
   5  -6   2 40.9211 43.6309   3
   5   6   2 63.5835 43.4304   5
  -5  -6  -2 47.6368 45.9032   3
   6   6   2 639.160 84.6803  24
   6  -6   2 600.834 52.2470   3
   7  -6   2 1201.29 68.8485   3
   7   6   2 1255.09 101.796  24
  -7  -6  -2 1144.19 65.4331  17
   8  -6   2 1589.40 80.9056   3
   8   6   2 1411.11 109.124  24
   9  -6   2 156.374 46.4065  12
   9   6   2 237.672 70.0887  24
   9  -6   2 174.503 45.1384   3
  10  -6   2 1155.52 68.0327   3
  10  -6   2 1121.12 67.0930  12
  11  -6   2 1162.97 64.6153   3
  11  -6   2 1085.18 63.3721  12
 -11   6  -2 1040.99 69.0659   4
 -12   6  -2 50.9814 40.5077   4
  12  -6   2 44.3300 33.9016  12
  12   6   2-15.3032 36.1826   5
 -13   6  -2 2167.92 96.8894   4
  13   6   2 2099.32 96.0945   5
  14   6   2 411.090 34.8346   5
 -14   6  -2 479.974 35.9908   4
 -15   6  -2 2353.42 97.2723   4
  15   6   2 2281.95 98.2293   5
  15  -6   2 2285.31 98.2713  13
 -13   7   2 553.709 36.2692   4
  13  -7  -2 691.245 37.2947   3
  12  -7  -2 932.510 52.3233   3
  12  -7  -2 1033.70 49.0778   2
 -12   7   2 978.417 51.6603   4
  11  -7  -2 844.095 46.9779   2
  11  -7  -2 839.954 50.9543   3
 -11   7   2 778.577 49.0276   4
  11   7  -2 848.109 40.8681   5
  10  -7  -2 148.131 25.8513  12
  10   7  -2 160.016 23.3898   5
  10  -7  -2 132.223 34.5708   2
  10  -7  -2 126.199 39.6131   3
 -10   7   2 172.529 35.6583   4
   9   7  -2 52.3459 22.8197   5
  -9   7   2 63.0103 26.0710   5
   9  -7  -2 49.8563 28.3344  12
  -9   7   2 19.5231 36.4422   4
   9  -7  -2 58.5993 38.3629   2
   9  -7  -2 62.7271 42.5378   3
   8  -7  -2 259.483 35.2576  12
   8   7  -2 273.113 27.7864   5
   8  -7  -2 310.197 46.8939   3
   8  -7  -2 249.496 44.1984   2
  -8   7   2 303.199 32.9935   5
  -8   7   2 264.699 41.1917   4
   7  -7  -2 1234.37 71.0640   2
   7   7  -2 1177.45 59.2917   5
  -7   7   2 1316.34 63.8192   5
  -7   7   2 1271.94 67.6085   4
   7  -7  -2 1288.79 73.5782   3
  -6   7   2 52.7654 33.3361   5
  -6   7   2 74.6629 39.3221   4
   6  -7  -2 99.8947 45.8979   2
   6  -7  -2 78.4933 48.0654   3
   5  -7  -2 34.3912 48.6059   3
  -5   7   2 79.4141 34.4363   5
   5  -7  -2 59.3187 46.5539   2
   4  -7  -2 2129.11 104.955   2
  -4   7   2 2159.31 99.7442   5
  -4  -7   2 2234.75 98.1447  17
   4  -7  -2 2130.58 105.381   3
  -3  -7   2 1538.21 74.8251  17
   3  -7  -2 1599.73 84.9837   2
   3  -7  -2 1527.52 83.4644   3
  -3   7   2 1611.82 78.4085   5
  -2   7   2 199.504 38.5996   5
   2  -7  -2 235.476 48.6960   3
   2  -7  -2 214.371 50.3880   2
  -2  -7   2 158.215 30.7573  17
   1  -7  -2 68.9294 46.1603   3
   1  -7  -2 13.2482 50.3153   2
   1   7  -2 8.74743 54.3563  24
  -1   7   2 4.82868 37.4647   5
  -1  -7   2 52.6987 28.5661  17
   0  -7  -2-18.6483 49.6200   2
   0  -7  -2-2.24535 44.1475   3
   0   7  -2 53.2829 57.8490  24
   0  -7  -2 40.6275 33.9512  17
   0  -7   2 24.7413 27.5927  17
   0   7   2 31.7817 37.4170   5
  -1   7  -2 151.839 55.6454  24
  -1  -7  -2 103.509 36.7687  17
   1   7   2 108.221 37.8485   5
  -1  -7  -2 132.738 51.8381   2
  -1  -7  -2 91.2030 43.9085   3
   1  -7   2 94.1240 28.1926  17
  -2  -7  -2 426.362 54.7384   2
   2   7   2 382.020 45.0340   5
  -2  -7  -2 528.939 48.4685   3
  -2  -7  -2 463.915 42.6994  17
   2  -7   2 414.673 34.2293  17
   3   7   2 558.993 47.7180   5
  -3  -7  -2 550.276 56.9562   2
  -3  -7  -2 556.162 43.6095  17
   4   7   2 9.71993 37.2027   5
  -4  -7  -2 17.1956 47.0781   2
   5  -7   2 34.1309 43.9225  12
   5   7   2 26.1706 36.5982   5
   6  -7   2 362.582 45.8741  12
   6   7   2 327.507 41.3202   5
   6  -7   2 428.023 37.7930   3
   7   7   2 269.266 38.8022   5
   7  -7   2 238.783 34.3740   3
   8  -7   2 85.3525 31.2225   3
   8   7   2 112.583 34.2416   5
   9  -7   2 463.999 41.8315  12
   9   7   2 487.992 40.9242   5
  10  -7   2 2158.09 95.4231  12
  11  -7   2 173.294 31.8056  13
  11  -7   2 195.789 26.3028  12
  12  -7   2 909.972 45.9035  13
 -12   7  -2 851.575 45.6773   4
   9  -8  -2 31.8703 19.4163   3
   8  -8  -2 251.008 20.2130  12
   8  -8  -2 241.117 25.6146   3
   7  -8  -2 19.4050 20.3110  12
   7  -8  -2 52.2639 25.4566   3
   6  -8  -2 465.880 34.0235  12
  -6   8   2 569.139 29.4529   5
   6  -8  -2 568.104 36.7194   3
   6  -8  -2 546.993 31.2746  17
  -5   8   2 243.229 23.3323   5
   5  -8  -2 251.319 31.7164   3
   5  -8  -2 294.149 25.0094  17
   4  -8  -2 5347.55 214.807   3
  -4   8   2 5234.03 213.386   5
   4  -8  -2 5165.96 214.607  17
   3  -8  -2 2433.75 102.556   3
  -3   8   2 2288.59 100.660   5
   3  -8  -2 2375.93 101.554  17
   2  -8  -2 21.1365 28.9838   3
   2  -8  -2-18.5992 22.8598  17
  -2   8   2 39.2322 24.8507   5
  -1   8   2 1554.07 73.4847   5
   1  -8  -2 1705.67 73.9790  17
   0  -8  -2 1132.38 55.0501  17
   0   8   2 1118.62 55.3052   5
  -1  -8  -2 18.7490 23.3473  17
   1   8   2-1.46344 25.6840   5
   2  -8   2 1529.55 72.8809  12
  -2  -8  -2 1541.11 69.2654  17
   2   8   2 1487.72 69.4002   5
   3  -8   2 1036.80 52.6166  12
   3   8   2 950.732 49.0565   5
  -3  -8  -2 892.649 48.2235  17
   4   8   2 36.6623 23.8806   5
   4  -8   2 23.5405 28.4565  12
   5  -8   2 125.684 28.2470  12
   5   8   2 85.5074 23.8581   5
   6   8   2 86.7325 22.1668   5
   6  -8   2 53.0474 25.7336  12
  -7   8  -2 17.3980 26.2173   4
   7  -8   2 56.7771 20.5003  13
   7   8   2 38.3996 19.3797   5
   8  -8   2 1.48405 17.6315  13
   8   8   2 16.0615 16.1770   5
  -8   8  -2 14.6967 21.8333   4
  22   0  -3 10.6103 26.3910  22
  22   0  -3 6.65819 22.7967   6
 -21   0   3-13.4074 24.4922   4
  21   0  -3 11.2128 31.5083   6
 -21   0   3 8.63560 30.3045  18
  20   0  -3-10.1804 38.5197   6
 -20   0   3-2.68702 38.5712  18
 -20   0   3 54.4892 33.0412   4
  19   0  -3 11.9683 44.5614   6
 -19   0   3-26.0797 39.1866   4
  18   0  -3-44.9890 49.0834   6
 -18   0   3 22.3195 41.5055   4
 -17   0   3 31.8907 45.6562   4
 -16   0   3 2.71504 45.8107   4
 -15   0   3-4.57994 30.4983   9
 -15   0   3-13.3496 43.1500   4
  14   0  -3 21.9314 39.9138   2
 -14   0   3-22.9334 41.4428   4
 -14   0   3-11.1860 29.5795   9
 -13   0   3 96.4275 46.9860  23
  13   0  -3-14.0874 36.4326   2
 -13   0   3-2.11302 27.6979   9
 -13   0   3 50.0048 60.6200  20
 -13   0   3 16.6581 38.5582   4
 -12   0   3 11.8002 27.3927   9
  12   0  -3-9.15687 33.4591   2
 -12   0   3-12.0594 48.7722  23
 -12   0   3-34.9886 35.9934   4
 -12   0   3-15.4881 60.1419  20
 -11   0   3-11.1802 47.2043  23
 -11   0   3-7.11324 59.9578  20
 -10   0   3 30.8819 46.6227  23
 -10   0   3-6.50996 59.6967  20
  -9   0   3-13.7778 45.1995  23
  -9   0   3 5.89286 58.6805  20
  -8   0   3 12.2341 44.1200  23
  -8   0   3-5.19381 55.2010  20
  -7   0   3 3.64226 42.9859  23
  -7   0   3 13.8142 57.3995  20
  -6   0   3 6.57430 41.4793  23
  -6   0   3 16.4603 52.0504  20
  -5   0   3-21.0216 41.9083  23
  -5   0   3 14.8730 50.4729  20
  -4   0   3-5.59858 42.6220  23
  -4   0   3-3.40823 50.2651  20
  -4   0   3-23.5238 35.3760  16
  -3   0   3-2.04397 37.5008  16
  -3   0   3 35.5389 51.7276  20
  -2   0   3-6.30401 54.0835  20
  -2   0   3-6.43068 41.6890  16
  -1   0   3 36.6273 44.2580  16
   0   0   3 8.70572 14.5960  24
   0   0   3-2.57554 46.9277  16
   1   0   3-9.32853 22.5505  24
   1   0   3-8.70772 49.8045  16
   2   0   3-5.64678 28.4142  24
   2   0   3-19.6996 53.8613  16
   3   0   3-1.90847 32.1436  24
   4   0   3 2.43826 36.3570  24
   5   0   3-18.0658 42.4570  24
  -5   0  -3 53.9741 60.0906   1
  -6   0  -3 6.10165 65.3641   1
   6   0   3-3.63544 46.1337  24
   6   0   3 63.9109 65.2351  16
   7   0   3 34.4401 53.0476  24
  -7   0  -3 13.7062 67.9825   1
   7   0   3 5.82123 65.0804  16
   8   0   3 15.1065 55.5394  24
   8   0   3 12.7106 61.6330  16
  -8   0  -3-7.66850 67.3700   1
   9   0   3 34.9426 55.6273  24
  -9   0  -3-8.55037 67.7956   1
   9   0   3-20.7839 61.4655  16
  10   0   3 14.5291 32.4732  13
  10   0   3-9.61783 32.1487   6
  10   0   3 2.09313 35.7112  21
 -10   0  -3-47.4567 77.5167   1
  10   0   3 46.6902 60.4126  24
  10   0   3-29.7950 64.3461  16
 -11   0  -3 93.5221 78.2717   1
  11   0   3-3.94557 34.6376  13
  11   0   3 7.96630 62.3913  16
  11   0   3-9.17235 38.6075  21
  11   0   3 35.6928 35.1743   6
  12   0   3 6.34247 36.4176  13
  12   0   3-2.27452 37.3486   6
  12   0   3 24.9725 42.6816  21
  12   0   3 8.32723 62.7231  16
 -12   0  -3-11.1744 75.3673   1
  13   0   3-14.5295 40.3059   6
  13   0   3-8.88134 38.9159  13
  13   0   3-17.7412 42.1207  22
 -13   0  -3 94.0377 75.6343   1
  13   0   3 8.04204 48.0469  21
  13   0   3-42.0860 60.9249  16
  14   0   3 57.8730 42.9113   6
 -14   0  -3 12.0315 75.7240   1
  14   0   3-64.8453 50.4115  21
  14   0   3 6.20449 44.7720  22
 -15   0  -3 17.7240 56.5197  23
 -15   0  -3 106.905 72.0811   1
  15   0   3 22.0982 45.9578  22
  15   0   3 70.8533 43.5879   6
  15   0   3 31.7332 53.4954  21
  16   0   3-12.1996 41.7556   6
  16   0   3 36.8605 52.8609  21
  16   0   3-3.08786 44.2347  22
  17   0   3 5.76278 44.0378  22
  17   0   3 21.4005 51.3530  21
  17   0   3-26.8132 38.6377   6
  18   0   3 3.84122 34.7121   6
  18   0   3 17.8042 38.5545  22
  19   0   3-36.2826 29.5126   6
  19   0   3 27.2782 33.3277  22
  20   0   3-1.55393 25.9948  22
  21   0   3 15.2199 17.0838  22
  22   1  -3 69.7441 24.4558   6
  22  -1  -3 65.9511 26.7017  21
  22   1  -3 101.612 22.7435  21
  22  -1  -3 76.2150 24.6043  22
  21  -1  -3 243.160 28.9427   6
  21   1  -3 201.420 35.1550   6
  21  -1  -3 269.234 36.7244  21
  21  -1  -3 215.492 34.8664  22
  21   1  -3 219.363 33.2545  21
 -21   1   3 231.734 28.3963   4
 -21   1   3 212.571 31.3001  18
  20  -1  -3 38.6853 33.2560   6
 -20   1   3 66.5662 35.6543  18
  20  -1  -3 78.5365 41.7558  21
  20   1  -3 119.803 41.1002   6
 -20  -1   3 90.8602 39.3803  18
 -20  -1   3 78.5960 28.1950   4
 -20   1   3 54.4352 33.4913   4
  20   1  -3 11.3871 37.6303  21
  19  -1  -3 300.915 51.0313  21
  19   1  -3 252.142 46.3356  21
  19   1  -3 247.716 49.2832   6
 -19  -1   3 245.527 47.1980  18
 -19   1   3 183.779 44.2181  18
 -19   1   3 204.703 41.0700   4
  19  -1  -3 224.849 41.3856   6
 -19  -1   3 229.241 36.7089   4
  18   1  -3 45.8303 50.1569   6
  18  -1  -3 26.4979 50.9285  21
  18   1  -3 42.5315 45.9252  21
 -18   1   3 6.47542 47.4747  18
  18  -1  -3 7.25979 42.9837   6
 -18   1   3 32.9913 43.2882   4
 -18  -1   3 9.29752 39.5799   4
  17   1  -3 624.306 62.4173   6
 -17  -1   3 754.186 53.9648   4
  17  -1  -3 730.165 62.6911  21
 -17   1   3 600.738 58.4212   4
 -17   1   3 682.189 61.4259  18
  17   1  -3 582.859 57.2436  21
 -16  -1   3 6648.04 271.209   9
  16  -1  -3 6738.42 275.266  21
  16   1  -3 6501.25 274.024  21
 -16  -1   3 6606.76 273.404   4
  16  -1  -3 6638.04 274.095   2
 -16   1   3 6576.92 274.375   4
 -16   1   3 6440.36 277.401  18
 -16   1   3 5961.14 301.193  20
 -15  -1   3 1965.97 94.4784   4
 -15   1   3 1708.92 127.125  20
  15  -1  -3 1965.02 98.4632  21
 -15   1   3 1927.12 95.6942   4
  15   1  -3 1891.54 95.3488  21
 -15  -1   3 1891.85 89.9315   9
 -15   1   3 1973.04 100.567  18
 -15  -1   3 1601.24 113.458  23
  15  -1  -3 1957.28 95.8496   2
  14  -1  -3 1117.83 68.1841   2
 -14  -1   3 1055.35 89.9228  23
 -14   1   3 901.420 96.8631  20
 -14   1   3 1185.12 58.6298   9
 -14  -1   3 1142.22 66.5370   4
 -14   1   3 1005.20 68.9853   4
  14   1  -3 1155.61 67.7432  21
 -14  -1   3 1169.17 61.5313   9
 -13  -1   3 4087.25 172.726   9
 -13  -1   3 4310.57 198.608  23
 -13   1   3 3842.00 204.096  20
 -13  -1   3 4093.54 174.513   4
  13  -1  -3 4078.98 174.899   2
 -12  -1   3 7.84620 57.8908  23
 -12  -1   3 24.1396 36.2580   4
 -12   1   3-9.14009 68.8467  20
  12  -1  -3 10.3663 38.3264   2
 -12  -1   3 8.63569 28.7139   9
 -11  -1   3 1006.07 82.3804  23
 -11  -1   3 952.463 51.8433   9
  11   1  -3 906.028 78.4403  24
 -11   1   3 1091.09 91.5251  20
 -11  -1   3 991.991 56.1811   4
  11  -1  -3 974.863 57.5528   2
 -10  -1   3 293.929 62.2008  23
  10   1  -3 213.143 54.7979  24
 -10  -1   3 160.697 53.5259  20
 -10   1   3 197.326 74.1823  20
   9   1  -3 13336.8 556.610  24
  -9  -1   3 14175.2 562.698  23
  -9   1   3 14084.1 566.144  20
  -9  -1   3 13006.3 556.083  20
   8   1  -3 9095.21 374.214  24
  -8  -1   3 8821.93 379.950  23
  -8   1   3 9325.12 384.062  20
  -8  -1   3 8881.10 375.287  20
  -7  -1   3 3672.20 164.004  20
  -7   1   3 3626.22 152.560  18
   7   1  -3 3609.69 160.184  24
  -7  -1   3 3672.98 168.120  23
  -7   1   3 3617.78 173.499  20
  -6  -1   3 20151.6 801.133  20
  -6  -1   3 19473.2 803.509  23
   6   1  -3 19829.9 797.252  24
  -6   1   3 19860.4 792.365  18
  -6   1   3 19619.7 805.915  20
  -5   1   3 3609.63 163.332  20
   5   1  -3 3422.02 149.000  24
  -5  -1   3 3531.09 156.481  20
  -4   1   3 7147.37 316.046  20
   4   1  -3 7497.99 305.156  24
  -4   1   3 7638.66 303.790  16
  -3  -1   3 2040.53 98.7893  16
   3   1  -3 1947.94 85.7548  24
  -3   1   3 2033.61 89.1041  16
  -2  -1   3 4861.43 218.152  23
  -2   1   3 5226.92 211.564  16
  -2  -1   3 5261.37 216.267  16
   2   1  -3 5046.41 204.653  24
  -1  -1   3 1486.69 80.4920  16
   1  -1  -3 1436.11 73.1480   1
   1   1  -3 1397.82 58.1986  24
  -1   1   3 1412.35 76.4563  16
   0  -1  -3 1662.61 84.9525   1
   0   1   3 1560.10 89.2900  20
   0   1   3 1623.69 78.7918  24
   0  -1   3 1700.71 87.7866  16
   0   1   3 1648.53 88.2340  16
  -1  -1  -3 11940.8 487.380   1
   1   1   3 11817.1 487.781  16
   1   1   3 11994.0 482.285  24
  -2  -1  -3 4440.98 194.705   1
   2   1   3 4380.39 186.428  24
   3   1   3 22844.6 917.074  24
   4   1   3 9120.27 364.792  24
   4  -1   3 8549.93 367.445  16
   5   1   3-24.8004 47.6907  24
   5  -1   3 46.4236 55.4714  16
  -5  -1  -3 11.5383 63.0933   1
  -6  -1  -3 10496.9 459.889   1
   6   1   3 11306.3 450.951  24
   6  -1   3 10806.6 452.517  16
   7   1   3 7159.19 303.885  24
   7  -1   3 7188.16 305.464  16
  -7  -1  -3 7040.15 313.766   1
  -8  -1  -3 11123.1 480.416   1
   8   1   3 11608.6 469.944  24
   8   1   3 11059.4 477.396  16
   8  -1   3 11232.2 469.031  16
  -9  -1  -3 2126.99 136.054   1
  -9   1  -3 2353.87 138.486   1
   9   1   3 2224.99 125.053  24
   9  -1   3 2268.73 105.480  22
   9  -1   3 2391.84 122.294  16
   9   1   3 2184.29 138.205  16
   9   1   3 2415.31 103.750   6
  10  -1   3 36.5758 35.0092  13
  10   1   3 72.9146 35.2394   6
  10   1   3 65.8816 37.4888  21
  10  -1   3 37.6415 36.5094  21
  10  -1   3-6.22942 52.8179  16
  10   1   3 26.4755 74.2726  16
  10   1   3 28.2767 61.6121  24
 -10   1  -3-9.76001 75.6563   1
 -10  -1  -3 78.3273 72.7646   1
 -11   1  -3 2555.72 150.608   1
  11  -1   3 2426.30 110.811  13
 -11  -1  -3 2697.35 150.287   1
  11   1   3 2365.06 112.174  21
  11  -1   3 2392.01 111.935  21
  11   1   3 2768.41 139.529  24
  11   1   3 2395.78 143.292  16
  11  -1   3 2415.91 127.325  16
  11   1   3 2503.44 111.555   6
  12  -1   3-6.71027 39.2208  13
 -12  -1  -3 34.3503 74.5788   1
  12   1   3 37.6828 43.7561  21
  12  -1   3 12.4175 43.4382  21
  12   1   3 20.0279 40.9722   6
  12   1   3 70.0954 72.7836  24
 -12   1  -3 11.3023 74.9344   1
  12   1   3 19.9904 75.1174  16
  12  -1   3-59.7098 52.0677  16
  13  -1   3 27962.3 1142.84  13
  13   1   3 28935.2 1144.15   6
  13  -1   3 29290.5 1144.32  21
  13   1   3 29212.8 1168.63  24
 -13   1  -3 27356.6 1174.33   1
  13   1   3 27875.6 1170.73  16
  13   1   3 28432.7 1144.24  21
  14  -1   3 3966.39 172.672  21
 -14   1  -3 3836.53 205.185   1
  14   1   3 4046.07 170.902  22
  14   1   3 3821.75 172.194  21
  14   1   3 4051.90 200.428  16
  14   1   3 3919.32 171.777   6
  14  -1   3 3881.27 168.986  13
  15  -1   3 12724.7 508.667  13
  15  -1   3 12190.6 510.995  21
  15   1   3 12705.4 511.482  21
  15   1   3 12587.8 510.641  22
 -15  -1  -3 13192.3 536.164  23
  15   1   3 12367.8 510.557   6
 -16  -1  -3 1199.91 91.6860  23
  16   1   3 1153.68 69.0475  22
  16  -1   3 1215.12 75.0013  21
  16   1   3 1237.19 72.5623   6
  16   1   3 1120.55 75.0989  21
  17  -1   3 1032.18 66.9634  22
  17   1   3 928.566 65.4057  21
  17  -1   3 1039.78 65.8336  21
  17   1   3 924.388 61.7409   6
  17   1   3 789.682 57.4982  22
  18   1   3 917.773 56.9807  22
  18  -1   3 947.285 63.1211  22
  18  -1   3 966.162 64.0215  21
  18   1   3 1028.40 63.8531  21
  18   1   3 983.577 59.6361   6
  19   1   3 75.6672 37.9772  21
  19  -1   3 25.0330 38.6085  21
  19   1   3 36.0657 32.7111   6
  19  -1   3 46.0595 35.6117  22
  19   1   3 10.2340 27.9882  22
  20   1   3 55.1332 25.9081   6
  20  -1   3 36.3428 27.7648  22
  20  -1   3 16.3256 30.4689  21
  20   1   3 15.7475 29.7909  21
  20   1   3 49.3438 19.7518  22
  21  -1   3 20.6181 21.2488  21
  21   1   3 58.2646 15.9147   6
  21  -1   3 41.4351 18.9427  22
  21   1   3 47.7372 20.1234  21
  22  -2  -3 22.6654 19.2800  21
  22   2  -3-19.9910 18.6210  22
 -22  -2   3 2.45891 14.5614  15
 -21   2   3 74.4047 25.2766   4
  21   2  -3 112.029 21.2641  21
 -21  -2   3 79.6871 26.8212  18
  21  -2  -3 55.9207 25.1670  22
  21  -2  -3 128.834 29.3625  21
 -20  -2   3 103.158 35.5778  18
  20  -2  -3 137.193 33.8231  22
  20  -2  -3 96.1363 36.8385  21
  20   2  -3 82.0344 28.8749  21
 -20   2   3 63.0794 32.6481   4
 -19   2   3 211.349 41.2156   4
 -19  -2   3 254.584 31.6619   4
  19   2  -3 222.362 36.9692  21
  19  -2  -3 177.790 40.6170  22
  19  -2  -3 167.927 44.8272  21
 -18   2   3 146.546 41.2253  18
  18  -2  -3 82.2748 35.6758   6
  18  -2  -3 94.9917 47.2725  21
 -18  -2   3 106.828 35.3867   4
  18   2  -3 85.5112 39.7758  21
 -18   2   3 32.3032 43.8869   4
 -17  -2   3 7429.97 344.791  23
 -17   2   3 7007.55 352.174  20
 -17   2   3 7867.56 322.863   4
  17   2  -3 7639.31 320.285  21
 -17  -2   3 7708.02 320.210   4
  17  -2  -3 8073.16 322.972  21
  17  -2  -3 8150.98 322.649   2
 -17   2   3 7831.75 323.801  18
 -16  -2   3 10811.0 472.233  23
  16   2  -3 11036.7 444.157  21
  16   2  -3 11029.6 446.687   6
 -16   2   3 9768.64 477.589  20
 -16   2   3 10706.5 447.491  18
  16  -2  -3 10895.4 446.082   2
  16  -2  -3 11527.0 446.602  21
 -16  -2   3 10748.1 444.270   4
  15  -2  -3 6948.63 284.425   3
 -15   2   3 6863.22 324.104  20
 -15  -2   3 7680.55 319.774  23
  15   2  -3 6712.88 286.230  21
 -15  -2   3 6746.09 286.950   4
  15  -2  -3 7058.72 288.871  21
 -15   2   3 6935.68 290.699  18
  15  -2  -3 7126.87 289.403   2
  14  -2  -3 21.1900 36.8518   3
 -14  -2   3 106.984 81.3057  23
  14  -2  -3-5.21253 50.8581   2
  14   2  -3-18.2324 40.3081  21
 -14   2   3-22.1305 47.9205  18
 -14  -2   3-40.5923 40.8405   4
 -14   2   3 24.2557 83.1649  20
  14  -2  -3 10.2853 46.2510  21
  13   2  -3 113.391 66.2138  24
 -13  -2   3 82.6443 31.4258  10
  13   2  -3 72.7288 37.4195  21
 -13  -2   3 61.2698 70.2765  23
 -13  -2   3 76.4446 35.2289   9
 -13   2   3 24.0372 46.6628  18
 -13   2   3 11.4624 80.7628  20
  13  -2  -3 83.4428 48.1402   2
  13  -2  -3 105.888 37.3223   3
 -13  -2   3 61.0678 40.6698   4
 -12  -2   3 191.705 35.2191   9
  12   2  -3 132.631 63.2358  24
 -12  -2   3 355.775 74.5527  23
 -12   2   3 321.346 46.2229  18
 -12   2   3 180.582 83.7892  20
  12  -2  -3 194.062 46.7668   2
  12   2  -3 271.418 37.4276  21
 -12  -2   3 261.426 40.2941   4
 -12  -2   3 279.227 33.2179  10
 -12   2   3 254.420 43.1949   4
  12  -2  -3 272.703 37.9067   3
  11  -2  -3 8187.39 332.097   2
 -11   2   3 7853.60 331.373   4
  11  -2  -3 8257.24 329.208   3
 -11  -2   3 7884.36 330.501   9
 -11  -2   3 8264.34 329.950  10
 -11  -2   3 8048.42 330.618   4
 -11   2   3 8164.22 362.264  20
  11   2  -3 7661.60 348.232  24
 -11   2   3 8157.26 333.070  18
 -11  -2   3 8484.84 357.724  23
 -10   2   3 2736.05 121.746   5
  10   2  -3 2621.26 141.603  24
 -10  -2   3 2946.22 123.613   4
 -10  -2   3 3056.00 155.022  23
 -10   2   3 2993.40 160.492  20
  10  -2  -3 2871.97 125.800   2
 -10  -2   3 2809.98 122.655   9
 -10   2   3 2756.96 124.240   4
 -10   2   3 2867.93 125.670  18
   9   2  -3 1197.26 79.3894  24
  -9   2   3 1177.17 63.6934  18
  -9  -2   3 1169.48 94.4708  23
  -9   2   3 1292.44 101.923  20
  -8   2   3 7859.21 314.813  18
  -8   2   3 7598.83 338.932  20
   8   2  -3 7461.26 324.886  24
  -7   2   3 8963.93 366.830  18
   7   2  -3 9210.38 375.759  24
  -7   2   3 9131.33 387.395  20
  -6   2   3 229.123 34.0092  18
   6   2  -3 265.428 45.0938  24
  -5  -2   3-15.4692 57.4720  23
   5   2  -3-22.7714 36.8080  24
  -4  -2   3 52.7564 56.8668  23
   4   2  -3 9.90649 34.8198  24
  -3   2   3 305.446 62.5538  20
  -3  -2   3 319.803 58.6586  23
   3   2  -3 413.431 40.1638  24
  -3   2   3 338.192 36.5951  16
   2   2  -3 9786.14 394.826  24
  -2   2   3 9909.54 403.413  20
  -2   2   3 9598.91 396.944  16
  -2  -2   3 9667.46 404.678  23
  -1   2   3 25.7161 48.2260  20
   0   2   3 26239.5 1055.01  20
   1   2   3 734.872 61.7183  24
   2   2   3 4601.60 203.518  24
   2  -2   3 4743.36 205.170  16
   3   2   3 2219.96 112.940  24
   3  -2   3 2235.73 113.283  16
   4   2   3 251.413 54.7811  24
  -4  -2  -3 271.270 21.2378  17
   4  -2   3 329.481 53.9859  16
   5  -2   3 391.812 56.0112  16
  -5  -2  -3 348.712 24.1037  17
   5   2   3 371.338 60.5620  24
  -6  -2  -3 3751.82 154.055  17
   6  -2   3 3875.62 173.180  16
   6   2   3 3728.41 175.024  24
   7  -2   3 8424.46 353.440  16
   7   2   3 8373.15 357.524  24
   8  -2   3 3795.20 160.938   3
   8  -2   3 3735.90 162.292  22
   8   2   3 3925.22 183.473  24
   8  -2   3 3973.29 175.769  16
   9  -2   3 2400.49 109.949   3
   9  -2   3 2497.69 108.158  12
   9  -2   3 2284.50 121.933  16
   9  -2   3 2433.55 109.074  21
   9  -2   3 2622.26 107.837   2
   9  -2   3 2242.35 110.679  22
   9   2   3 2528.67 109.484  21
   9   2   3 2466.73 136.803  24
  10  -2   3 3067.81 135.674  13
  10  -2   3 3076.20 134.076  12
  10  -2   3 3105.62 134.890  21
  10   2   3 3060.37 163.564  24
  10  -2   3 2931.07 146.032  16
  10  -2   3 3054.03 138.402  22
  10  -2   3 3142.37 133.700   2
  10   2   3 3224.58 135.621  21
  11  -2   3 4617.99 198.575  13
  11  -2   3 4590.12 196.996  12
 -11   2  -3 4862.51 235.703   1
  11  -2   3 4595.42 201.169  22
  11   2   3 4721.69 226.149  24
  11   2   3 4579.85 235.476  16
  11   2   3 4857.27 198.499  21
  11   2   3 4846.06 199.475   6
  11  -2   3 4679.26 198.266  21
  12  -2   3 3196.80 143.186  13
  12   2   3 3246.05 144.470   6
  12   2   3 3463.49 175.303  24
  12  -2   3 3486.92 146.571  22
  12  -2   3 3227.77 142.753  21
  12   2   3 3094.90 142.309  21
  12   2   3 2861.73 180.705  16
 -12   2  -3 3121.84 178.828   1
  13   2   3 2824.52 160.686  24
  13   2   3 2900.63 128.754  21
  13  -2   3 2864.91 128.721  21
  13  -2   3 2937.96 132.757  22
  13   2   3 2762.13 169.845  16
  13   2   3 2810.54 131.000   6
  13  -2   3 2644.85 128.144  13
 -13   2  -3 2843.40 162.428   1
  14  -2   3 44.3150 50.6309  22
  14   2   3 2.87585 50.3265   6
  14  -2   3 57.5430 44.7952  13
  14   2   3 19.6280 34.6052  22
  14   2   3-31.9076 46.4545  21
  14  -2   3 13.2285 48.0446  21
 -14  -2  -3-11.0252 70.7254  23
  14   2   3 82.0891 79.5414  16
  14   2   3 51.4960 71.2032  24
  15   2   3 181.197 52.2055   6
  15  -2   3 181.027 44.7768  13
  15   2   3 164.479 70.4651  24
 -15  -2  -3 239.378 70.3678  23
  15  -2   3 108.032 52.1638  22
  15   2   3 220.141 36.5952  22
  15   2   3 128.810 46.3478  21
  15  -2   3 215.033 48.2463  21
  15   2   3 110.193 75.6891  16
  16  -2   3 890.905 57.2344  13
  16   2   3 867.439 64.4984   6
 -16  -2  -3 817.231 83.1035  23
  16   2   3 911.627 52.1136  22
  16   2   3 797.335 61.3914  21
  16  -2   3 774.317 61.3018  21
  16  -2   3 802.370 66.5304  22
  17   2   3 154.607 46.7437   6
  17   2   3 219.617 31.3783  22
  17   2   3 185.225 43.4319  21
  17  -2   3 180.162 44.0222  21
  17  -2   3 221.408 49.6433  22
  18   2   3 33.0898 39.8529   6
  18  -2   3-5.00920 41.5527  22
  18   2   3-3.75982 36.0263  21
  18  -2   3-1.96244 38.9323  21
  19   2   3 150.713 34.4996   6
  19   2   3 192.691 30.7915  21
  19  -2   3 138.967 34.9516  22
  19  -2   3 128.001 33.1498  21
  20   2   3 525.795 34.4460   6
  20  -2   3 494.772 33.7373  21
  20   2   3 545.608 31.1514  21
  21   3  -3 249.097 24.1384   6
 -21   3   3 236.736 22.9833   4
 -21  -3   3 286.961 20.5782  15
  20   3  -3 455.501 35.8130   6
 -20  -3   3 416.920 32.3625  15
  20  -3  -3 421.325 32.8875  21
 -20   3   3 396.802 34.1571  19
 -20  -3   3 527.637 35.8378  18
 -20   3   3 455.804 35.5535   4
  19   3  -3 667.467 47.3270   6
  19  -3  -3 681.115 44.8810  21
 -19   3   3 639.236 47.2830  19
 -19   3   3 709.899 48.0568   4
  18   3  -3 2401.84 108.140   6
  18  -3  -3 2257.01 105.012  22
 -18   3   3 2351.34 109.407   4
  18  -3  -3 2382.58 106.063  21
  17  -3  -3 1112.51 60.8254  22
  17   3  -3 1007.09 65.4361   6
  17  -3  -3 1059.23 64.2484  21
 -17  -3   3 1034.00 58.3261   4
  16   3  -3 789.491 57.8109   6
 -16  -3   3 736.169 50.6145   4
 -16  -3   3 610.019 82.9195  23
  16  -3  -3 791.338 55.5662  21
  16  -3  -3 579.839 49.4834  22
  16  -3  -3 654.343 50.5422   3
 -16   3   3 597.991 89.9435  20
  15  -3  -3 2.43812 44.2371  21
  15   3  -3 8.96306 58.3812  24
  15  -3  -3-14.8357 40.6320   3
 -15   3   3 53.5793 84.3058  20
  15   3  -3-5.28449 45.8672   6
  15  -3  -3-62.8437 38.7546  22
 -15  -3   3 14.4180 39.7584   4
 -15  -3   3-35.9888 68.0753  23
 -14  -3   3 266.035 79.6141  23
  14   3  -3 392.111 47.7068   6
  14   3  -3 310.776 71.2138  24
  14  -3  -3 328.862 47.1189   3
 -14  -3   3 315.149 38.9319  10
  14  -3  -3 223.086 45.9939  21
 -14   3   3 172.901 83.4333  20
 -14  -3   3 286.230 44.6849   4
 -14   3   3 224.635 53.7796   4
  13   3  -3 308.494 46.4978   6
 -13  -3   3 438.347 90.1256  23
 -13  -3   3 397.445 42.6489  10
  13  -3  -3 377.545 47.4720  21
  13   3  -3 358.681 71.9065  24
  13  -3  -3 423.844 48.7296   3
 -13  -3   3 419.389 46.2522   4
 -13   3   3 270.077 87.8240  20
 -13   3   3 399.990 53.0690   4
  12  -3  -3 2090.83 99.1222   3
  12   3  -3 2008.53 121.926  24
 -12  -3   3 1932.53 136.643  23
 -12  -3   3 2163.76 98.4820   4
 -12   3   3 2127.18 102.390   4
 -12   3   3 2048.24 142.649  20
 -12  -3   3 1970.70 97.6179  10
  11  -3  -3 5104.33 212.692   3
 -11  -3   3 4990.57 212.978  10
 -11   3   3 4899.26 250.790  20
  11   3  -3 5118.13 234.158  24
 -11  -3   3 5177.34 212.860   4
 -11   3   3 5033.38 214.290   4
 -10  -3   3 2903.08 123.317   4
 -10   3   3 2679.90 124.730   4
  10  -3  -3 2827.45 123.691   3
 -10  -3   3 2728.25 123.175  10
  10   3  -3 2697.96 143.175  24
  -9  -3   3 62.4165 32.0116  10
   9  -3  -3 55.4444 38.2696   3
  -9   3   3 70.5390 38.8253   4
   9   3  -3 6.22215 54.1683  24
  -9  -3   3 71.0265 34.0567   4
   8  -3  -3 3243.14 135.221   3
   8   3  -3 3336.18 151.727  24
  -8  -3   3 3014.40 134.017  10
  -8   3   3 3030.92 135.304   4
  -8  -3   3 3230.11 166.580  23
  -8  -3   3 3091.59 134.040   4
  -7  -3   3 1178.88 93.1933  23
   7   3  -3 1134.42 77.8076  24
  -7   3   3 1104.92 98.3839  20
  -6  -3   3 7912.13 355.546  23
  -6   3   3 8396.05 355.457  20
  -6   3   3 8137.96 334.050  19
   6   3  -3 8336.45 343.918  24
  -5   3   3 3869.68 180.448  20
  -5   3   3 3674.96 158.826  19
   5   3  -3 3677.76 168.627  24
  -5  -3   3 3813.13 154.712  17
  -5  -3   3 3631.16 181.341  23
  -4  -3   3 19475.8 802.227  23
  -4   3   3 19553.3 785.508  19
  -4   3   3 20871.3 801.680  20
  -4  -3   3 19459.0 782.890  17
   4   3  -3 19551.1 793.438  24
  -3   3   3 4138.56 186.476  20
  -3  -3   3 4058.82 189.639  23
  -3  -3   3 4113.03 165.697  17
  -3   3   3 4021.66 169.537  19
   3   3  -3 3836.80 178.609  24
  -2  -3   3 20014.7 855.570  23
   2   3  -3 20949.0 848.950  24
  -2   3   3 21199.2 853.204  20
  -2   3   3 21217.2 841.570  19
  -2  -3   3 21088.9 838.956  17
  -1   3   3 34021.6 1366.81  20
   0   3   3 1414.88 81.8135  20
   1   3   3 5.18468 58.2552  24
   2   3   3 1020.43 82.2397  24
   2  -3   3 1204.91 79.2632  16
   3   3   3 575.404 67.2263  24
   3  -3   3 464.166 58.4257  16
   4  -3   3 24.7369 49.6245  16
   4   3   3 93.8950 61.0505  24
   5   3   3 161.732 64.9740  24
  -5  -3  -3 129.198 22.7977  17
   5  -3   3 150.727 50.6373  16
   6  -3   3 2018.11 87.1372  12
   6  -3   3 1828.97 89.4041  22
   6   3   3 2140.22 115.814  24
  -6  -3  -3 1878.24 84.3301  17
   6  -3   3 2021.70 104.078  16
  -7  -3  -3 9.48561 23.5129  17
   7  -3   3 43.4962 36.0144   3
   7   3   3 35.7121 67.1703  24
   7  -3   3 25.9389 44.5178  16
   7   3   3 33.8671 33.6285   6
   7  -3   3 28.6270 34.1462  22
   8   3   3 52.4935 36.4509   6
   8   3   3 23.1849 67.5632  24
   8  -3   3-11.8555 38.0880   3
   8  -3   3 13.0102 36.2045  22
   8  -3   3 45.8244 43.1581  16
   9   3   3 512.510 79.8056  24
   9   3   3 574.053 48.6061   6
   9  -3   3 498.617 48.8505   3
   9  -3   3 539.450 49.0804  22
  10   3   3 2.05762 34.8582  21
  10  -3   3 36.7298 43.5925   3
  10  -3   3-11.5282 39.2682  12
  10  -3   3-6.19497 43.9005  22
  10   3   3-5.21766 42.6949   6
  10   3   3 27.5283 73.9303  24
  11   3   3 191.546 47.1007   6
  11  -3   3 244.570 41.3806  12
  11  -3   3 224.011 40.5346   2
 -11  -3  -3 181.635 78.8000  23
  11   3   3 252.995 40.1615  21
  11   3   3 223.131 79.4513  24
  11  -3   3 239.642 48.7553  22
  12  -3   3 195.446 51.4486  22
  12  -3   3 247.840 50.0399  13
 -12   3  -3 286.040 80.8462   1
  12   3   3 231.821 79.0336  24
  12   3   3 288.222 41.7434  21
 -12  -3  -3 123.259 75.5557  23
  12  -3   3 188.760 44.0369  12
 -12   3  -3 317.514 42.0784   4
  12   3   3 156.431 94.3890  16
 -13   3  -3-27.3196 36.7042   4
 -13   3  -3-24.3315 70.9277   1
  13   3   3-39.2433 86.4752  16
  13   3   3 113.658 72.5666  24
  13   3   3 13.7367 38.0721  21
  13  -3   3 23.1609 39.7411  21
  13  -3   3 34.0332 49.5376  22
  13  -3   3-5.22143 49.2418  13
  14  -3   3 43.0402 46.8282  13
  14  -3   3 46.8990 49.6449  22
  14   3   3-20.6182 74.0773  24
  14   3   3 26.7897 39.0113  21
 -14   3  -3 27.2060 34.3628   4
  14  -3   3 20.6313 39.5511  21
  14   3   3 12.5912 81.2727  16
 -15  -3  -3 11.0329 65.7600  23
  15  -3   3 2.18195 38.2788  21
  15  -3   3-3.18474 49.5483  22
  15  -3   3 2.35866 46.1073  13
  15   3   3 19.7933 68.0516  24
  15   3   3 80.9326 73.0045  16
  15   3   3 29.1717 37.4699  21
  16  -3   3 258.463 48.8805  22
  16  -3   3 186.046 42.5186  13
  16  -3   3 199.217 39.1122  21
  16   3   3 213.453 36.6007  21
  17  -3   3 67.2648 34.0381  13
  17  -3   3-2.52575 41.9783  22
  17  -3   3 15.0135 32.7513  21
  17   3   3 74.6364 29.8180  21
  18  -3   3 118.108 35.6312  22
  19  -3   3 31.2382 27.3804  22
 -20  -4   3 312.719 20.4400  15
 -20   4   3 303.600 25.0591   4
  19   4  -3 2353.40 100.328   6
 -19  -4   3 2420.32 101.835  15
 -18   4   3-24.5355 28.2878  19
  18  -4  -3-5.09568 37.0827   2
 -18  -4   3-3.69392 28.5354  15
  18   4  -3 18.2731 27.6950   6
  17  -4  -3 1882.29 93.7950   2
 -17   4   3 1781.00 89.6648  19
  17   4  -3 1999.17 87.7989   6
 -17  -4   3 1985.86 90.4829  15
  16   4  -3 5302.87 219.154   6
  16  -4  -3 5347.29 219.504   3
 -16   4   3 5002.35 221.747  19
  16  -4  -3 5397.41 223.997   2
 -16  -4   3 5346.05 222.260  15
  15  -4  -3 3378.58 146.546   3
 -15   4   3 3243.19 187.101  20
  15  -4  -3 3185.17 151.430   2
 -15  -4   3 3469.29 181.549  23
 -15   4   3 3283.90 151.322   4
 -15   4   3 3388.32 149.606  19
  15   4  -3 3471.53 145.363   6
  14   4  -3 416.547 65.7592  24
  14  -4  -3 391.259 50.6419   3
  14   4  -3 298.124 41.1016   6
  14  -4  -3 353.130 58.1686   2
 -14   4   3 263.630 46.9063  19
 -14   4   3 381.208 55.3572   4
  13  -4  -3 32.0781 48.1817   3
  13   4  -3 68.4852 36.9414   6
 -13   4   3 86.3210 47.0158  19
  13   4  -3 94.5044 60.4003  24
  13  -4  -3 52.7340 57.7694   2
 -13   4   3 89.3598 52.1487   4
 -12  -4   3 698.925 97.3271  23
  12   4  -3 589.115 45.7275   6
 -12  -4   3 567.894 51.0695  10
  12  -4  -3 678.544 57.7567   3
 -12   4   3 586.944 51.9024   5
  12  -4  -3 538.079 64.1661   2
  12   4  -3 524.539 72.2371  24
 -12   4   3 423.847 55.0256  19
 -12   4   3 607.682 58.3522   4
  11   4  -3 41.0141 61.0879  24
 -11  -4   3 19.0419 40.6544  10
 -11  -4   3-74.8337 80.0046  23
  11  -4  -3 15.2332 49.1279   3
 -11   4   3 19.1045 45.9272  19
  11  -4  -3 20.9800 57.6973   2
 -11   4   3 7.85689 39.9862   5
 -11   4   3 11.5821 48.4404   4
  10  -4  -3 6640.48 270.315   2
  10  -4  -3 6626.47 267.632   3
 -10   4   3 6642.26 266.317   5
 -10  -4   3 6116.96 267.845  10
 -10   4   3 6133.99 268.062  19
 -10   4   3 5961.72 302.676  20
 -10   4   3 6492.37 268.160   4
  10   4  -3 6093.19 285.383  24
 -10  -4   3 6731.05 305.282  23
  -9   4   3 196.121 46.4180   4
   9   4  -3 228.512 62.6976  24
  -9   4   3 253.206 45.1473  19
  -9  -4   3 181.564 41.3930  10
  -9   4   3 255.808 39.0542   5
   9  -4  -3 212.651 48.4151   3
  -9  -4   3 180.749 82.1975  23
  -9   4   3 92.9357 84.5032  20
   9  -4  -3 186.215 53.4613   2
  -8  -4   3 6502.35 286.715  23
   8  -4  -3 5962.83 254.426   2
  -8   4   3 6031.27 250.199   5
   8  -4  -3 5954.76 252.008   3
  -8   4   3 6130.57 283.620  20
  -8   4   3 6045.52 252.175  19
   8   4  -3 6103.32 267.766  24
  -7   4   3 1440.87 76.2429  19
   7  -4  -3 1410.97 82.5512   2
  -7   4   3 1488.95 110.907  20
   7   4  -3 1616.77 95.0347  24
  -7  -4   3 1395.35 110.022  23
  -6  -4   3 1849.50 115.059  23
   6  -4  -3 1524.85 85.3763   2
  -6  -4   3 1747.24 75.3260  17
  -6   4   3 1605.99 80.7875  19
  -6  -4   3 1549.36 80.1153  10
   6   4  -3 1643.39 96.7238  24
  -6   4   3 1501.76 112.938  20
  -6  -4   3 1558.28 77.9570  15
   5  -4  -3 2745.66 131.986   2
  -5  -4   3 2907.96 158.807  23
  -5  -4   3 2937.19 128.647  10
  -5   4   3 2745.62 153.080  20
  -5   4   3 2929.16 128.507  19
   5   4  -3 2809.52 142.500  24
  -5  -4   3 3041.60 124.254  17
  -5  -4   3 2968.63 127.545  15
  -4  -4   3 55.8995 62.0959  23
  -4   4   3 87.2634 36.3446  19
  -4   4   3 73.5084 62.3710  20
   4   4  -3 79.4778 50.3815  24
   4  -4  -3 72.5901 42.9322   2
  -4  -4   3 86.4736 23.4769  17
   4  -4  -3 57.0634 40.9759   3
  -4  -4   3 83.1788 29.4511  15
  -4  -4   3 76.6240 31.0666  10
   3   4  -3 699.378 64.1487  24
  -3  -4   3 460.394 72.8637  23
  -3  -4   3 630.883 43.9307  10
   3  -4  -3 696.753 51.1037   3
  -3   4   3 648.820 69.7319  20
  -3  -4   3 655.819 37.0243  17
  -3  -4   3 621.913 42.4912  15
   2   4  -3 10423.2 432.704  24
   2  -4  -3 10025.4 420.414   3
  -2  -4   3 10073.7 419.711  10
  -2   4   3 10564.0 433.952  20
  -2  -4   3 10493.7 416.940  17
  -2  -4   3 10671.7 419.886  15
  -1   4   3 7283.64 298.875   5
   1   4  -3 7213.47 313.385  24
  -1  -4   3 7349.98 296.430  17
  -1  -4   3 7373.36 299.774  15
  -1   4   3 7385.82 311.756  20
   0   4   3 166.059 70.7650  24
   0   4   3 290.900 45.1887  20
   0   4   3 264.264 30.7232   5
   0  -4   3 297.366 32.5843  15
   1   4   3 1416.00 106.812  24
   1   4   3 1378.25 67.6538   5
  -2  -4  -3 3374.41 157.412  23
   2   4   3 3519.17 171.313  24
   2   4   3 3337.58 143.194   5
  -3  -4  -3 1393.34 91.6564  23
   3  -4   3 1508.31 73.4042  22
   4   4   3 149.298 68.6676  24
   4  -4   3 150.083 33.6570  22
  -4  -4  -3 82.6804 56.5259  23
   5  -4   3 1397.00 66.1819   3
   5   4   3 1227.93 96.4880  24
  -5  -4  -3 1202.31 92.6449  23
  -5  -4  -3 1186.31 61.2700  17
   5  -4   3 1293.31 66.9992  22
   5   4   3 1190.30 63.2500   6
   6  -4   3 1746.16 86.5694   3
   6   4   3 2102.62 120.959  24
   6  -4   3 1866.70 86.0761  12
  -6  -4  -3 1681.14 111.726  23
   6  -4   3 1897.79 87.5739  22
  -6  -4  -3 1795.20 82.6670  17
   6   4   3 1756.53 84.5004   6
   7  -4   3 8788.56 358.313  12
  -7  -4  -3 8978.59 357.181  17
   7  -4   3 8898.24 358.466   3
   7  -4   3 8511.31 359.625  22
   7   4   3 9136.42 384.898  24
   7   4   3 8591.76 357.654   6
  -7  -4  -3 8834.91 384.456  23
   8  -4   3 1858.64 94.1122   3
  -8  -4  -3 1880.97 124.406  23
   8  -4   3 1794.29 93.9254  22
   8   4   3 1962.20 125.955  24
  -8  -4  -3 2037.40 88.6349  17
   8   4   3 1932.28 91.8537   6
   9   4   3 102.313 41.2476   6
   9  -4   3 56.0687 45.7440   3
   9   4   3 48.5031 72.8257  24
   9  -4   3 108.947 44.0889  22
  -9  -4  -3 135.236 72.1959  23
  10   4   3 1016.78 63.5679   6
  10  -4   3 836.464 66.7424   3
  10  -4   3 1122.39 65.7423  12
 -10  -4  -3 1009.83 100.647  23
  10  -4   3 1026.43 65.5885  22
  10   4   3 923.584 97.5709  24
  11   4   3 211.686 46.6797   6
  11  -4   3 287.308 46.8466  12
  11   4   3 303.449 75.8745  24
 -11  -4  -3 273.155 73.4945  23
  11  -4   3 250.687 48.6343  22
  12   4   3 2.69634 44.5875   6
 -12   4  -3-2.58201 43.4681   4
 -12  -4  -3-11.5752 73.7859  23
  12  -4   3-16.2268 47.3513  22
  12   4   3 10.3611 72.0085  24
  12  -4   3 12.4265 42.4394  12
 -13   4  -3 85.3388 40.8444   4
 -13  -4  -3 22.8417 69.3831  23
  13   4   3 66.1378 85.4543  16
  13  -4   3 106.205 46.6993  22
  13   4   3 115.184 45.6315   6
  13   4   3 151.324 71.1312  24
  14  -4   3 3259.15 142.473  22
  14   4   3 2948.24 165.540  24
 -14  -4  -3 3139.65 169.313  23
 -14   4  -3 3122.23 137.111   4
  14  -4   3 3314.81 142.187  13
  14   4   3 3275.61 180.576  16
  14   4   3 3041.79 140.495   6
  15  -4   3-14.7171 43.2126  13
  15  -4   3-23.6874 41.1820  22
  15   4   3 33.5286 42.5812   6
 -15   4  -3 13.4838 30.3055   4
  16  -4   3 53.1535 36.1678  13
  16  -4   3-11.3169 35.7155  22
  16   4   3 7.74279 36.7244   6
  17   4   3 293.408 34.2045   6
  17  -4   3 329.784 32.7199  13
  17  -4   3 329.186 34.2640  22
  18  -4   3 439.441 32.4464  22
  18   4   3 484.062 32.7891   6
 -18  -5   3 270.582 22.1020  15
  17  -5  -3 1896.92 84.9671   2
 -17  -5   3 1799.22 82.4435  15
 -17   5   3 1883.94 85.2039   4
  16  -5  -3 2026.78 91.2628   3
 -16  -5   3 2053.34 91.8913  15
 -16   5   3 1953.90 94.0732   4
  16  -5  -3 2033.00 94.7160   2
 -15  -5   3 623.013 47.4120  15
  15  -5  -3 662.182 49.7493   3
  15  -5  -3 666.257 56.6086   2
 -15   5   3 613.604 42.2229  19
 -15   5   3 570.809 52.9921   4
  14  -5  -3 1009.67 64.6072   3
 -14   5   3 1030.38 58.0695  19
 -14   5   3 975.775 67.8749   4
 -14  -5   3 1031.69 62.1857  15
  14  -5  -3 1112.08 71.0421   2
  13  -5  -3 1385.94 84.8277   2
  13  -5  -3 1468.94 79.0169   3
 -13   5   3 1082.60 110.706  20
 -13   5   3 1467.83 81.1442   4
 -13  -5   3 1201.10 104.880  23
 -13   5   3 1376.67 73.0193  19
 -13  -5   3 1460.58 76.3049  15
  12  -5  -3 40.8026 53.0391   3
 -12   5   3 105.030 50.1464   4
 -12   5   3 48.5626 40.2966   5
 -12  -5   3-3.05058 43.2312  15
 -12   5   3 33.2110 38.3220  19
 -12   5   3 116.517 78.2920  20
  12  -5  -3 43.3182 57.8658   2
 -12  -5   3 189.974 79.2225  23
 -11   5   3 370.955 54.0615   4
 -11  -5   3 389.477 49.4151  15
 -11  -5   3 466.130 84.7007  23
 -11   5   3 392.943 45.5957   5
  11  -5  -3 362.762 58.0900   3
 -11   5   3 391.171 89.2562  20
 -11   5   3 462.343 46.3375  19
  11  -5  -3 420.937 62.6242   2
  11   5  -3 550.108 64.8393  24
 -10   5   3 1087.92 71.4742   4
 -10   5   3 1081.21 65.4430   5
 -10  -5   3 1065.89 104.272  23
  10  -5  -3 1124.33 78.9928   2
 -10   5   3 1021.22 103.997  20
 -10   5   3 1095.17 64.6750  19
 -10  -5   3 1052.96 67.4854  15
  10   5  -3 959.870 84.0059  24
   9   5  -3 514.834 70.8943  24
  -9   5   3 578.199 49.7897  19
  -9  -5   3 648.687 92.3649  23
  -9   5   3 599.204 51.3102   5
  -9   5   3 725.214 96.1648  20
  -9   5   3 603.195 57.8316   4
   9  -5  -3 504.681 66.3679   2
  -8  -5   3 1217.23 110.697  23
  -8   5   3 1181.08 67.7766   5
   8   5  -3 1071.62 85.9637  24
  -8   5   3 1030.01 106.515  20
  -8   5   3 1199.71 68.1613  19
  -8   5   3 1212.20 72.4051   4
   8  -5  -3 1195.43 81.8417   2
   7  -5  -3 3303.29 155.799   2
  -7   5   3 3485.71 148.540   5
   7  -5  -3 3511.59 154.002   3
  -7  -5   3 3435.44 184.102  23
  -7   5   3 3066.11 179.428  20
   7   5  -3 3246.64 167.185  24
  -6   5   3 80.2089 69.8108  20
   6   5  -3 128.760 59.4707  24
  -6   5   3 95.2298 38.8324   5
   6  -5  -3 79.4160 53.5542   3
  -6  -5   3 118.730 73.5334  23
   6  -5  -3 157.626 57.4207   2
   5  -5  -3 348.050 62.6131   2
   5   5  -3 514.451 66.3353  24
  -5   5   3 400.448 44.7065   5
  -5   5   3 522.189 70.9550  20
   5  -5  -3 488.734 56.8751   3
  -5  -5   3 496.650 37.8064  17
  -5  -5   3 479.353 76.5943  23
  -4  -5   3 39.8564 39.2464  15
   4   5  -3 29.5942 56.9125  24
  -4  -5   3 76.7386 65.1170  23
  -4  -5   3 100.312 29.1195  17
   4  -5  -3 118.067 55.8217   2
  -4   5   3 41.3807 59.0843  20
   4  -5  -3 50.9282 51.1178   3
  -4   5   3 60.0422 38.1248   5
   3  -5  -3-21.4212 54.3881   2
   3   5  -3 14.7610 54.7085  24
  -3  -5   3-1.92996 26.8444  17
   3  -5  -3 21.3533 49.1357   3
  -3  -5   3 16.8796 36.8403  15
   2   5  -3 663.907 69.5541  24
  -2  -5   3 577.858 47.8041  15
   2  -5  -3 495.024 57.5265   3
  -2  -5   3 602.719 38.4339  17
   1  -5  -3 369.334 53.1349   3
   1   5  -3 304.941 61.4690  24
  -1   5   3 433.147 83.5925  24
  -1  -5   3 377.605 32.2507  17
   0  -5   3 19.3511 24.3055  17
   0   5  -3 83.1486 58.2241  24
   0   5   3 134.425 79.4780  24
   0  -5  -3 57.8217 49.0405   3
   1   5   3 1736.51 126.736  24
  -1  -5  -3 1654.47 92.8557   3
   2   5   3 2.60565 37.4294   5
   2   5   3 106.176 74.8073  24
   3   5   3 722.232 89.3644  24
   3   5   3 804.351 54.6734   5
  -4  -5  -3 133.685 32.9211  17
   4   5   3 149.562 40.4450   5
   4   5   3 108.686 73.7798  24
   5  -5   3-4.05397 39.3551   3
   5  -5   3 7.68241 34.6410  22
   5   5   3-39.9031 76.6481  24
  -5  -5  -3 16.5771 32.1690  17
   5   5   3 13.9016 40.0525   5
   6  -5   3 1216.98 69.0353  12
   6  -5   3 1161.17 67.5044   3
   6   5   3 1352.81 103.567  24
  -6  -5  -3 1056.41 94.1138  23
   6  -5   3 1118.82 65.4452  22
  -6  -5  -3 1177.95 62.8117  17
   7  -5   3 5561.79 241.488   3
   7  -5   3 5959.34 242.452  12
   7   5   3 5665.21 271.600  24
  -7  -5  -3 5335.52 266.974  23
   7  -5   3 5742.95 241.917  22
  -7  -5  -3 6075.98 240.441  17
   7   5   3 5759.10 238.981   6
   8   5   3-2.15713 34.8977   6
   8  -5   3 11.3369 39.7601  22
   8   5   3 10.3185 70.5658  24
  -8  -5  -3-62.6666 70.2464  23
   8  -5   3-29.7784 45.5622   3
  -8  -5  -3-7.27286 33.7436  17
   9   5   3-20.7337 72.0486  24
  -9  -5  -3 32.2389 66.9775  23
   9  -5   3-14.3974 40.4195  22
   9   5   3 22.3073 36.5594   6
   9  -5   3-4.65658 45.9192   3
  10  -5   3 3801.77 166.542   3
  10  -5   3 3899.89 166.753  22
  10   5   3 3743.36 163.670   6
 -10  -5  -3 4075.87 196.997  23
  10   5   3 3725.97 193.744  24
  11  -5   3 48.5801 43.3140  12
 -11  -5  -3-43.2766 70.2692  23
  11  -5   3 56.4449 41.3733  22
  11   5   3 10.1413 66.2665  24
  11   5   3 42.5066 37.4156   6
  12  -5   3 2212.14 99.7316  12
  12  -5   3 2061.82 99.4880  22
  12   5   3 2112.75 126.575  24
  12  -5   3 2065.20 104.245  13
 -12   5  -3 2050.20 101.227   4
  12   5   3 2073.58 97.6043   6
  13   5   3-1.91321 34.6167   6
  13  -5   3-4.71318 36.0957  22
 -13   5  -3-2.09381 38.3108   4
  14  -5   3 1391.70 69.9674  22
 -14   5  -3 1471.36 69.1012   4
  14   5   3 1351.19 68.9541   6
  15  -5   3 4290.61 174.756  13
  15   5   3 4082.89 172.438   6
  15   5   3 4193.11 174.065   5
  15  -5   3 4020.03 173.325  22
 -15   5  -3 4266.68 171.774   4
  16  -5   3 3713.47 151.311  13
  16   5   3 3745.73 151.033   5
  16   5   3 3506.58 149.525   6
  17   5   3 96.1309 17.5193   5
  17  -5   3 116.878 19.0996  13
  16  -6  -3 100.406 23.3834   2
 -16   6   3 117.407 23.8367   4
  15  -6  -3 21.6002 27.8195   3
  15   6  -3 37.7245 17.0810   5
  15  -6  -3 20.4866 29.1027   2
 -15  -6   3 19.3074 21.9915  15
 -15   6   3 47.2939 28.6226   4
  14  -6  -3-6.35841 36.0592   2
  14  -6  -3 63.2582 34.2834   3
  14   6  -3 58.9271 21.6383   5
 -14  -6   3 56.6649 27.7950  15
 -14   6   3 92.0445 33.6532   4
  13  -6  -3 112.144 43.0528   2
 -13  -6   3 131.041 34.0736  15
 -13   6   3 129.907 39.4515   4
  13   6  -3 77.6785 24.9432   5
  12  -6  -3 10.9741 46.6672   2
  12   6  -3 18.8661 26.7804   5
 -12  -6   3-26.6022 36.4113  15
 -12   6   3 2.21924 40.3261   4
 -11   6   3 963.422 56.4694   5
  11  -6  -3 986.688 69.2759   2
  11   6  -3 953.701 50.9219   5
 -11  -6   3 895.572 59.6582  15
 -11   6   3 867.091 61.6115   4
 -10   6   3 10.0355 44.3967   4
  10  -6  -3 29.2005 28.5712  12
 -10   6   3 25.4562 36.7982   5
  10  -6  -3-8.02538 53.5553   2
  10   6  -3 11.5605 27.8841   5
 -10  -6   3 20.0464 41.0816  15
  -9   6   3 2054.19 98.4633   5
   9   6  -3 2001.36 92.7185   5
  -9   6   3 2251.32 101.320   4
  -9  -6   3 1860.38 129.319  23
   9  -6  -3 2048.71 107.527   2
  -9  -6   3 2144.64 101.182  15
   9  -6  -3 2119.01 107.656   3
   8  -6  -3 1421.63 83.6211   3
  -8   6   3 1410.11 74.3846   5
  -8   6   3 1380.64 76.2636   4
   8  -6  -3 1197.68 84.5876   2
  -8  -6   3 1402.25 76.3227  15
   8   6  -3 1306.02 65.7861   5
  -7   6   3 60.3607 41.2722   5
   7  -6  -3 13.8388 56.4844   3
  -7   6   3 5.20115 44.9835   4
   7  -6  -3 24.6701 58.7980   2
   6  -6  -3 3019.16 145.388   2
   6  -6  -3 3152.91 143.494   3
  -6   6   3 3039.91 136.987   5
   5  -6  -3 1764.62 102.839   2
  -5   6   3 1795.82 90.5920   5
   5  -6  -3 1890.96 99.2693   3
   4  -6  -3 3342.67 161.049   2
  -4   6   3 3528.11 153.074   5
   4  -6  -3 3619.06 158.913   3
   4   6  -3 3158.24 170.034  24
  -4   6   3 3479.43 188.178  24
  -4  -6   3 3523.13 148.562  17
  -3  -6   3 510.461 38.8059  17
  -3   6   3 538.744 50.5810   5
  -3   6   3 364.970 83.6326  24
   3  -6  -3 462.186 61.2816   3
   3  -6  -3 442.591 68.3353   2
   3   6  -3 297.127 65.1560  24
  -2   6   3 192.793 97.5059  24
   2   6  -3 66.9795 68.5705  24
   2  -6  -3 147.595 69.0680   2
  -2   6   3 118.737 44.1281   5
   2  -6  -3 31.5105 56.9765   3
  -2  -6   3 40.4076 29.5855  17
   1  -6  -3 1507.73 93.0117   2
  -1   6   3 1418.31 78.3177   5
   1   6  -3 1249.10 107.445  24
   1  -6  -3 1333.58 86.0841   3
  -1  -6   3 1256.96 67.1327  17
   0  -6  -3 5293.99 230.240   3
   0   6  -3 5385.25 249.660  24
   0   6   3 5906.22 263.830  24
   0  -6   3 5372.52 222.677  17
  -1   6  -3 1364.68 97.7568  24
  -1  -6  -3 1298.10 81.8606   3
   1   6   3 1455.51 114.272  24
   2   6   3 198.432 78.0809  24
  -2  -6  -3 150.093 55.0182   3
  -2  -6  -3 272.497 41.7807  17
  -2   6  -3 159.727 68.7020  24
  -3   6  -3 773.020 86.9039  24
   3   6   3 818.371 97.3539  24
  -3  -6  -3 924.662 69.5877   3
  -3  -6  -3 818.639 55.6975  17
  -4   6  -3 27.1442 62.9726  24
   4   6   3 75.7051 75.0390  24
  -4  -6  -3 82.5519 53.9863   3
  -4  -6  -3 109.147 37.8146  17
   5  -6   3 2637.58 119.823  12
   5   6   3 2394.39 148.405  24
  -5  -6  -3 2416.36 121.290   3
  -5  -6  -3 2696.29 116.395  17
   6  -6   3 564.355 53.6455  12
   6   6   3 572.618 81.0697  24
   6  -6   3 559.440 47.4872   3
   6   6   3 523.769 52.2094   5
  -6  -6  -3 505.270 54.2019   3
  -6  -6  -3 573.991 44.3261  17
   7  -6   3 372.263 49.3125  12
   7   6   3 284.341 71.0535  24
   7  -6   3 309.200 43.6537   3
   7   6   3 320.238 47.9304   5
  -7  -6  -3 317.344 48.8693   3
  -7  -6  -3 351.222 37.8993  17
   8  -6   3 464.846 45.7908   3
   8   6   3 472.340 73.0371  24
   8   6   3 403.316 50.8594   5
   9   6   3 236.417 47.0563   5
  10   6   3-15.0340 40.4593   5
  11  -6   3 2127.14 105.732  13
  11  -6   3 2258.67 103.249  12
  11   6   3 2337.52 104.377   5
 -11   6  -3 2342.30 105.825   4
  12  -6   3 3612.33 149.168  12
  12   6   3 3576.97 150.149   5
 -12   6  -3 3457.86 149.868   4
  12  -6   3 3430.07 151.141  13
  13  -6   3-6.08031 33.5704  13
  13   6   3-34.7356 27.9998   5
 -13   6  -3-24.2065 28.3826   4
  14   6   3 928.842 47.7418   5
 -14   6  -3 979.675 46.0014   4
  15   6   3 1184.10 52.5978   5
  13  -7  -3 32.6076 20.2191   2
 -13   7   3 5.52553 19.4337   4
 -12   7   3 614.482 37.7747   4
  12  -7  -3 667.656 38.7722   2
  11  -7  -3 24.6345 31.2303   2
  11  -7  -3 10.0854 33.5552   3
 -11   7   3 27.6209 27.4027   4
 -10   7   3 107.929 25.5971   5
  10  -7  -3 68.3660 38.2582   3
  10  -7  -3 122.817 37.1942   2
 -10   7   3 82.3834 30.1078   4
   9  -7  -3 1.21741 23.8429  12
   9  -7  -3 24.3210 41.2942   3
  -9   7   3 32.9208 28.0401   5
   9  -7  -3 7.54365 40.5427   2
  -9   7   3 15.1615 31.9723   4
  -8   7   3 550.945 41.6298   4
   8  -7  -3 475.740 37.1173  12
   8  -7  -3 560.834 52.0706   3
  -8   7   3 555.697 40.3135   5
   8  -7  -3 514.854 51.1400   2
  -7   7   3 3.96246 32.4013   5
   7  -7  -3 21.4210 47.3817   3
  -7   7   3 27.4541 32.8519   4
   7  -7  -3 31.4180 47.4239   2
   6  -7  -3 90.4244 49.8486   2
   6  -7  -3 31.2421 48.0084   3
  -6   7   3 97.1587 35.8104   5
  -6   7   3 70.1019 33.6669   4
   5  -7  -3 1062.19 68.6833   3
   5  -7  -3 1082.29 70.1160   2
  -5   7   3 1017.07 60.7387   5
   4  -7  -3 2376.71 112.215   2
   4  -7  -3 2181.98 109.289   3
  -4   7   3 2211.60 103.538   5
   3  -7  -3 243.853 57.7961   2
   3  -7  -3 171.498 50.7376   3
  -3   7   3 213.313 40.3476   5
  -3   7   3 228.530 65.7039  24
   2  -7  -3 16.6132 56.4948   2
  -2   7   3-20.8482 65.1826  24
  -2   7   3-9.67778 39.7838   5
  -2  -7   3 12.9276 26.2743  17
   2  -7  -3-43.1282 49.5432   3
   1  -7  -3 227.108 57.7305   2
  -1   7   3 208.095 71.5616  24
   1  -7  -3 194.588 51.0988   3
  -1   7   3 166.454 41.5783   5
   0  -7  -3 1261.73 77.1225   3
   0   7   3 1482.44 73.6919   5
   0  -7  -3 1340.83 83.2617   2
   0   7   3 1238.27 101.339  24
  -1  -7  -3 1134.60 70.2832   3
   1   7   3 1209.14 65.9229   5
   1   7   3 1067.94 93.4568  24
  -1  -7  -3 1167.74 76.5409   2
   2   7   3 9.79743 40.3705   5
  -2  -7  -3 37.0713 44.5515   3
  -2  -7  -3 60.4724 54.6155   2
  -3  -7  -3 352.433 57.2398   2
   3   7   3 246.475 45.2732   5
  -3  -7  -3 320.922 47.8481   3
   4  -7   3 17.5548 40.4869  12
  -4  -7  -3 17.3332 39.0545   3
  -4  -7  -3-6.77514 31.1209  17
   5  -7   3-29.8459 40.5144  12
  -5  -7  -3 34.5259 29.0101  17
   6  -7   3 153.405 40.5871  12
   7  -7   3 1132.07 63.1476  12
   8  -7   3 26.5355 34.2575  12
   9  -7   3 39.4938 32.4628  13
  10  -7   3 738.755 44.5382  13
 -10   7  -3 746.791 46.0255   4
  11  -7   3 1121.17 54.8808  13
  11   7   3 1112.74 53.6785   5
 -11   7  -3 1191.13 55.2944   4
 -12   7  -3 2132.62 90.5500   4
  12   7   3 2096.45 90.6327   5
  12  -7   3 2282.07 91.1825  13
   9  -8  -3 189.128 20.4547   3
   8  -8  -3 214.092 24.0376   3
   7  -8  -3 13.8124 15.1997  12
   7  -8  -3-21.6329 24.7036   3
  -7   8   3 10.8460 15.6140   5
  -6   8   3 378.147 25.5805   5
   6  -8  -3 329.341 25.8633  12
   6  -8  -3 410.958 25.4973  17
   6  -8  -3 369.286 32.4698   3
   5  -8  -3 128.923 29.6239   3
   5  -8  -3 108.784 19.9900  17
  -5   8   3 92.9847 21.0738   5
  -4   8   3 105.716 24.3897   5
   4  -8  -3 116.226 21.6291  17
   4  -8  -3 78.1012 30.0808   3
  -3   8   3 6189.15 250.320   5
   3  -8  -3 6090.89 250.658  17
   3  -8  -3 6195.32 250.803   3
  -2  -8   3 256.577 28.6336  12
  -2   8   3 275.608 29.1363   5
   2  -8  -3 291.297 33.8145   3
   2  -8  -3 285.025 26.4413  17
  -1  -8   3 55.3675 26.7144  12
  -1   8   3 22.9490 26.5286   5
   1  -8  -3 4.83916 21.1900  17
   1  -8  -3 19.5105 28.4249   3
   0  -8   3 839.694 46.9861  12
   0   8   3 816.037 46.1907   5
   0  -8  -3 907.073 44.9905  17
   1  -8   3 519.824 38.8485  12
   1   8   3 598.766 38.7963   5
   2  -8   3 117.380 30.3785  12
   3   8   3 806.610 43.8394   5
   3  -8   3 808.074 45.4054  12
   4  -8   3 52.8660 26.3946  12
   4   8   3 49.4531 23.8252   5
   5  -8   3 9.58361 24.1654  12
   5   8   3 49.4854 21.9249   5
   6  -8   3 99.5111 22.6392  12
   6   8   3 76.2319 20.8133   5
  -7   8  -3 120.608 24.0252   4
   7  -8   3 104.933 20.1750  12
   7   8   3 161.869 18.8986   5
  22   0  -4 825.357 42.6861  21
  22   0  -4 838.964 43.7206  22
 -22   0   4 722.069 37.0896   4
  22   0  -4 836.232 41.3549   6
  21   0  -4 122.441 31.2997   6
 -21   0   4 77.3250 26.8674   4
 -20   0   4 1569.12 74.9604   4
  20   0  -4 1470.99 77.2855   6
  19   0  -4 714.666 56.0682   6
 -19   0   4 682.336 52.5935   4
 -18   0   4 3403.42 152.328  18
 -18   0   4 3289.22 147.709   4
 -17   0   4 6114.85 252.029   4
 -17   0   4 6047.77 256.020  18
 -17   0   4 5898.89 248.096   9
 -16   0   4 2495.18 108.931   9
 -16   0   4 2254.23 114.577   4
 -16   0   4 2409.20 121.531  18
 -15   0   4 1333.26 67.0487   9
 -15   0   4 1181.09 81.0011  18
 -15   0   4 1070.08 73.8072   4
 -13   0   4 676.659 46.7513   9
  13   0  -4 614.825 48.2985   2
  12   0  -4 2587.38 112.171   2
 -12   0   4 2317.39 128.577  23
 -12   0   4 2537.14 112.825   7
 -12   0   4 2736.73 141.506  20
 -12   0   4 2584.84 110.730  10
 -11   0   4 738.770 48.9479   8
 -11   0   4 756.460 67.4733  23
 -11   0   4 707.492 46.7383   7
 -10   0   4 334.985 37.4385   4
 -10   0   4 448.445 56.4293  23
 -10   0   4 270.206 67.5082  20
  -9   0   4 969.269 70.9113  23
  -9   0   4 1059.32 84.5573  20
  -8   0   4 35897.8 1461.88  23
  -8   0   4 37056.7 1467.70  20
  -7   0   4 11171.1 460.589  20
  -7   0   4 10880.9 454.779  23
  -6   0   4 2215.93 121.820  20
  -6   0   4 2312.63 99.6911  18
  -5   0   4 13252.6 517.354  20
  -5   0   4 12099.1 501.981  18
  -5   0   4 13115.1 508.328  16
  -4   0   4 3313.15 147.309  20
  -4   0   4 3353.79 134.544  16
   3   0  -4 13421.4 541.422   1
  -3   0   4 13634.5 553.744  20
  -2   0   4 25394.9 1019.77  16
  -1   0   4 15598.1 632.049  16
   0   0   4 8695.64 362.637  16
   1   0   4 64476.4 2567.56  24
   1   0   4 64943.9 2577.96  16
   2   0   4 9178.57 367.768  24
   2   0   4 8884.84 380.016  16
   3   0   4 27512.0 1088.83  24
   3   0   4 26534.5 1098.73  16
   4   0   4 1886.89 90.9524  24
   5   0   4 50058.8 1999.40  24
  -6   0  -4 64780.2 2586.96   1
   6   0   4 64417.7 2574.08  24
   6   0   4 64272.7 2583.13  16
  -7   0  -4 1226.30 104.640   1
   7   0   4 1416.21 83.8511  24
   7   0   4 1278.21 99.6383  16
   8   0   4 100.868 50.6272  24
  -8   0  -4 91.2087 76.2719   1
   8   0   4 75.3858 71.0848  16
   9   0   4 4684.40 192.615  13
   9   0   4 4732.50 192.044   6
   9   0   4 4609.43 193.566  21
   9   0   4 4413.63 193.163  22
   9   0   4 4510.06 218.251  16
  -9   0  -4 4492.58 225.386   1
  10   0   4 1995.19 94.5910  13
  10   0   4 2102.24 96.8484  21
  10   0   4 1909.77 95.0807  22
  10   0   4 2049.64 93.8489   6
  10   0   4 1971.56 124.810  16
 -10   0  -4 2197.17 138.104   1
  11   0   4 3643.62 158.851  22
  11   0   4 3523.38 157.289  13
  11   0   4 3784.18 160.006  21
 -11   0  -4 3662.94 197.886   1
  11   0   4 3434.36 185.408  16
  11   0   4 3763.25 157.194   6
  12   0   4 11992.1 498.686  13
 -12   0  -4 12115.7 535.820   1
  12   0   4 12478.6 500.368  22
  12   0   4 12673.9 500.626  21
  12   0   4 12250.5 498.620   6
  12   0   4 12209.5 523.044  16
  13   0   4 4571.50 190.534  22
 -13   0  -4 4502.73 231.780   1
  13   0   4 4370.59 191.414  21
  13   0   4 4144.38 211.862  16
  13   0   4 4379.31 187.784   6
  14   0   4 6024.05 262.261  21
 -14   0  -4 6069.65 297.143   1
  14   0   4 6238.65 259.228   6
  14   0   4 6441.06 261.593  22
  15   0   4 2365.58 107.833  22
  15   0   4 2159.10 110.714  21
 -15   0  -4 2132.61 141.803   1
  15   0   4 2123.68 103.629   6
  16   0   4 1608.48 84.3626  22
  16   0   4 1634.80 88.6777  21
  16   0   4 1558.24 80.1859   6
  17   0   4 339.209 38.9089   6
  17   0   4 211.080 42.6672  22
  17   0   4 253.236 53.2281  21
  18   0   4 366.788 40.6779  22
  18   0   4 462.403 48.7030  21
  18   0   4 464.624 37.2666   6
  19   0   4 95.8111 36.1707  21
  19   0   4 112.117 27.2326  22
  20   0   4 101.641 19.4938  22
  22   1  -4 624.436 33.9329   6
  22  -1  -4 626.498 34.8736  21
  22   1  -4 626.280 31.4379  21
  21  -1  -4 672.495 43.5779  22
 -21  -1   4 652.865 38.0917   4
  21   1  -4 710.056 42.3998  21
  21  -1  -4 670.721 45.3785  21
 -21  -1   4 731.176 43.3999  18
 -21   1   4 653.259 41.5994   4
  21   1  -4 735.745 45.7421   6
  21  -1  -4 691.927 40.6165   6
  20   1  -4 93.4630 38.8874   6
  20  -1  -4 80.0053 33.4860   6
  20   1  -4 98.6170 36.3303  21
  20  -1  -4 154.671 41.6039  21
 -20  -1   4 88.7710 36.4965  18
 -20   1   4 46.2580 35.0485  18
 -20  -1   4 111.459 32.1634   4
 -20   1   4 83.4780 35.5789   4
  19   1  -4 2.35889 47.0135   6
  19  -1  -4 31.9062 40.8951   6
  19   1  -4-15.0715 42.3146  21
  19  -1  -4 16.3206 47.2831  21
 -19   1   4 23.1400 41.6472  18
 -19  -1   4 11.9297 43.1527  18
 -19   1   4 63.2645 42.0195   4
 -19  -1   4 2.08285 38.2320   4
  18  -1  -4 2526.75 122.129  21
  18   1  -4 2637.83 119.207  21
 -18  -1   4 2508.27 117.665   4
 -18   1   4 2695.40 120.125   4
 -18  -1   4 2610.66 123.450  18
 -18   1   4 2501.82 122.639  18
  18   1  -4 2505.75 121.531   6
 -17   1   4 785.455 47.0376   9
  17   1  -4 827.575 61.4643  21
  17  -1  -4 681.343 64.2151  21
 -17  -1   4 778.761 50.2853   9
 -17   1   4 724.632 62.4976   4
 -17  -1   4 802.417 59.6209   4
 -16   1   4 1683.93 115.283  20
  16   1  -4 1490.39 80.4469  21
 -15  -1   4 572.273 44.9812   9
  15  -1  -4 403.027 51.4935   2
 -15   1   4 485.886 40.8693   9
  15   1  -4 399.972 51.9667  21
 -15   1   4 402.107 82.5684  20
 -15  -1   4 336.926 64.9541  23
 -15  -1   4 509.588 53.2756   4
 -14  -1   4 2616.42 114.001  10
 -14   1   4 2701.58 153.809  20
 -14  -1   4 2699.57 117.379   9
 -14  -1   4 2442.40 120.085   4
  14  -1  -4 2341.99 118.680   2
 -13  -1   4 395.943 69.8533  23
  13  -1  -4 507.900 48.7078   2
 -13  -1   4 464.415 40.9699   9
 -13   1   4 555.123 86.6740  20
 -13  -1   4 426.547 36.6120  10
 -13   1   4 352.580 37.9283   7
 -13  -1   4 416.132 48.0084   4
 -12  -1   4 1085.04 55.3973  10
 -12  -1   4 1053.52 87.4122  23
 -12  -1   4 1054.68 58.8970   9
 -12   1   4 931.554 67.8720  18
 -12   1   4 1025.01 55.8204   7
 -12   1   4 1094.56 62.9907   4
 -12   1   4 1180.05 100.435  20
  12  -1  -4 1134.38 62.9040   2
  11  -1  -4 1720.20 80.9606   2
 -11  -1   4 1723.93 107.535  23
 -11   1   4 1631.11 76.6567   8
 -11  -1   4 1531.06 76.2390  10
 -11   1   4 1731.29 119.794  20
 -11  -1   4 1728.26 78.7953   9
 -11   1   4 1567.41 80.7455   4
 -11   1   4 1612.44 85.2656  18
 -11   1   4 1708.81 77.0922   7
 -10   1   4 1757.87 112.037  20
 -10  -1   4 1557.53 102.197  23
 -10  -1   4 1653.29 72.7896   9
 -10   1   4 1410.86 74.3945   4
 -10  -1   4 1498.42 72.6449   7
 -10   1   4 1478.60 78.1492  18
 -10  -1   4 1544.70 95.5229  20
  -9  -1   4 738.336 72.9917  20
  -9   1   4 820.628 55.3120  18
  -9  -1   4 852.568 73.8715  23
  -8  -1   4 10430.1 442.907  23
  -8   1   4 10985.4 447.603  20
  -8   1   4 10496.0 426.718  18
  -8  -1   4 10482.5 440.342  20
  -7  -1   4 6611.26 289.136  23
   7   1  -4 6544.41 277.329  24
  -7   1   4 6671.99 272.440  18
  -7  -1   4 6777.18 286.743  20
  -7   1   4 6833.79 293.101  20
  -6  -1   4 995.091 78.5845  23
  -6   1   4 1093.33 86.6484  20
  -6   1   4 969.459 54.3472  18
  -5   1   4 2017.26 115.216  20
  -5  -1   4 1833.40 107.610  23
  -5   1   4 1955.02 86.5726  18
  -4   1   4 2121.07 122.889  20
  -4   1   4 2285.49 99.5657  18
  -4   1   4 2374.81 104.336  16
  -4  -1   4 2438.36 114.878  16
  -3   1   4 799.907 50.6010  16
  -3  -1   4 512.477 61.7750  16
  -2   1   4 767.670 57.4041  16
  -2  -1   4 832.420 67.4985  16
  -1  -1   4 226.349 55.1555  16
   1  -1  -4 257.515 44.5009   1
  -1   1   4 294.035 51.6640  16
   0   1   4 2710.88 120.775  24
   0  -1  -4 2743.26 129.385   1
   0   1   4 2899.19 132.818  16
   0  -1   4 2828.36 133.907  16
   1   1   4 5082.73 217.696  16
   1   1   4 4820.35 205.078  24
  -1  -1  -4 4782.75 215.082   1
   1  -1   4 5134.60 216.282  16
  -2  -1  -4 420.203 64.8141   1
   2   1   4 354.766 41.2557  24
   2   1   4 294.316 66.4273  16
   3   1   4 1553.84 79.9448  24
   3   1   4 1400.50 101.426  16
  -3  -1  -4 1622.62 101.484   1
   4   1   4 3284.81 173.989  16
   4  -1   4 3680.26 166.607  16
   4   1   4 3542.24 156.018  24
   5   1   4 5509.73 233.683  24
   5   1   4 5331.66 249.060  16
   5  -1   4 5441.86 241.267  16
   6   1   4 2177.80 115.613  24
   6  -1   4 2368.02 124.193  16
   7   1   4 2309.72 120.118  24
  -7  -1  -4 2262.18 140.108   1
   7  -1   4 2459.10 129.009  16
   8   1   4 582.175 43.9476   6
   8   1   4 707.234 68.0455  24
   8  -1   4 632.206 46.4339  22
   8  -1   4 638.367 46.0849  21
  -8   1  -4 595.699 95.0886   1
   8   1   4 665.871 46.3362  21
  -8  -1  -4 610.302 90.9925   1
   8   1   4 480.077 88.4972  16
   8  -1   4 637.778 71.8376  16
  -9   1  -4 1783.54 122.961   1
   9   1   4 1770.91 101.734  24
   9  -1   4 1521.95 81.2758  22
   9   1   4 1658.46 81.0108  21
   9  -1   4 1570.74 80.6673  21
  -9  -1  -4 1464.21 122.769   1
   9  -1   4 1795.77 105.209  16
   9   1   4 1547.42 117.208  16
   9   1   4 1634.81 79.6138   6
  10   1   4 272.435 41.7564   6
  10  -1   4 175.194 41.4429  13
 -10   1  -4 147.388 79.1559   1
  10   1   4 434.708 70.5220  24
  10   1   4 227.006 33.7563  22
  10  -1   4 194.955 41.9640  22
 -10  -1  -4 269.396 82.1906   1
  10  -1   4 220.602 42.9777  21
  10   1   4 258.622 86.0089  16
  10  -1   4 300.003 64.2608  16
  10   1   4 276.050 44.9776  21
  11  -1   4 1398.28 77.3401  13
  11   1   4 1424.39 103.733  24
 -11  -1  -4 1617.21 123.682   1
  11  -1   4 1546.88 80.3864  22
  11   1   4 1450.40 74.6458  22
  11  -1   4 1463.23 79.3289  21
  11   1   4 1561.70 80.6068  21
 -11   1  -4 1553.24 120.980   1
  11   1   4 1375.65 116.923  16
  11  -1   4 1331.38 98.3010  16
  11   1   4 1627.37 79.2015   6
  12  -1   4 7332.14 304.229  13
  12   1   4 7554.37 303.811  22
  12  -1   4 7204.26 306.766  22
  12   1   4 6732.92 333.291  16
  12  -1   4 7646.60 305.847  21
  12  -1   4 7215.49 322.741  16
  12   1   4 7220.10 305.559  21
 -12  -1  -4 7480.96 343.460   1
  12   1   4 7817.42 329.587  24
 -12   1  -4 7720.50 345.316   1
  12   1   4 7246.74 304.678   6
  13  -1   4 30.5349 45.2612  13
 -13   1  -4 52.6515 78.7657   1
  13  -1   4 13.0105 46.0067  22
  13   1   4 86.3210 38.5150  22
  13   1   4 79.7670 50.9259  21
  13  -1   4 44.7723 48.9933  21
  13   1   4 65.4770 46.2930   6
 -13  -1  -4 52.7726 81.1692   1
  13   1   4 87.1904 76.5755  16
  14  -1   4 7917.24 328.700  22
  14  -1   4 8084.09 326.097  13
  14   1   4 7908.38 325.618  22
  14   1   4 7820.66 327.955  21
  14  -1   4 7548.36 327.598  21
 -14   1  -4 8635.70 366.617   1
  14   1   4 7609.52 354.342  16
  14   1   4 8073.90 327.208   6
  15   1   4 370.170 51.4298   6
 -15  -1  -4 345.065 70.4654  23
  15  -1   4 512.571 53.6449  22
  15   1   4 341.537 43.2839  22
  15  -1   4 368.086 56.1860  21
 -15   1  -4 334.132 77.5865   1
  15   1   4 369.630 56.4795  21
  16   1   4 745.002 60.7718   6
 -16  -1  -4 910.748 80.0703  23
  16  -1   4 962.610 64.1864  22
  16   1   4 762.449 54.3578  22
  16   1   4 802.723 65.0280  21
  16  -1   4 907.304 65.1306  21
  17  -1   4 21.5763 41.6503  22
  17   1   4-17.4739 40.4998   6
  17   1   4 36.0119 45.5933  21
  17  -1   4 19.1487 47.3342  21
  17   1   4 19.0174 31.9802  22
  18   1   4 34.4233 34.9971   6
  18  -1   4 40.8281 40.9510  21
  18  -1   4 6.78997 36.8511  22
  18   1   4-4.06414 40.3214  21
  18   1   4 61.1882 27.4166  22
  19   1   4 183.315 29.8503   6
  19  -1   4 212.506 35.5426  21
  19   1   4 204.948 34.8141  21
  19  -1   4 199.768 31.7956  22
  20   1   4 67.6433 23.7973  21
  20  -1   4 61.0223 25.5911  21
  20  -1   4 45.7377 21.0714  22
  20   1   4 107.259 19.3906   6
  21  -2  -4 672.388 38.8788  21
 -21   2   4 542.446 37.0690   4
 -21   2   4 657.193 38.7274  19
 -21  -2   4 547.433 37.3588  18
 -20  -2   4 1664.12 76.7439   4
  20   2  -4 1773.23 77.3385  21
  20  -2  -4 1859.12 82.3867  21
 -20   2   4 1701.97 81.5076   4
  20  -2  -4 1600.87 79.4561  22
 -20  -2   4 1824.55 82.3258  18
  19  -2  -4-3.26345 31.0853   6
  19  -2  -4 53.6991 34.4590  22
  19   2  -4 6.61917 32.7229  21
  19  -2  -4-12.4589 40.3982  21
 -19  -2   4 16.1449 39.5429  18
 -19  -2   4-17.5351 32.3294   4
 -19   2   4 8.52091 40.8236   4
  18   2  -4-27.7167 38.1762  21
  18   2  -4-7.36107 46.6105   6
  18  -2  -4-16.6401 46.6355  21
 -18  -2   4 30.6119 44.8514  18
 -18  -2   4 23.6381 38.1923   4
 -17  -2   4 1978.49 93.3079   4
  17   2  -4 1912.15 91.2774  21
  17  -2  -4 1863.16 96.6514  21
 -17   2   4 1895.95 129.638  20
 -17   2   4 1708.02 95.5275  18
  17   2  -4 1905.10 96.6811   6
  17  -2  -4 1926.65 95.1911   2
 -16  -2   4 168.741 64.7736  23
  16  -2  -4 282.003 52.0979   2
  16  -2  -4 275.786 52.5630  21
 -16   2   4 249.117 32.9561   9
  16   2  -4 244.219 43.5543  21
 -16   2   4 177.051 76.5867  20
 -16   2   4 294.655 52.8478  18
 -16  -2   4 287.568 48.4855   4
 -15  -2   4 1859.22 89.1625  10
 -15  -2   4 1683.89 121.264  23
  15  -2  -4 1939.50 98.1244  21
  15   2  -4 1837.80 92.1043  21
 -15   2   4 1775.18 136.187  20
 -15   2   4 2005.61 100.103  18
 -15  -2   4 1988.52 95.3188   4
  15  -2  -4 1950.78 97.1070   2
 -14   2   4 835.848 104.656  20
 -14  -2   4 1071.22 61.5132   9
 -14  -2   4 953.962 56.9048  10
 -14  -2   4 898.947 92.6257  23
  14   2  -4 1030.83 60.8349  21
  14  -2  -4 983.893 67.5327   2
 -14   2   4 891.472 70.4468  18
 -14  -2   4 972.049 63.6752   4
 -14   2   4 903.460 67.9089   4
 -13  -2   4 3265.26 141.040  10
 -13  -2   4 3081.18 173.250  23
  13   2  -4 3415.11 141.362  21
 -13  -2   4 3312.37 143.285   9
 -13   2   4 2921.59 179.722  20
 -13   2   4 3077.71 144.881   4
 -13   2   4 3397.79 148.212  18
 -13  -2   4 3110.78 143.376   4
  13  -2  -4 3170.34 144.960   2
  12  -2  -4 11049.6 453.951   2
 -12   2   4 10656.8 487.470  20
 -12  -2   4 11324.3 453.638   4
 -12  -2   4 11079.2 481.519  23
 -12  -2   4 11229.1 453.620   9
  12   2  -4 10723.9 468.385  24
 -12   2   4 11136.2 453.951   4
 -12  -2   4 11408.8 452.883  10
 -12   2   4 11243.3 450.999   7
 -12   2   4 10930.5 455.734  18
 -11   2   4 3566.76 195.294  20
  11  -2  -4 3727.92 159.193   2
  11  -2  -4 3576.79 153.623   3
 -11   2   4 3715.91 155.524   5
 -11  -2   4 3590.30 156.420   9
 -11  -2   4 3772.65 155.767  10
 -11  -2   4 3374.79 185.285  23
 -11  -2   4 3785.62 157.873   4
 -11   2   4 3601.65 157.639   4
  11   2  -4 3699.98 172.549  24
 -11   2   4 3532.49 152.882   7
 -10   2   4 6958.33 333.598  20
  10  -2  -4 7398.35 303.232   2
 -10   2   4 7509.19 301.328   5
 -10  -2   4 7394.13 329.670  23
 -10  -2   4 7386.65 301.740  10
  10   2  -4 7331.67 314.343  24
 -10   2   4 7348.00 302.862   4
 -10   2   4 7337.92 300.004   7
   9  -2  -4 18995.1 771.782   2
  -9   2   4 19244.4 770.662   5
  -9  -2   4 19172.2 794.957  23
  -9   2   4 18937.0 771.452   4
   9   2  -4 18874.8 780.842  24
  -9  -2   4 19902.7 771.380  10
  -9   2   4 19204.4 799.470  20
   8   2  -4 439.226 50.3595  24
  -8   2   4 371.466 86.4576  20
   7   2  -4 1638.95 84.9796  24
  -7   2   4 1727.51 115.977  20
   6   2  -4 2181.70 102.400  24
   5   2  -4 365.750 37.4038  24
  -5  -2   4 341.235 66.8226  23
  -5   2   4 319.862 37.9410  19
   4   2  -4 1614.39 73.1227  24
  -4  -2   4 1475.57 99.0981  23
  -4   2   4 1490.38 73.5776  19
   3   2  -4 19757.5 791.676  24
  -3   2   4 20280.6 807.093  20
  -3   2   4 19519.2 792.359  19
  -3   2   4 20063.1 796.129  16
  -2   2   4 10172.1 432.289  20
  -2   2   4 10367.6 418.072  19
   2   2  -4 10202.8 416.958  24
  -2   2   4 10608.3 425.626  16
  -2  -2   4 10937.0 431.400  16
   1   2  -4 182.427 24.6588  24
  -1   2   4 190.098 59.7107  20
  -1   2   4 218.517 51.2205  16
  -1   2   4 201.976 32.6403  19
  -1  -2   4 273.385 61.0965  16
   0   2   4 1490.52 90.6879  24
   0   2   4 1796.54 98.5117  16
   1   2   4 18827.2 763.913  24
   1   2   4 18904.9 768.733  16
   2   2   4 1506.19 88.4627  24
   2  -2   4 1687.27 96.8874  16
   3  -2   4 210.643 60.1364  16
   3   2   4 285.750 51.6693  24
   4   2   4 2065.38 104.485  24
  -4  -2  -4 2291.23 124.468   1
  -4  -2  -4 1919.13 82.6552  17
   4  -2   4 2112.98 111.011  16
   5   2   4 311.995 55.7568  24
  -5  -2  -4 231.261 20.2927  17
   5  -2   4 198.664 61.4532  16
   6   2   4 3220.06 153.540  24
  -6  -2  -4 3167.23 131.411  17
   6  -2   4 3383.11 157.914  16
   7  -2   4 10418.6 421.993  13
   7  -2   4 10461.4 421.281  12
   7   2   4 11011.5 439.324  24
   7   2   4 9229.61 450.424  16
   7  -2   4 10579.5 440.174  16
   8  -2   4 1248.02 65.1359  13
   8  -2   4 1107.82 61.7773  12
   8   2   4 1217.06 92.2491  24
   8   2   4 1189.36 64.9143   6
   8  -2   4 1134.57 85.4246  16
   9   2   4 525.451 48.4808   6
   9   2   4 511.722 74.1677  24
   9  -2   4 579.816 46.9678  21
   9   2   4 507.011 47.0376  21
   9  -2   4 525.579 67.0686  16
 -10   2  -4 2055.81 139.563   1
  10   2   4 1853.04 139.166  16
  10  -2   4 1466.64 100.810  16
  10   2   4 1683.56 114.869  24
  11   2   4 998.103 66.4815   6
  11   2   4 1003.51 65.5382  21
  11   2   4 1237.47 98.4448  24
  11  -2   4 986.637 64.7697  21
 -11   2  -4 1308.07 113.995   1
  12   2   4 320.036 51.2096   6
  12  -2   4 225.785 50.5477  13
 -12   2  -4 250.088 88.2004   1
  12   2   4 267.129 49.4983  21
  12  -2   4 304.255 47.6744  21
  12   2   4 263.324 74.1547  24
  12   2   4 257.815 90.6002  16
  13   2   4 238.975 51.7946   6
  13  -2   4 239.053 51.3232  13
 -13   2  -4 145.096 80.7730   1
  13   2   4 253.106 70.3195  24
  13  -2   4 220.877 48.6818  21
  13   2   4 207.013 49.5053  21
  13   2   4 196.432 87.7707  16
  14   2   4 96.7665 51.5514   6
  14  -2   4 38.6194 48.4432  13
 -14   2  -4-25.6454 71.6969   1
  14   2   4 214.620 72.5775  24
 -14  -2  -4 121.911 72.9317  23
  14   2   4 70.3409 75.0596  16
  14   2   4 129.463 47.7137  21
  14  -2   4 114.017 47.6909  21
  15  -2   4 381.576 49.4302  13
  15   2   4 342.120 49.8414  21
 -15  -2  -4 329.464 70.3849  23
  15  -2   4 352.044 50.9842  21
  15   2   4 373.799 73.3471  16
  15   2   4 306.671 54.0412   6
  16   2   4-2.48022 46.2390   6
  16  -2   4 34.3701 40.1018  13
  16   2   4 49.1544 42.2727  21
  16  -2   4 96.0356 44.4362  21
  17   2   4 101.555 41.8319   6
  17   2   4 10.1049 38.5070  21
  17  -2   4 110.381 41.1708  21
  18   2   4 221.158 36.9698   6
  18  -2   4 251.219 36.3308  21
  18   2   4 305.798 36.1527  21
  19   2   4 88.7268 26.9225   6
  19  -2   4 95.3318 27.1592  21
  19   2   4 110.140 25.3903  21
  20   2   4 43.7454 14.6594  11
  20  -2   4 97.0386 16.0997  21
  20   2   4 50.7172 18.1776   6
  21   3  -4 103.720 17.9698   6
 -21  -3   4 69.1044 17.1524  15
  20   3  -4 103.207 26.6140   6
  20  -3  -4 91.3512 24.8967  21
 -20   3   4 114.802 26.1009  19
 -20  -3   4 69.2713 25.2621  15
  19   3  -4 129.283 33.6168   6
  19  -3  -4 18.2659 31.3495  21
 -19   3   4 71.9844 32.2961  19
 -19  -3   4 76.0729 31.5479  18
  18   3  -4 305.883 40.8638   6
  18  -3  -4 277.642 45.1829   2
  18  -3  -4 331.732 40.2962  21
 -18   3   4 304.596 43.5099  19
 -18  -3   4 309.081 41.3971  18
  17  -3  -4 3147.82 141.496   2
 -17   3   4 3424.40 144.395  19
 -17  -3   4 3230.03 138.124   4
  17  -3  -4 3056.69 139.915  21
  17   3  -4 3029.73 139.673   6
  16  -3  -4 1567.14 73.0531   3
 -16   3   4 1465.64 123.385  20
 -16  -3   4 1553.58 77.9042   4
 -16   3   4 1275.69 84.5923   4
  16  -3  -4 1350.95 79.1414  21
 -16  -3   4 1617.10 110.419  23
  16  -3  -4 1432.31 83.8874   2
  16   3  -4 1468.46 79.0832   6
  15  -3  -4 1018.61 59.6578   3
 -15  -3   4 1114.53 96.9273  23
 -15  -3   4 1024.21 60.9341  10
 -15  -3   4 1011.03 64.4786   4
  15  -3  -4 1079.89 66.2247  21
 -15   3   4 1055.01 110.273  20
 -15   3   4 986.550 70.2885   4
  15   3  -4 1080.78 65.0492   6
  15  -3  -4 997.057 71.4277   2
  14  -3  -4 7032.36 300.503  21
  14  -3  -4 7331.17 298.421   3
 -14   3   4 7179.92 303.148   4
 -14  -3   4 7412.96 301.134  10
 -14  -3   4 7484.28 336.550  23
 -14  -3   4 7442.15 301.158   4
 -14   3   4 7382.92 345.022  20
  14   3  -4 7236.41 300.234   6
  14  -3  -4 7110.41 303.050   2
  13  -3  -4 1242.54 68.1180   3
 -13  -3   4 1162.47 67.5883  10
  13   3  -4 1059.79 85.8159  24
 -13  -3   4 1283.67 112.703  23
 -13  -3   4 1154.92 70.2490   4
  13  -3  -4 1178.47 77.6240   2
 -13   3   4 1260.99 124.148  20
 -13   3   4 1037.14 73.3306   4
  12  -3  -4 1054.26 64.9132   3
 -12   3   4 1111.57 66.4331   5
 -12  -3   4 1223.70 65.6554  10
 -12  -3   4 1227.06 110.221  23
 -12   3   4 1105.84 69.3557   4
 -12  -3   4 1122.13 67.8626   4
 -12   3   4 1202.56 121.637  20
  12  -3  -4 810.186 74.2465   2
  12   3  -4 932.566 84.7004  24
  11  -3  -4 4789.67 209.935   2
  11  -3  -4 4842.31 205.631   3
 -11   3   4 5044.17 206.383   5
  11   3  -4 4801.94 221.559  24
 -11  -3   4 4634.98 206.741  10
 -11  -3   4 5054.24 207.094   4
 -11   3   4 4833.87 246.535  20
 -11   3   4 5048.01 208.073   4
  10  -3  -4 6617.41 292.711   2
 -10   3   4 6996.22 290.081   5
  10  -3  -4 7202.99 290.039   3
  10   3  -4 6930.92 303.714  24
 -10  -3   4 7103.22 291.265  10
 -10  -3   4 6985.77 290.944   4
 -10   3   4 7428.11 291.872   4
   9  -3  -4 6889.43 296.941   2
  -9   3   4 7383.74 294.121   5
   9  -3  -4 7324.34 294.150   3
  -9  -3   4 7219.97 295.430  10
   9   3  -4 7137.47 306.655  24
  -9  -3   4 6984.67 295.427   9
  -9  -3   4 7128.03 294.970   4
  -9   3   4 7194.00 295.243   4
   8  -3  -4 4194.18 183.175   2
  -8   3   4 4218.39 178.895   5
   8  -3  -4 4347.51 180.301   3
   8   3  -4 4203.13 190.596  24
  -8  -3   4 4571.76 215.177  23
  -8   3   4 4498.42 183.829  19
  -8   3   4 4184.49 180.655   4
  -8  -3   4 4182.77 180.793   9
  -7   3   4 11260.5 453.925   4
   7  -3  -4 11314.2 456.094   2
  -7   3   4 11508.7 453.704   5
  -7   3   4 10821.1 456.146  19
  -7  -3   4 11730.8 481.421  23
   7  -3  -4 11428.2 454.203   3
   7   3  -4 11160.9 462.622  24
  -7   3   4 11252.3 481.861  20
  -7  -3   4 10871.8 454.631   9
  -6   3   4 1557.12 79.5746  19
   6  -3  -4 1530.47 81.7308   2
  -6  -3   4 1516.69 108.185  23
   6   3  -4 1680.75 84.6230  24
  -6  -3   4 1603.32 75.1566  10
  -6  -3   4 1596.57 75.0748   9
  -6   3   4 1575.66 73.8833   5
  -6   3   4 1705.56 110.103  20
  -5   3   4 1561.99 106.465  20
  -5   3   4 1486.28 78.9766  19
  -5  -3   4 1584.31 105.925  23
   5   3  -4 1714.85 83.1515  24
   4   3  -4 15602.9 636.661  24
  -4  -3   4 15616.2 652.495  23
  -4   3   4 16134.3 650.866  20
   3   3  -4 1919.27 91.2728  24
  -3   3   4 1828.36 109.913  20
  -2   3   4 17210.1 695.559  20
   2   3  -4 16838.2 684.449  24
   1   3  -4 10225.0 421.609  24
  -1   3   4 10406.4 431.968  20
  -1   3   4 10402.6 429.642  16
   0   3   4 9780.25 412.829  24
   0   3   4 9890.59 412.215  20
   1   3   4 528.268 63.5923  24
   1  -3   4 462.260 68.5943  16
   2   3   4 4750.23 216.551  24
   2  -3   4 4805.86 217.172  16
   3   3   4 1368.83 90.2838  24
   3  -3   4 1314.55 90.2289  16
   4   3   4 464.133 63.1432  24
   4  -3   4 544.295 40.5511  22
  -4  -3  -4 469.079 31.1705  17
   4  -3   4 616.065 65.5254  16
   5  -3   4 2248.57 95.1410  12
   5  -3   4 2251.91 98.3002  22
  -5  -3  -4 1951.00 91.6993  17
   5  -3   4 2161.89 119.168  16
   5   3   4 2040.00 96.4790   6
   6  -3   4 8413.58 352.835   3
   6  -3   4 8714.19 353.227  12
  -6  -3  -4 8492.74 350.838  17
   6   3   4 9349.89 373.939  24
   6  -3   4 8854.89 355.599  22
   6  -3   4 8953.31 370.509  16
   6   3   4 8876.26 353.901   6
   7  -3   4 4591.75 189.130   3
   7  -3   4 4562.50 188.673  12
   7  -3   4 4618.40 191.258  22
   7   3   4 4814.12 213.860  24
  -7  -3  -4 4380.05 185.114  17
   7   3   4 4347.60 189.487   6
   7  -3   4 4448.92 205.757  16
   8   3   4 1098.93 58.9669  21
   8  -3   4 978.361 60.3143  12
   8   3   4 1016.08 91.3140  24
   8  -3   4 1201.06 66.3862  22
   8   3   4 988.673 64.3434   6
   8  -3   4 1026.15 79.5206  16
   9   3   4 3147.24 157.797  24
   9  -3   4 2830.64 130.315  22
   9   3   4 2723.33 124.179  21
   9   3   4 2882.66 128.738   6
  10  -3   4 4113.18 182.761  13
  10  -3   4 4363.31 185.875  22
  10   3   4 4242.24 208.733  24
  10   3   4 4216.50 179.467  21
  10   3   4 4249.71 183.688   6
 -11   3  -4 2292.16 155.928   1
  11   3   4 2422.48 142.069  24
  11  -3   4 2333.70 115.346  22
 -11   3  -4 2185.92 105.586   4
  11   3   4 2488.48 108.321  21
 -12   3  -4 7466.14 339.965   1
  12   3   4 7216.08 325.431  24
 -12  -3  -4 7719.60 331.552  23
  12  -3   4 7461.23 302.227  22
  12   3   4 7012.82 296.276  21
  12   3   4 6354.68 337.057  16
 -13   3  -4 129.257 79.6422   1
  13  -3   4 113.187 50.6945  13
  13   3   4 78.8550 68.6765  24
  13  -3   4 84.8745 50.5068  22
  13   3   4 136.915 41.4960  21
  13  -3   4 144.442 41.6063  21
  13   3   4 155.335 82.6584  16
  14  -3   4 4761.47 197.488  13
  14   3   4 4524.68 221.331  24
  14  -3   4 4691.67 200.960  22
  14  -3   4 4517.55 194.544  21
  14   3   4 4155.59 230.856  16
  14   3   4 4687.10 194.563  21
  15   3   4 6125.49 255.809  21
  15  -3   4 6370.63 258.484  13
  15  -3   4 6465.78 262.083  22
  15  -3   4 6031.95 256.141  21
  16  -3   4 643.759 48.4162  13
  16  -3   4 567.186 54.2816  22
  16  -3   4 721.203 44.8086  21
  16   3   4 548.875 43.0126  21
  17   3   4 1.87706 37.1533   6
  17  -3   4 44.2650 36.9206  22
  17   3   4 71.2403 25.6121  21
  18   3   4 234.369 32.2403   6
  18  -3   4 212.839 31.6599  22
  19  -3   4 44.0437 20.8069  22
  19   3   4 49.5218 21.1348   6
 -20  -4   4 33.0270 14.8802  15
  19   4  -4 244.976 21.5821   6
 -19  -4   4 300.967 26.6674  15
 -18   4   4 1850.93 87.8274   4
 -18   4   4 1922.62 86.1930  19
  18   4  -4 1941.30 82.8858   6
 -18  -4   4 1838.50 86.3636  15
  17   4  -4 347.217 34.0609   6
 -17   4   4 330.226 39.4753  19
 -17   4   4 307.542 45.1787   4
 -17  -4   4 305.289 39.6907  15
  16   4  -4 398.252 38.2014   6
 -16   4   4 453.003 45.8547  19
  16  -4  -4 428.603 40.4485   3
  15   4  -4 145.980 36.0900   6
  15  -4  -4 207.964 41.8946   3
 -15   4   4 297.391 78.7050  20
 -15   4   4 123.556 44.5021  19
 -15  -4   4 129.867 66.2395  23
 -15   4   4 146.064 49.6061   4
 -14   4   4 1131.64 69.4941  19
 -14  -4   4 1139.08 102.856  23
 -14   4   4 1091.90 71.8382   4
  14  -4  -4 908.197 63.8887   3
  14   4  -4 1024.99 58.8884   6
  13   4  -4 113.814 35.7329   6
 -13  -4   4 88.9686 43.0054  10
  13  -4  -4 130.093 47.1657   3
 -13   4   4 172.538 50.0895  19
 -13   4   4 110.342 50.5428   4
  12  -4  -4 3014.77 137.593   3
 -12  -4   4 3026.95 138.468  10
 -12   4   4 3174.57 139.782   4
 -12   4   4 2929.41 140.683  19
 -11  -4   4 798.999 59.9184  10
  11  -4  -4 763.627 62.3177   3
 -11   4   4 902.400 109.455  20
 -11   4   4 900.724 65.6373  19
 -11  -4   4 846.994 103.113  23
 -11   4   4 844.688 62.5123   4
 -10   4   4 272.331 49.4985   4
 -10  -4   4 341.046 92.3114  23
 -10  -4   4 253.699 46.8556  10
  10  -4  -4 258.428 50.7780   3
 -10   4   4 234.980 91.8710  20
 -10   4   4 328.319 51.8388  19
  -9   4   4 1050.21 62.0580   4
   9   4  -4 831.227 72.9082  24
  -9  -4   4 949.990 99.8660  23
   9  -4  -4 883.115 65.0263   3
  -9   4   4 956.136 108.121  20
  -9   4   4 920.989 65.4572  19
  -9  -4   4 904.760 60.0872  15
  -8   4   4 3162.68 135.775   5
   8  -4  -4 2988.62 137.793   3
   8   4  -4 2985.99 148.221  24
  -8   4   4 3192.66 174.391  20
  -8   4   4 3186.81 138.852  19
  -8  -4   4 2962.81 136.385  15
  -8   4   4 2966.36 136.025   4
  -7   4   4 170.787 39.5744   4
   7   4  -4 90.2853 46.8238  24
  -7   4   4 95.1117 34.9899   5
  -7  -4   4 179.459 79.8670  23
  -7   4   4 156.675 77.4238  20
   7  -4  -4 187.103 46.4006   3
  -7   4   4 121.383 43.6521  19
  -7  -4   4 118.217 36.5749  15
  -7  -4   4 144.314 39.2112  10
  -6   4   4 365.119 40.3302   4
  -6  -4   4 377.997 42.9673  10
   6  -4  -4 336.948 55.1414   2
   6   4  -4 376.246 51.4721  24
  -6   4   4 337.096 38.5434   5
  -6   4   4 529.907 80.6861  20
   6  -4  -4 332.674 49.0940   3
  -6   4   4 373.336 45.9311  19
  -6  -4   4 448.632 40.2305  15
  -6  -4   4 368.928 78.3823  23
  -5   4   4 179.772 33.1980   5
  -5  -4   4 154.598 32.9111  22
   5  -4  -4 137.619 50.3039   2
  -5  -4   4 150.981 71.2041  23
  -5  -4   4 157.850 36.5768  10
  -5   4   4 177.264 67.0655  20
  -5   4   4 95.3955 40.6582  19
   5   4  -4 206.640 45.5993  24
  -5  -4   4 181.084 34.8433  15
   4   4  -4 1049.67 67.6746  24
  -4  -4   4 1035.02 55.8477  22
  -4   4   4 953.787 54.8604   5
  -4  -4   4 936.861 56.7212  10
  -4  -4   4 949.016 48.8387  17
  -4  -4   4 984.598 55.6418  15
   4  -4  -4 814.595 65.5347   2
  -3   4   4 1286.26 66.9915   5
  -3  -4   4 1360.78 68.9029  10
  -3  -4   4 1466.43 68.2302  22
  -3   4   4 1247.77 94.9043  20
   3   4  -4 1298.42 78.6343  24
  -3  -4   4 1361.63 68.0705  15
  -2   4   4 7427.52 314.323  20
  -2   4   4 7376.25 295.446   5
   2   4  -4 7533.09 305.894  24
   2  -4  -4 6926.71 297.417   3
  -2  -4   4 7043.32 295.863  10
  -2  -4   4 7194.37 295.854  22
  -2  -4   4 7320.00 296.270  15
   1   4  -4 1365.00 81.2631  24
  -1   4   4 1406.68 68.4385   5
  -1  -4   4 1345.91 68.4613  10
  -1   4   4 1373.21 99.1639  24
  -1  -4   4 1482.20 69.9919  22
  -1   4   4 1252.39 87.5996  20
  -1  -4   4 1442.56 69.8152  15
   0   4   4 1201.62 95.3165  24
   0   4  -4 1318.83 76.7448  24
   0  -4   4 1180.18 63.8811  15
   1  -4   4 217.341 34.0718  22
   1   4   4 304.481 69.4768  24
   1   4   4 195.833 33.5434   5
   2   4   4 3379.60 170.498  24
   2  -4   4 3413.18 146.607  22
   2   4   4 3439.93 143.872   6
   2   4   4 3333.81 145.383   5
   3  -4   4 2.45901 34.0679  22
   3   4   4 71.3291 64.4802  24
   3   4   4 25.1114 30.8172   5
   3   4   4-18.7643 31.1899   6
   4  -4   4 108.063 37.3564  22
   4   4   4 81.2906 64.6365  24
  -4  -4  -4 111.014 26.4792  17
   4   4   4 160.998 33.5407   6
   5   4   4 93.1615 34.8248   6
   5  -4   4 47.6889 35.1905  12
   5   4   4 67.2436 65.8855  24
   5  -4   4 89.1753 37.8341  22
  -5  -4  -4 57.4512 26.3180  17
   6   4   4 851.544 56.2404   6
   6  -4   4 866.163 58.2751  22
   6   4   4 762.657 86.1482  24
   6  -4   4 841.928 56.6509  12
  -6  -4  -4 831.153 49.2715  17
   7   4   4 247.355 42.6044   6
   7  -4   4 214.174 42.3050  12
   7   4   4 270.471 73.7746  24
   7  -4   4 248.737 42.5101   3
   7  -4   4 268.531 45.3413  22
  -7  -4  -4 195.786 30.8442  17
   8   4   4 301.831 45.7396   6
   8  -4   4 334.910 45.9863  12
  -8  -4  -4 252.817 74.8642  23
   8   4   4 300.352 73.2755  24
   8  -4   4 390.445 50.3217  22
   8  -4   4 328.290 47.5678   3
   9   4   4 497.966 51.0482   6
   9  -4   4 535.562 51.2063  12
   9   4   4 565.030 83.8458  24
  -9  -4  -4 511.834 80.1191  23
   9  -4   4 530.191 54.5160  22
  10  -4   4 1659.68 94.5114  13
  10   4   4 1764.74 123.851  24
 -10  -4  -4 1736.14 125.608  23
  10  -4   4 1943.70 95.2703  22
  10   4   4 1802.82 91.4137   6
  10   4   4 1617.89 138.799  16
  11   4   4 580.836 55.4616   6
  11  -4   4 503.869 58.0940  13
  11   4   4 480.082 82.5825  24
  11  -4   4 560.823 58.1373  22
 -11  -4  -4 505.878 81.7773  23
 -12   4  -4 2521.72 156.285   1
  12   4   4 2779.99 150.208  24
 -12  -4  -4 2539.74 151.238  23
  12  -4   4 2750.85 124.622  22
 -12   4  -4 2592.11 118.204   4
  12   4   4 2617.64 122.403   6
 -13   4  -4 15.3685 33.2670   4
  13   4   4 60.7047 45.6466   6
  13  -4   4 100.246 46.9820  22
  13   4   4-18.5594 65.8610  24
 -13  -4  -4 108.352 66.6538  23
  13   4   4-37.6389 85.1074  16
  14   4   4 1306.61 74.3685   6
  14  -4   4 1405.95 75.7177  22
  15   4   4 784.393 53.7643   6
  15  -4   4 806.641 53.8945  13
  15  -4   4 803.850 55.1026  22
  16  -4   4 1125.91 62.7687  22
  16  -4   4 1167.77 61.0694  13
  16   4   4 1172.03 61.6458   6
  17  -4   4 47.5995 26.1368  22
  17   4   4 52.6391 19.2248   5
  17   4   4 35.1984 26.6726   6
  18  -4   4 149.991 19.5676  22
  18   4   4 142.937 20.2437   6
 -18   5   4 962.098 46.8638   4
 -18  -5   4 941.997 44.8386  15
  17  -5  -4 302.010 34.0567   2
 -17   5   4 283.748 33.9268   4
 -17  -5   4 343.316 30.4982  15
  16  -5  -4 401.800 33.7639   3
  16  -5  -4 290.989 42.1623   2
 -16   5   4 312.644 39.7792   4
 -16  -5   4 302.240 35.7328  15
  15  -5  -4 604.585 46.5993   3
  15  -5  -4 647.467 55.0598   2
 -15   5   4 686.948 52.0733   4
 -15  -5   4 616.072 47.4908  15
 -14   5   4 165.681 36.1028  19
  14  -5  -4 184.088 41.9933   3
  14  -5  -4 170.067 52.7163   2
 -14  -5   4 173.232 41.6061  15
 -14   5   4 166.622 45.9186   4
 -13  -5   4 143.160 66.6307  23
  13  -5  -4 154.281 47.5863   3
  13  -5  -4 149.693 57.6849   2
 -13   5   4 248.758 48.0721   4
 -13   5   4 107.647 38.4041  19
  12  -5  -4 368.255 54.1621   3
 -12   5   4 399.619 46.9453   5
 -12  -5   4 340.438 80.3521  23
 -12   5   4 411.749 47.7719  19
  12  -5  -4 390.943 62.4484   2
 -12   5   4 359.741 82.3335  20
 -12   5   4 403.296 51.8676   4
 -11   5   4 194.375 44.8487   5
  11  -5  -4 158.288 63.0656   2
  11  -5  -4 222.056 54.1058   3
 -11   5   4 170.433 81.2593  20
 -11   5   4 198.541 43.9745  19
 -11  -5   4 196.632 79.0589  23
 -11   5   4 183.538 47.5979   4
  10  -5  -4 557.288 61.5925   3
 -10   5   4 669.095 95.6735  20
  10  -5  -4 630.003 69.3042   2
 -10   5   4 685.815 54.4467  19
 -10   5   4 604.046 56.2257   4
  -9   5   4 633.314 55.3758   4
  -9  -5   4 765.838 96.5754  23
   9  -5  -4 694.766 63.4942   3
  -9   5   4 717.744 55.9821  19
   9  -5  -4 664.856 71.6857   2
  -9  -5   4 610.389 56.8000  15
  -8   5   4 765.210 57.9115   4
  -8  -5   4 755.581 62.1730  10
  -8   5   4 691.526 95.6660  20
  -8  -5   4 998.986 96.2305  23
  -8  -5   4 768.534 59.4156  15
   8  -5  -4 741.663 73.2239   2
  -7   5   4 196.851 45.6897   4
   7  -5  -4 182.408 62.2394   2
  -7  -5   4 94.8207 74.1967  23
  -7  -5   4 177.187 48.0214  10
  -7   5   4 123.336 72.0316  20
  -7  -5   4 195.580 45.2272  15
  -6   5   4 614.170 50.3689   4
  -6   5   4 605.953 84.8642  20
   6  -5  -4 620.025 70.0736   2
  -6  -5   4 585.663 55.9753  10
  -6  -5   4 631.966 54.5688  15
   5  -5  -4 1525.42 98.7359   2
  -5  -5   4 1732.29 88.1358  10
  -5   5   4 1750.11 114.198  20
  -5  -5   4 1740.08 87.0547  15
  -4   5   4 260.634 43.5601   5
   4  -5  -4 213.841 56.3545   3
   4  -5  -4 258.778 62.4418   2
  -4   5   4 222.031 61.3525  20
  -4  -5   4 281.657 30.0232  17
  -4  -5   4 319.799 44.1170  15
  -3   5   4 987.565 62.2450   5
  -3  -5   4 1083.03 58.6105  22
   3  -5  -4 980.704 77.3176   2
   3  -5  -4 1009.14 72.9351   3
  -3  -5   4 1070.11 52.8942  17
  -3  -5   4 941.268 62.9856  15
  -2   5   4 197.486 76.1132  24
  -2  -5   4 298.694 36.9264  22
  -2   5   4 267.918 41.7233   5
   2  -5  -4 275.854 56.7136   3
  -2  -5   4 235.654 42.5444  15
  -1  -5   4 104.419 34.9069  22
  -1   5   4 117.675 74.1464  24
   1  -5  -4 90.8354 53.4324   3
  -1   5   4 109.822 38.4698   5
   0   5   4 779.528 88.4513  24
   0   5   4 677.302 52.2986   5
   0  -5   4 772.609 50.4952  22
   0  -5  -4 703.449 63.3576   3
   1   5   4 2678.99 118.284   5
  -1  -5  -4 2498.77 124.299   3
   1  -5   4 2557.49 116.292  22
   1   5   4 2678.87 151.272  24
   2   5   4 877.466 58.8310   5
   2   5   4 919.496 93.9055  24
   2  -5   4 957.627 56.8835  22
   3   5   4 1877.67 87.7138   5
   3   5   4 1563.43 120.016  24
  -3  -5  -4 1686.37 82.6864  17
   3  -5   4 1712.41 85.3948  22
   4  -5   4 3491.15 149.669  12
   4   5   4 3341.03 150.178   5
   4  -5   4 3326.23 149.896  22
   4   5   4 3324.68 177.930  24
  -4  -5  -4 3503.43 147.008  17
   5   5   4 119.492 71.0802  24
   5  -5   4 82.1577 39.8887  22
   5  -5   4 77.1367 42.1560  12
   5   5   4 65.7276 41.1321   5
  -5  -5  -4 65.2670 32.4207  17
   5   5   4 90.6118 35.9573   6
   6   5   4 3069.91 133.072   6
   6  -5   4 3148.07 137.266  12
   6   5   4 2984.55 137.080   5
  -6  -5  -4 3155.98 133.135  17
   6  -5   4 2999.88 137.021  22
   6  -5   4 3001.75 134.170   3
   6   5   4 2989.20 166.269  24
   7  -5   4 98.6405 46.8617  12
   7  -5   4 151.592 43.9405  22
   7   5   4 139.542 44.1275   5
   7   5   4 60.2227 73.6852  24
   7  -5   4 115.787 41.0138   3
  -7  -5  -4 127.588 64.8662  23
  -7  -5  -4 140.063 32.5000  17
   7   5   4 89.0632 37.7877   6
   8  -5   4 489.030 52.5427  12
  -8  -5  -4 395.389 69.1707  23
   8  -5   4 453.659 49.6573  22
   8   5   4 412.426 50.0905   5
   8   5   4 461.704 83.1237  24
   8   5   4 394.007 44.4119   6
   9  -5   4 7.68883 45.6278  12
  -9  -5  -4-41.3299 64.6119  23
   9   5   4-89.6586 67.7564  24
   9   5   4-54.4598 88.1442  16
   9   5   4 23.0011 41.9282   5
   9  -5   4 53.9848 43.0744  22
   9   5   4 50.5963 37.9993   6
  10  -5   4 136.824 53.3268  13
  10   5   4 108.054 65.3559  24
  10  -5   4 91.4836 42.2606  22
 -10  -5  -4 206.456 62.4255  23
  10   5   4 93.3042 81.6027  16
  10   5   4 173.651 40.3191   6
  11  -5   4 240.162 50.8474  13
  11  -5   4 298.156 44.7912  22
  11   5   4 197.812 42.9443   5
  11   5   4 331.434 82.1085  16
  11   5   4 237.208 41.4042   6
  12  -5   4 1197.22 70.9358  13
  12   5   4 1189.03 64.5400   5
 -12   5  -4 1094.89 62.8568   4
  12  -5   4 1178.01 66.4415  22
  12   5   4 1138.66 63.6409   6
  13  -5   4 4297.55 178.453  13
  13   5   4 4127.43 175.883   5
  13  -5   4 4163.05 177.093  22
 -13   5  -4 4254.64 174.154   4
  13   5   4 4079.42 174.863   6
 -14   5  -4 1572.01 71.4095   4
  14   5   4 1677.64 75.9058   5
  14  -5   4 1645.59 76.8621  22
  14   5   4 1603.18 75.1090   6
  15   5   4 1177.08 56.6465   6
  15   5   4 1182.67 56.8573   5
  15  -5   4 1238.39 58.1805  22
  16  -5   4 926.681 43.2481  13
  16   5   4 849.765 40.3161   5
  16  -5   4 905.360 41.0312  22
  16   5   4 767.980 40.0510   6
 -16   6   4 1447.29 63.4502   4
  16  -6  -4 1452.06 63.9275   2
  15  -6  -4 89.8170 28.2552   2
  15  -6  -4 75.8347 24.6406   3
 -15   6   4 117.652 26.2845   4
 -15  -6   4 83.9561 23.1900  15
  14  -6  -4 360.270 34.7475   3
  14  -6  -4 285.983 38.4248   2
 -14   6   4 305.886 33.6634   4
 -14  -6   4 365.456 33.3426  15
  13  -6  -4 362.088 40.8993   3
  13  -6  -4 370.034 45.4850   2
 -13  -6   4 330.960 37.9366  15
 -13   6   4 395.395 38.4148   4
  12  -6  -4 420.480 49.2528   3
  12  -6  -4 464.457 53.1406   2
 -12  -6   4 450.819 43.8098  15
 -12   6   4 533.791 43.7307   4
  11  -6  -4 134.274 53.2865   2
 -11   6   4 161.970 37.8836   5
 -11   6   4 214.396 39.5675   4
 -10   6   4 11.6031 39.3799   5
  10  -6  -4 2.67327 56.1386   2
 -10   6   4 55.8763 40.7992   4
  -9   6   4 964.516 63.6388   5
  -9   6   4 1133.64 62.7243   4
   9  -6  -4 977.876 77.0790   2
  -8   6   4 150.253 40.0541   4
  -8   6   4 174.834 41.6025   5
   8  -6  -4 123.886 60.0663   2
   7  -6  -4 1452.17 93.8866   2
   7  -6  -4 1650.47 90.6350   3
  -7   6   4 1488.92 81.1680   5
  -7   6   4 1531.96 78.6119   4
  -7  -6   4 1601.56 84.6154  15
   6  -6  -4 58.8301 62.4763   2
   6  -6  -4 99.3624 57.7654   3
  -6  -6   4 82.4882 44.8523  15
   5  -6  -4 23.5439 63.1669   2
  -5   6   4 11.1204 72.6512  24
   5  -6  -4 20.2340 57.8855   3
  -5  -6   4 12.8301 45.1745  15
   4  -6  -4 1489.27 88.9579   3
  -4   6   4 1649.82 116.029  24
   3  -6  -4 830.344 70.2613   3
  -3   6   4 678.575 87.8999  24
   3  -6  -4 715.698 75.1597   2
   2  -6  -4 311.624 61.0481   3
  -2   6   4 453.333 79.4908  24
   2  -6  -4 327.939 66.8724   2
   1  -6  -4 66.0915 65.0684   2
   1  -6  -4 50.5492 58.3658   3
  -1   6   4 21.9383 73.5906  24
   0   6   4 1597.81 86.2749   5
   0  -6  -4 1636.10 94.3370   3
   1   6   4 194.223 76.2485  24
   1   6   4 179.490 44.2052   5
  -1  -6  -4 114.450 57.5121   3
   2   6   4 3073.90 134.155   5
   2   6   4 2853.34 163.906  24
  -2  -6  -4 2906.09 137.761   3
  -2  -6  -4 2923.05 130.731  17
   3  -6   4 118.400 43.9896  12
   3   6   4 21.0372 67.3128  24
  -3  -6  -4 55.7044 34.1846  17
   3   6   4 48.6068 42.6173   5
  -3  -6  -4 73.7383 54.4699   3
   4   6   4 381.652 77.3619  24
   4  -6   4 414.390 48.7896  12
   4   6   4 359.296 46.6885   5
  -4  -6  -4 328.649 38.8014  17
  -4  -6  -4 282.140 55.6320   3
   5  -6   4 930.295 60.8094  12
   5   6   4 1015.98 90.2733  24
   5   6   4 882.433 60.8122   5
  -5  -6  -4 787.197 52.4364  17
  -5  -6  -4 819.303 65.6720   3
   6  -6   4 63.8466 44.8918  12
   6   6   4 24.8884 42.2772   5
   6   6   4 9.80993 63.7108  24
  -6  -6  -4 23.0867 32.0645  17
  -6  -6  -4 2.56370 50.6885   3
   6   6   4 23.8765 73.9225  16
   7  -6   4 5035.52 204.575  12
   7   6   4 4941.18 204.581   5
  -7  -6  -4 4712.75 204.971   3
   7   6   4 4524.19 227.803  24
   7   6   4 4521.40 238.271  16
   7  -6   4 4756.55 201.208  22
   8  -6   4 45.8407 43.5684  12
   8   6   4 18.0288 40.8939   5
  -8  -6  -4 32.2272 42.6241   3
   8  -6   4 53.4742 31.8415  22
   9  -6   4 65.5035 43.2290  13
   9  -6   4 17.0915 41.5171  12
   9  -6   4 52.1163 30.8720  22
   9   6   4 58.4174 38.5762   5
  -9  -6  -4 64.6226 37.7641   3
  10  -6   4 1749.75 84.5768  13
  10   6   4 1664.66 82.4441   5
 -11   6  -4 414.149 40.1300   4
  11  -6   4 443.000 42.7388  13
  11   6   4 365.255 38.6421   5
 -12   6  -4 527.814 37.1194   4
  12  -6   4 524.832 42.0053  13
  12   6   4 548.291 37.8144   5
  13  -6   4 85.6130 28.4424  13
  13   6   4 112.454 23.2879   5
 -13   6  -4 89.3550 20.2296   4
  14  -6   4 317.948 25.5174  13
  14   6   4 255.704 21.8947   5
  13  -7  -4 1658.31 71.8618   3
  13  -7  -4 1701.23 71.8361   2
  12  -7  -4 284.756 29.0345   2
  11  -7  -4 490.854 38.4543   2
 -10   7   4-2.88814 25.8734   5
  10  -7  -4 25.8058 36.1624   2
   9  -7  -4 197.884 42.2074   2
  -9   7   4 197.660 31.1689   5
   9  -7  -4 226.759 41.4593   3
   8  -7  -4 358.223 46.9513   3
  -8   7   4 394.566 37.1141   5
   8  -7  -4 415.506 48.0040   2
  -7   7   4 396.688 39.2145   5
   7  -7  -4 349.992 49.6768   3
   7  -7  -4 360.270 51.1510   2
  -6   7   4 180.908 36.4393   5
   6  -7  -4 175.931 48.8585   3
   6  -7  -4 130.318 49.4671   2
  -5   7   4 340.414 42.3199   5
   5  -7  -4 377.503 52.0015   3
   5  -7  -4 412.034 55.5269   2
   4  -7  -4 246.564 53.8368   2
  -4   7   4 271.012 41.1775   5
   4  -7  -4 260.052 52.5046   3
   3  -7  -4 49.0177 54.1314   2
  -3   7   4 2.31852 39.9914   5
   3  -7  -4-2.34898 49.6355   3
   2  -7  -4 52.9313 54.5445   2
   2  -7  -4 21.2323 48.7719   3
   1  -7  -4 1265.76 74.7681   3
   1  -7  -4 1328.53 65.5027  17
   0  -7  -4 163.982 59.7870   2
   0  -7  -4 136.490 47.9289   3
   0  -7  -4 88.1438 31.5632  17
   1  -7   4 2.01910 36.7320  12
  -1  -7  -4 8.39354 55.3789   2
  -1  -7  -4 36.0280 47.7016   3
  -1  -7  -4-27.2321 30.2880  17
   2  -7   4 438.567 42.1775  12
  -2  -7  -4 415.691 59.7254   2
  -2  -7  -4 375.022 48.6980   3
  -2  -7  -4 370.160 36.1639  17
   3  -7   4 1348.02 67.5820  12
  -3  -7  -4 1175.71 69.9211   3
  -3  -7  -4 1145.93 77.6886   2
  -3  -7  -4 1246.14 62.5678  17
  -4  -7  -4 754.727 62.9249   2
   4  -7   4 834.130 53.8849  12
  -4  -7  -4 853.868 55.1740   3
  -4  -7  -4 754.937 46.1803  17
   5  -7   4 147.088 33.4214  13
   5  -7   4 221.045 38.1189  12
   5   7   4 207.914 37.8055   5
  -5  -7  -4 225.271 39.0413   3
  -5  -7  -4 254.035 30.5935  17
   6  -7   4 598.598 41.0621  13
   6  -7   4 537.759 44.4812  12
   6   7   4 462.140 41.7199   5
   7  -7   4 115.193 31.7701  13
   7  -7   4 150.378 34.1545  12
   7   7   4 160.831 33.7312   5
   8  -7   4 103.953 29.1572  13
   8  -7   4 60.9004 30.3275  12
   8   7   4 97.2741 30.0641   5
  -9   7  -4 487.108 36.7623   4
   9  -7   4 461.355 34.4454  13
   9  -7   4 427.758 33.6837  12
   9   7   4 435.842 33.7953   5
  10  -7   4 1270.48 57.7769  13
  10   7   4 1261.16 57.5118   5
 -10   7  -4 1212.13 57.8429   4
  11  -7   4 585.355 31.1036  13
  11   7   4 526.013 29.9066   5
 -11   7  -4 549.624 29.3056   4
   8  -8  -4 1424.11 62.2952   3
   7  -8  -4 612.407 33.1023   2
   7  -8  -4 607.883 34.7005   3
  -7   8   4 574.200 30.3544   5
  -6   8   4 66.9489 18.7604   5
   6  -8  -4 113.828 25.3875   3
   6  -8  -4 73.3244 23.7745   2
   5  -8  -4 11.8738 16.3279  12
  -5   8   4 41.8025 20.3032   5
   5  -8  -4 64.6926 26.1856   2
   5  -8  -4 5.10622 16.6679  17
   5  -8  -4 35.8665 26.4780   3
   4  -8  -4 556.131 37.4311   3
  -4   8   4 521.642 33.2608   5
   4  -8  -4 584.197 37.5232   2
   3  -8  -4 67.8889 28.3906   3
  -3   8   4 126.855 24.3827   5
   3  -8  -4 106.552 29.8996   2
  -2   8   4 352.248 29.0177   5
   2  -8  -4 315.865 32.3356   3
   1  -8  -4 1805.29 77.7202   2
   1  -8  -4 1661.63 76.1429   3
  -1   8   4 1778.28 75.8494   5
   1  -8  -4 1589.08 74.2995  17
   0  -8   4 40.2186 22.4142  12
   0  -8  -4 89.4299 33.9888   2
   0   8   4 88.7943 24.9758   5
   0  -8  -4 61.0047 26.1182   3
   0  -8  -4 91.7323 19.4765  17
   1  -8   4 27.3352 22.5921  12
   1   8   4 22.5704 23.8318   5
  -1  -8  -4 60.4379 18.1633  17
  -1  -8  -4 37.5971 29.7667   2
   2  -8   4 680.278 37.9095  12
  -2  -8  -4 623.733 40.8664   2
   2   8   4 666.323 38.9188   5
  -2  -8  -4 723.941 35.8002  17
   3  -8   4 215.167 24.8255  12
   3   8   4 222.027 26.2336   5
   4  -8   4 202.730 23.3599  12
   5  -8   4 78.3537 19.6257  12
   6  -8   4 952.691 43.5796  12
  22   0  -5 20.2111 21.2434  21
  22   0  -5-4.66604 19.9285   6
  22   0  -5 4.50458 20.3623  22
 -22   0   5 10.9722 16.4489   4
  21   0  -5-11.4409 28.6844   6
  21   0  -5 12.9560 30.9026  21
 -21   0   5-15.2195 25.7542  18
 -21   0   5-11.8733 27.2886   4
  20   0  -5 9.34475 36.5809   6
 -20   0   5-19.8674 34.4072   4
 -20   0   5-4.85394 34.3542  18
 -19   0   5-51.8537 42.8346  18
 -19   0   5 28.8349 41.8084   4
 -18   0   5 2.19215 31.3249   9
 -18   0   5-3.22872 47.3905  18
 -18   0   5-5.08886 47.5926   4
 -17   0   5 15.0921 35.6979   9
 -17   0   5 3.45093 50.9237  18
 -16   0   5-21.4718 36.2844   9
 -16   0   5 7.07939 53.3559  18
 -15   0   5-35.3910 29.6141  10
 -15   0   5 5.47903 38.3360   9
 -15   0   5 3.51080 54.6502  18
 -14   0   5 11.5108 29.0953  10
 -14   0   5-18.9010 36.9561   9
  14   0  -5-3.91376 36.3479   2
 -14   0   5-10.1747 52.9569  18
 -13   0   5-10.2163 68.9098  20
 -13   0   5-3.20492 48.5856  18
 -13   0   5 18.4066 35.7775   7
 -13   0   5 50.2432 29.5141  10
 -13   0   5 35.0304 44.5881   4
 -13   0   5-7.76818 35.7149   9
 -12   0   5 29.4165 68.1502  20
 -12   0   5 46.4058 29.5841  10
 -12   0   5 14.9584 46.3731  18
 -12   0   5 25.1095 32.1439   7
 -12   0   5-5.52707 35.4587   8
 -12   0   5-32.8527 40.3841   4
 -11   0   5 63.6306 44.2725  18
 -11   0   5-23.1251 29.9677  10
 -11   0   5-7.06894 31.0188   7
 -11   0   5-10.0803 32.2061   8
 -11   0   5-56.3284 73.8305  20
 -11   0   5-18.7694 36.9795   4
 -10   0   5 41.6305 28.1565  10
 -10   0   5-6.49970 34.8993   4
 -10   0   5 22.8641 30.3457   8
 -10   0   5-34.9471 71.6295  20
 -10   0   5 12.3524 39.7935  18
 -10   0   5 6.53655 28.9606   7
  -9   0   5 10.3617 27.7574   8
  -9   0   5-32.0327 71.7374  20
  -9   0   5-8.79517 35.8640  18
  -9   0   5-3.96274 27.8127   7
  -9   0   5-8.01549 32.8413   4
  -8   0   5 22.3020 66.5939  20
  -8   0   5-1.96002 33.3523  18
  -7   0   5-13.8984 67.9391  20
  -7   0   5-1.74234 31.4145  18
  -6   0   5-59.1972 67.6562  20
  -6   0   5 4.66261 29.8469  18
  -5   0   5-18.7557 69.3877  20
  -5   0   5 1.38915 27.3975  18
  -5   0   5-10.6448 40.9435  16
  -4   0   5-28.7816 25.8133  19
  -4   0   5 26.1475 25.5451  18
  -4   0   5-3.70837 45.2265  16
   3   0  -5 16.9533 29.9263   1
  -3   0   5 31.2408 50.1438  16
   2   0  -5 3.19184 34.2671   1
  -2   0   5-8.15592 53.1219  16
  -1   0   5 4.29834 54.5856  16
   1   0  -5 15.6147 40.6380   1
   0   0  -5 9.24019 52.6936   1
   0   0   5-4.56948 58.3479  16
  -1   0  -5 26.0892 57.2483   1
   1   0   5-4.96762 60.5855  16
  -2   0  -5 35.0541 63.2075   1
   2   0   5-27.0095 62.1526  16
  -3   0  -5-13.0378 64.6625   1
   3   0   5 5.87683 66.6970  16
  -4   0  -5 29.0231 70.0867   1
   7   0   5 2.06742 34.6949  21
   7   0   5-8.31177 72.7782  16
   8   0   5 33.4108 32.4248   6
   8   0   5 11.2137 31.3600  22
  -8   0  -5 21.4649 78.4373   1
   8   0   5-22.6158 37.8509  21
   8   0   5-44.2024 72.8898  16
   9   0   5 19.3766 35.3058   6
  -9   0  -5-11.7059 82.6383   1
   9   0   5 7.46055 41.5479  21
   9   0   5 9.34760 73.9679  16
   9   0   5 19.8697 34.2298  22
  10   0   5 32.6265 38.2558   6
  10   0   5 7.20713 41.3884  13
 -10   0  -5-12.6251 84.6750   1
  10   0   5 16.3026 36.4012  22
  10   0   5 29.7392 46.7357  21
  10   0   5 19.6031 73.4982  16
  11   0   5 36.2025 39.2906   6
  11   0   5-2.84502 38.8862  22
  11   0   5-16.9917 49.1785  21
  11   0   5-40.2152 75.7277  16
 -11   0  -5 13.3882 82.3381   1
  12   0   5 14.8091 41.0807   6
  12   0   5-14.7135 40.1384  22
  12   0   5-14.6335 50.9311  21
 -12   0  -5-27.6984 84.3055   1
  12   0   5 40.5749 69.5590  16
  13   0   5-2.46938 39.8506   6
  13   0   5 14.8999 42.3165  22
  13   0   5-11.9012 53.3065  21
 -13   0  -5-13.9729 80.5395   1
  13   0   5-59.0294 64.8475  16
  14   0   5-35.8848 41.4563   6
  14   0   5-2.93865 53.1084  21
 -14   0  -5 68.0831 76.9614   1
  14   0   5 35.0099 42.3888  22
  15   0   5 26.6405 38.2746   6
 -15   0  -5-63.7656 70.9185   1
  15   0   5-16.4299 38.9589  22
  15   0   5-19.5976 52.5963  21
  16   0   5 11.6777 34.7587   6
  16   0   5-7.31828 37.1604  22
  16   0   5 2.55206 50.7932  21
  17   0   5 55.1979 30.4708   6
  17   0   5 54.9328 32.1754  22
  18   0   5-9.11775 37.4347  21
  18   0   5 4.61231 25.5657  22
  19   0   5 33.8538 17.7149  22
  19   0   5-19.2076 29.0990  21
 -22   1   5 987.679 46.7173   4
  22  -1  -5 932.301 45.4550  22
  22   1  -5 1092.93 46.0177  21
  22  -1  -5 1096.64 48.8290  21
  22   1  -5 1135.58 48.4360   6
  21   1  -5 11.3064 28.8143   6
  21  -1  -5 68.5134 25.5608   6
  21  -1  -5 60.5786 25.0135  22
  21  -1  -5 60.8376 29.6325  21
 -21   1   5 80.0613 26.3143  19
 -21  -1   5 26.0087 23.0036   4
 -21  -1   5 60.7019 25.5330  18
 -21   1   5 42.5201 26.6972   4
  21   1  -5 60.2072 25.2717  21
  20   1  -5 335.872 41.1283   6
  20  -1  -5 308.511 37.5433   6
  20   1  -5 349.484 37.4071  21
  20  -1  -5 304.746 41.0074  21
 -20  -1   5 314.435 38.5927  18
 -20  -1   5 288.618 35.4163   4
 -20   1   5 324.832 38.8529   4
  19   1  -5-11.1265 44.3473   6
  19  -1  -5-19.8173 45.4628  21
  19   1  -5 37.9837 39.2986  21
 -19  -1   5 13.8307 39.6516  18
 -19  -1   5 4.15385 38.0317   4
 -18   1   5 188.202 30.2190   9
  18  -1  -5 259.638 53.4018  21
 -18  -1   5 174.865 47.3595  18
  18   1  -5 229.656 45.3391  21
 -18  -1   5 221.816 46.7681   4
 -17   1   5 53.1577 32.4921   9
  17  -1  -5 10.8411 53.0165  21
 -17  -1   5-8.08759 47.4705   4
 -17  -1   5 10.1085 48.8718  18
  17   1  -5 20.0537 46.3240  21
 -17  -1   5-5.28169 36.6411   9
 -16  -1   5 1275.24 71.6776   9
 -16   1   5 1370.80 68.5319   9
  16   1  -5 1285.35 76.1611  21
  16  -1  -5 1385.82 72.1643   2
 -16  -1   5 1187.41 76.4996   4
 -16  -1   5 1270.71 79.2155  18
 -16   1   5 1134.47 80.3169  18
 -15  -1   5 1878.63 90.4988   9
 -15  -1   5 1838.79 86.2623  10
 -15   1   5 1614.79 126.337  20
 -15   1   5 1893.15 88.4499   9
 -15   1   5 1678.44 94.7684   4
 -15  -1   5 1796.83 97.4824  18
 -15   1   5 1855.02 99.7357  18
  15  -1  -5 1783.27 90.1269   2
  14  -1  -5 427.210 48.1492   2
 -14   1   5 463.258 36.5946  10
 -14  -1   5 368.471 45.7893   9
 -14   1   5 489.449 90.2047  20
 -14  -1   5 417.668 40.7342  10
 -14   1   5 398.824 61.2147  18
 -14   1   5 384.357 40.5311   7
 -14   1   5 372.078 53.4772   4
 -13  -1   5 1429.39 68.5472  10
 -13   1   5 1195.09 64.7595  10
 -13  -1   5 1030.19 94.0718  23
 -13  -1   5 1307.21 70.5341   9
 -13   1   5 1357.25 75.6453   4
 -13   1   5 1283.50 112.841  20
 -13   1   5 1221.72 79.5013  18
 -13   1   5 1340.68 68.3154   7
  13  -1  -5 1412.07 71.1475   2
 -12  -1   5 44.9892 64.4965  23
 -12  -1   5 163.214 31.6117  10
  12  -1  -5 128.937 39.2613   2
 -12   1   5 111.841 34.2429   8
 -12  -1   5 98.4289 35.9240   9
 -12   1   5 176.459 83.2010  20
 -12   1   5 102.724 49.1560  18
 -12   1   5 137.625 32.4449   7
 -12   1   5 75.2159 28.9967  10
 -12   1   5 138.769 42.7694   4
  11  -1  -5 1584.24 72.9729   2
 -11   1   5 1479.39 79.7325  18
 -11   1   5 1353.30 70.2347   8
 -11  -1   5 1553.46 70.9209  10
 -11  -1   5 1122.46 97.6715  23
 -11   1   5 1424.21 69.3634  10
 -11  -1   5 1286.87 74.8600   4
 -11   1   5 1398.12 74.5906   4
 -11   1   5 1447.12 117.303  20
 -11   1   5 1395.21 69.9419   7
  10  -1  -5 2359.29 105.792   2
 -10   1   5 2434.07 104.410   8
 -10  -1   5 2346.22 104.398  10
 -10  -1   5 2016.52 128.928  23
 -10  -1   5 2301.40 107.364   4
 -10   1   5 2384.40 144.296  20
 -10   1   5 2481.78 107.216   4
 -10   1   5 2280.66 109.540  18
 -10   1   5 2367.97 103.870   7
  -9  -1   5 7865.80 323.491   8
  -9   1   5 7958.74 321.670   5
  -9  -1   5 7044.63 343.267  23
  -9  -1   5 7788.82 322.726   9
  -9  -1   5 7934.77 323.275   4
  -9  -1   5 8249.98 322.643  10
  -9   1   5 7666.67 350.680  20
  -9   1   5 8129.74 323.132   4
  -9   1   5 8138.38 324.924  18
  -9  -1   5 7540.16 322.601   7
  -9   1   5 8021.81 322.218   7
  -8  -1   5 13824.3 578.904  23
  -8   1   5 14030.4 584.386  20
  -8   1   5 13905.9 560.867  18
  -7   1   5 3332.64 143.128  18
  -7   1   5 3194.42 169.677  20
  -7  -1   5 3369.62 140.839  18
  -6   1   5 8310.79 377.197  20
  -6  -1   5 8719.67 353.177  18
  -6   1   5 8897.37 354.938  18
  -5   1   5 8499.50 341.236  19
  -5   1   5 8056.20 362.066  20
  -4   1   5 855.504 84.1995  20
  -4   1   5 860.503 48.6719  19
  -4   1   5 888.779 58.4612  16
  -4  -1   5 817.679 68.4116  16
  -3   1   5 3691.51 166.160  16
  -3  -1   5 3926.12 174.007  16
  -3   1   5 3762.04 157.238  19
   2  -1  -5 158.977 38.6284   1
  -2   1   5 212.187 29.8841  19
  -2   1   5 262.482 52.6173  16
  -2  -1   5 248.694 58.8377  16
  -1  -1   5 8056.15 331.171  16
   1  -1  -5 7432.02 324.638   1
  -1   1   5 8046.29 328.690  16
   0  -1  -5 6604.00 301.721   1
   0   1   5 7463.23 305.454  16
   0  -1   5 7548.71 307.117  16
  -1  -1  -5 11708.0 523.951   1
   1   1   5 13144.4 526.699  16
   1  -1   5 13446.9 526.899  16
   2   1   5 25.3607 33.3945  24
   2   1   5 5.90265 68.5720  16
   2  -1   5 16.4393 61.2646  16
  -2  -1  -5 29.6970 60.7292   1
   3   1   5 80.5246 36.3241  24
   3   1   5 64.9784 72.2306  16
  -3  -1  -5-6.76558 67.4116   1
   4   1   5 21169.0 846.752  24
   4   1   5 21017.9 862.225  16
  -4  -1  -5 20610.1 860.969   1
   5   1   5 15779.2 633.777  24
   5   1   5 15928.9 652.262  16
   5  -1   5 15814.1 644.303  16
  -5  -1  -5 14556.6 649.613   1
   6  -1   5 6341.47 264.418  13
   6  -1   5 6706.57 288.309  16
   6   1   5 6608.72 276.028  24
   7  -1   5 1346.78 68.5212  13
   7  -1   5 1389.76 69.7805  21
   7   1   5 1260.32 82.8523  24
   7  -1   5 1321.99 68.8071  22
   7   1   5 1337.84 69.8738  21
  -7   1  -5 1469.27 115.752   1
   7  -1   5 1249.31 99.7508  16
   7   1   5 1314.39 68.2373   6
   8  -1   5 897.904 60.1497  13
   8   1   5 1076.01 61.9333  21
   8   1   5 910.872 76.8020  24
   8  -1   5 964.533 60.7640  22
   8  -1   5 1006.53 61.3291  21
  -8  -1  -5 1143.40 105.992   1
   8  -1   5 1034.11 91.7538  16
   8   1   5 1132.63 60.0853   6
  -9   1  -5 3157.01 173.236   1
   9  -1   5 2768.44 129.814  22
   9   1   5 2954.16 146.985  24
   9  -1   5 2765.69 129.381  21
  -9  -1  -5 3058.33 171.361   1
   9   1   5 2950.54 130.845  21
   9  -1   5 2903.41 154.816  16
   9   1   5 3053.20 129.403   6
   9   1   5 2594.59 166.204  16
  10   1   5 565.893 50.7919   6
  10   1   5 512.472 68.8222  24
  10  -1   5 458.967 76.2219  16
  10  -1   5 471.610 50.6831  22
  10   1   5 469.502 54.6106  21
  10  -1   5 478.008 53.8723  21
 -10  -1  -5 494.167 90.9531   1
  10   1   5 460.382 91.5326  16
 -10   1  -5 644.977 103.371   1
  11  -1   5 1631.17 87.9495  13
 -11  -1  -5 1659.51 132.455   1
  11   1   5 1946.44 111.584  24
  11   1   5 1625.37 90.7784  21
  11  -1   5 1712.13 89.7674  21
  11  -1   5 1698.65 88.9390  22
  11  -1   5 1969.88 114.457  16
  11   1   5 1772.57 127.197  16
 -11   1  -5 1710.62 133.703   1
  11   1   5 1668.11 87.2288   6
  11   1   5 1599.50 82.1937  22
  12  -1   5 1191.49 73.7760  13
 -12   1  -5 1290.67 114.746   1
 -12  -1  -5 1094.53 116.139   1
  12  -1   5 1377.59 74.6154  22
  12  -1   5 1239.58 76.4317  21
  12   1   5 1206.99 66.1372  22
  12   1   5 1203.81 109.360  16
  12  -1   5 1165.96 92.3427  16
  12   1   5 1160.57 72.0291   6
  13  -1   5 1595.85 83.3815  13
  13  -1   5 1315.57 82.4782  22
  13   1   5 1490.76 82.8480   6
  13   1   5 1466.21 76.4974  22
  13  -1   5 1678.00 86.9794  21
  13   1   5 1546.15 115.384  16
 -13   1  -5 1376.49 124.208   1
  14   1   5 5272.57 226.722  22
  14  -1   5 5665.89 231.554  22
  14  -1   5 5475.01 231.234  21
 -14   1  -5 5225.63 266.613   1
  14   1   5 5531.86 258.965  16
  14   1   5 5438.42 229.459   6
  15   1   5 810.493 60.6677   6
  15   1   5 884.380 66.7616  21
  15   1   5 970.290 53.9224  22
  15  -1   5 864.889 62.5836  22
  15  -1   5 909.694 66.0590  21
  16   1   5 126.740 30.1395  22
  16   1   5 115.458 49.1222  21
  16  -1   5 63.1194 47.2449  21
  16  -1   5 111.181 41.0419  22
  16   1   5 160.153 41.6504   6
  17   1   5 559.601 43.7796   6
  17  -1   5 530.035 44.7939  22
  17   1   5 544.141 49.2260  21
  17  -1   5 552.576 49.5397  21
  18   1   5 617.094 40.5820   6
  18   1   5 678.610 45.9573  21
  18  -1   5 637.561 45.9047  21
  18  -1   5 658.570 42.6687  22
  19   1   5-15.9326 25.7345  21
  19  -1   5-8.65780 26.3516  21
  19  -1   5 1.19135 21.1416  22
  19   1   5 36.4519 19.8440   6
  21  -2  -5 1681.61 70.8391  21
 -21   2   5 1524.83 70.7263   4
  21   2  -5 1531.76 70.5569   6
  20   2  -5 36.3719 32.4993   6
  20   2  -5 34.0583 22.6775  21
  20  -2  -5 24.9396 31.9762  21
 -20  -2   5 28.7510 25.6202   4
 -20   2   5 13.2006 30.2835  19
 -20  -2   5 56.0594 28.0308  18
  19   2  -5 55.2080 38.6459   6
  19  -2  -5 72.6975 31.7783   6
  19   2  -5 75.0450 30.3932  21
  19  -2  -5 79.6308 40.0323  21
 -19   2   5 29.7699 37.7116  19
 -19  -2   5 50.4412 34.9725  18
 -19  -2   5 69.2484 34.3267   4
  19  -2  -5 30.1596 29.3980  22
  18   2  -5 89.6838 44.0804   6
  18   2  -5 92.6885 35.5797  21
  18  -2  -5 36.2509 44.8905  21
 -18  -2   5 120.142 40.7568  18
 -18  -2   5 108.573 40.8677   4
  17  -2  -5 112.559 42.9895   2
 -17   2   5 101.666 30.1622   9
  17   2  -5 49.8324 38.5449  21
  17  -2  -5 151.104 50.5923  21
 -17   2   5 47.4910 64.4797  20
 -17  -2   5 40.0818 46.3449  18
 -17  -2   5 146.710 45.2083   4
 -17   2   5 127.808 50.6195   4
  16  -2  -5 429.723 51.0601   2
 -16  -2   5 423.458 39.5345  10
  16   2  -5 396.672 45.0682  21
 -16   2   5 354.240 38.9261   9
 -16   2   5 343.649 83.8153  20
  16  -2  -5 319.454 54.9387  21
 -16  -2   5 386.010 52.2322  18
 -16  -2   5 343.334 51.5009   4
 -16   2   5 449.053 56.7308   4
 -15  -2   5 10.8452 62.7807  23
 -15  -2   5 65.0353 36.0878  10
  15  -2  -5 93.4180 47.9947   2
  15   2  -5 55.7326 41.5996  21
 -15   2   5 79.0784 81.6245  20
 -15  -2   5 36.7348 48.6074   4
 -15   2   5 43.8238 51.5603   4
 -15  -2   5 9.14140 41.7215   9
 -14  -2   5 1193.68 65.0856  10
 -14  -2   5 1127.13 97.8483  23
 -14  -2   5 1081.47 68.6903   9
  14   2  -5 1123.87 66.2289  21
 -14   2   5 1122.02 115.452  20
 -14   2   5 1178.84 61.0108   7
 -14  -2   5 1104.59 72.1003   4
 -14   2   5 1170.01 72.5142   4
  14  -2  -5 1128.06 71.9148   2
 -13  -2   5 1508.92 76.5110  10
 -13   2   5 1495.79 70.4971  10
 -13  -2   5 1361.94 77.0065   9
 -13   2   5 1391.52 81.3387   4
 -13   2   5 1496.21 126.233  20
 -13   2   5 1427.15 71.3863   7
 -13  -2   5 1536.42 111.016  23
  13  -2  -5 1349.94 80.0458   2
  12  -2  -5 2293.05 110.945   2
 -12  -2   5 2265.54 107.082  10
 -12  -2   5 2324.13 109.040   9
 -12  -2   5 2449.54 142.871  23
 -12   2   5 2615.56 158.558  20
 -12   2   5 2388.11 110.558   4
 -12   2   5 2310.91 104.854   7
  11  -2  -5 4587.59 196.234   2
 -11   2   5 4571.32 193.909   5
 -11  -2   5 4735.49 194.812  10
 -11  -2   5 4519.60 227.731  23
 -11   2   5 4569.08 195.906   4
 -11   2   5 4644.92 192.560   7
 -11   2   5 4382.58 234.476  20
 -10  -2   5 39.6324 70.7471  23
 -10   2   5 129.665 32.9292   5
 -10  -2   5 60.7774 32.5463  10
  10  -2  -5 144.899 42.7727   2
 -10   2   5 167.074 86.2065  20
 -10   2   5 22.4233 44.9701  18
 -10   2   5 81.6739 29.5330   7
 -10   2   5 88.6809 38.5911   4
   9  -2  -5 4147.36 175.754   2
  -9   2   5 4187.93 172.993   5
  -9  -2   5 4034.79 173.946  10
  -9  -2   5 4116.34 174.326   9
  -9   2   5 3778.10 209.252  20
  -9   2   5 4318.03 174.836   4
  -9  -2   5 4039.34 203.737  23
  -9   2   5 4065.58 177.388  18
  -9  -2   5 4133.70 175.055   4
  -9  -2   5 4084.22 175.197   8
  -8   2   5 98.3123 28.6351  11
  -8   2   5 51.5578 28.1629   5
  -8  -2   5 111.527 69.4371  23
  -8  -2   5 69.2135 29.5088   9
  -8  -2   5 58.9736 30.8073   8
  -8   2   5 37.2273 78.4867  20
  -8  -2   5 27.0397 33.8893   4
  -8   2   5 62.4555 32.8210   4
   8  -2  -5 60.7852 38.8268   2
  -7  -2   5 163.307 29.5132   9
  -7  -2   5 144.697 32.7254   4
  -6   2   5 28.3729 38.9782  19
  -5   2   5 12.2648 35.3500  19
  -4   2   5 3838.22 191.301  20
  -4   2   5 3987.13 167.115  19
  -3   2   5 11244.6 485.490  20
  -3   2   5 11498.3 466.761  19
  -3   2   5 11492.3 472.420  16
  -3  -2   5 12210.6 483.019  16
  -2   2   5 1129.74 92.0767  20
  -2   2   5 1271.94 64.1414  19
  -2   2   5 1206.36 76.2668  16
  -2  -2   5 1248.71 88.7457  16
  -1   2   5 5485.79 242.241  24
  -1   2   5 5936.63 248.231  16
  -1  -2   5 5844.22 253.523  16
   0   2   5 12118.1 489.112  16
   0   2   5 11408.2 481.290  24
   0  -2   5 11983.9 490.703  16
   1   2   5 10649.4 453.911  24
   1   2   5 11814.6 465.774  16
   2   2   5 2992.22 137.575  24
   2   2   5 2949.53 156.429  16
   3   2   5 1130.45 72.7865  24
   3   2   5 1162.00 96.7112  16
   3  -2   5 1050.02 88.5957  16
  -4  -2  -5 6225.94 283.920   1
   4   2   5 6103.13 266.539  24
   4  -2   5 6535.41 277.202  16
   4   2   5 6070.73 282.655  16
   5  -2   5 299.342 33.4490  12
  -5  -2  -5 264.900 73.2616   1
   5   2   5 287.103 52.4200  24
   5  -2   5 369.403 37.9104  13
   5   2   5 364.969 88.2102  16
   5  -2   5 353.523 68.4612  16
   6   2   5 701.930 46.9947   6
   6  -2   5 659.581 47.9049  13
   6  -2   5 698.117 44.3842  12
   6   2   5 613.972 64.7620  24
   6   2   5 586.941 46.1799  21
   6  -2   5 641.511 45.3914  21
   6   2   5 593.281 94.8410  16
   6  -2   5 725.580 77.4483  16
   7   2   5-2.28125 36.9580   6
   7  -2   5 8.48902 37.6882  13
   7  -2   5-2.01820 32.0697  12
   7   2   5 8.59253 35.9515  21
   7   2   5-64.7749 57.1881  24
   7  -2   5 30.1369 35.6214  21
   7   2   5 41.6615 86.8374  16
   7  -2   5 15.7432 64.4113  16
   8   2   5 56.4736 41.0828   6
   8  -2   5 54.7759 40.5139  13
   8  -2   5 47.7755 34.5141  12
   8   2   5 27.8034 39.3188  21
   8  -2   5 92.0479 37.3476  21
   8  -2   5 80.7506 61.5475  16
   8   2   5 63.3013 59.5417  24
   9  -2   5 1323.71 75.3316  13
   9   2   5 1315.40 97.2387  24
   9   2   5 1380.07 75.6448  21
   9  -2   5 1400.43 74.9486  21
  -9   2  -5 1512.26 123.480   1
   9  -2   5 1229.51 97.9397  16
   9   2   5 1478.16 77.3270   6
  10  -2   5 5644.36 243.249  13
 -10   2  -5 6323.62 288.255   1
  10   2   5 5845.90 264.562  24
  10  -2   5 5836.33 243.328  21
  10  -2   5 5336.50 262.154  16
  10   2   5 5824.84 243.714  21
  10   2   5 6009.36 244.831   6
  11   2   5 77.7842 48.9405   6
  11  -2   5-10.6642 47.9410  21
  11   2   5-8.67785 64.9243  24
 -11   2  -5 56.1087 89.1374   1
  11   2   5 11.0784 47.4445  21
  11   2   5-25.1522 90.1373  16
  12   2   5 356.413 53.4759   6
  12   2   5 324.156 52.3248  21
  12   2   5 340.273 67.4927  24
  12  -2   5 277.452 50.6167  21
  12   2   5 300.771 93.0513  16
 -12   2  -5 183.564 84.1386   1
  13  -2   5 2620.11 122.234  13
  13   2   5 2625.15 122.813  21
  13  -2   5 2455.88 120.807  21
  13   2   5 2618.97 142.916  24
  13   2   5 2567.41 158.893  16
 -13   2  -5 3059.13 165.797   1
  13   2   5 2646.57 123.770   6
  14   2   5 43.5312 48.9578   6
  14  -2   5 5.07767 47.4714  13
  14   2   5 20.9888 46.5352  21
  14  -2   5 7.65918 46.3025  21
  14   2   5-56.2971 70.8650  16
 -14   2  -5-26.0990 71.6615   1
  15   2   5-9.98252 46.1485   6
  15  -2   5 41.4919 44.2816  13
  15   2   5-43.1871 44.2507  21
  15  -2   5 28.1525 44.7862  21
  16   2   5-6.56376 42.7660   6
  16  -2   5-4.12054 39.3996  21
  16   2   5 14.6527 39.5518  21
  17   2   5 32.5632 34.9020   6
  17  -2   5 17.0000 33.7091  21
  17   2   5-1.70788 34.0299  21
  18  -2   5 225.929 30.5752  22
  18  -2   5 235.737 29.9766  21
  18   2   5 186.752 28.2572  21
  18   2   5 251.413 30.6015   6
  19  -2   5 3.29564 19.4347  22
  19  -2   5 57.6935 17.9546  21
  19   2   5 21.7399 16.9188  11
  19   2   5 51.4139 16.7625  21
  19   2   5 26.2175 19.0991   6
  20   3  -5 182.794 23.7588   6
  20  -3  -5 199.044 23.7198  21
  19  -3  -5 2985.67 123.956  21
 -19   3   5 3011.30 126.263   4
 -19   3   5 2846.57 126.389  19
 -19  -3   5 2781.34 124.280  18
  19   3  -5 2965.13 123.983   6
  18   3  -5 39.4299 34.5344   6
  18  -3  -5 47.1298 37.1575   2
 -18   3   5 66.3162 40.0628   4
  18  -3  -5 83.8736 35.4892  21
 -18   3   5 37.1669 37.4974  19
 -18  -3   5 56.4471 32.2036  18
  17   3  -5 166.336 40.0524   6
  17  -3  -5 114.985 42.5436   2
  17  -3  -5 114.839 40.4832  21
 -17  -3   5 185.106 39.9351   4
 -17  -3   5 199.084 38.0798  18
 -17   3   5 107.740 47.1400   4
  16   3  -5 190.566 42.5740   6
 -16  -3   5 108.506 34.1618  10
  16  -3  -5 171.177 42.8579  21
 -16   3   5 25.5547 79.0717  20
  16  -3  -5 120.777 47.0960   2
 -16  -3   5 185.135 41.6319  18
 -16  -3   5 191.587 43.7368   4
 -16   3   5 158.763 48.8181   4
  15  -3  -5 1808.85 91.4086  21
 -15  -3   5 1666.14 88.6517  10
 -15  -3   5 1866.14 90.9345   4
 -15   3   5 1733.41 94.0576   4
 -15   3   5 1634.97 129.806  20
  15   3  -5 1804.87 89.0954   6
  15  -3  -5 1831.07 93.6181   2
 -15  -3   5 2037.38 126.259  23
  14  -3  -5 3356.00 144.194   3
 -14  -3   5 3350.28 149.124  10
 -14  -3   5 3330.93 182.916  23
 -14  -3   5 3269.98 149.610   4
 -14   3   5 3466.72 195.011  20
 -14   3   5 3455.97 150.969   4
  14  -3  -5 3344.59 152.012   2
  13  -3  -5 5086.50 223.638   2
  13  -3  -5 5157.09 217.847   3
 -13  -3   5 5452.61 222.372  10
 -13  -3   5 5178.84 255.928  23
 -13  -3   5 5089.38 222.003   4
 -13   3   5 5374.71 266.640  20
 -13   3   5 5375.46 222.915   4
  12  -3  -5 306.385 43.9569   3
 -12   3   5 285.677 43.9671   5
 -12  -3   5 173.403 44.7933  10
 -12   3   5 353.630 105.782  20
  12  -3  -5 234.322 57.0543   2
 -12  -3   5 328.972 52.2213   4
 -12  -3   5 337.410 91.5881  23
 -12   3   5 299.373 33.7258   7
 -12   3   5 318.385 50.0679   4
  11  -3  -5 11237.7 466.602   2
 -11   3   5 11723.9 464.705   5
  11  -3  -5 11237.1 462.785   3
 -11  -3   5 11140.7 465.674  10
 -11  -3   5 10789.5 498.277  23
 -11   3   5 11412.7 505.943  20
 -11   3   5 11708.4 465.490   4
 -11   3   5 11654.7 462.683   7
  10  -3  -5 9630.11 394.926   2
 -10   3   5 9948.79 392.510   5
  10  -3  -5 9717.88 391.486   3
 -10   3   5 9662.99 393.195   4
 -10  -3   5 9502.35 393.935  10
 -10  -3   5 9221.21 393.837   9
   9  -3  -5 3549.63 158.158   2
  -9   3   5 3652.67 153.249   5
  -9   3   5 3523.86 154.460   4
   9  -3  -5 3621.14 153.607   3
  -9  -3   5 3446.52 154.946   9
   8  -3  -5-7.86613 46.3071   2
  -8  -3   5 36.5446 34.6997   9
  -8   3   5 13.2238 32.6672   5
   8  -3  -5-6.29464 39.4851   3
  -8   3   5 56.7608 34.0636   4
  -7   3   5 1772.46 83.1829  11
   7  -3  -5 1935.63 88.0690   3
  -7   3   5 1808.92 84.9827   5
   7  -3  -5 1827.29 92.6336   2
  -7  -3   5 1866.55 86.8113  10
  -7  -3   5 1951.97 126.900  23
  -7  -3   5 1822.37 87.1969   4
  -7  -3   5 1775.37 85.4007   8
  -7   3   5 1822.55 123.157  20
  -7   3   5 1799.77 85.1481   4
  -7  -3   5 1885.32 87.2919   9
   6  -3  -5 252.713 41.1943   3
   6  -3  -5 179.625 46.2825   2
  -6  -3   5 210.277 32.7658   9
  -6   3   5 224.399 31.8890   5
  -6  -3   5 238.552 33.3377  10
  -6  -3   5 276.316 36.1520  22
  -6  -3   5 203.386 30.2192   8
  -6   3   5 184.920 73.4138  20
  -6  -3   5 243.535 36.7841   4
  -6  -3   5 183.404 74.8583  23
  -5   3   5 4961.65 208.649   5
   5  -3  -5 4795.08 212.647   2
   5  -3  -5 5249.08 211.070   3
  -5  -3   5 5020.71 209.958  10
  -5  -3   5 5082.30 210.405  22
  -5  -3   5 5008.30 209.646   9
  -5  -3   5 5092.24 210.124   4
  -5   3   5 4788.64 236.468  20
  -5  -3   5 5259.85 209.805  15
  -4   3   5 701.928 42.2594   5
  -4  -3   5 715.246 44.3049  10
  -4   3   5 681.928 82.7961  20
  -4  -3   5 640.056 44.8618  22
   4  -3  -5 632.067 50.6008   3
  -3  -3   5 3848.41 162.921  22
  -3   3   5 3921.59 190.227  20
  -2  -3   5 389.124 36.5129  22
  -2   3   5 490.840 70.0851  20
  -1   3   5 1933.37 106.210  16
  -1   3   5 1916.29 106.270  24
   0   3   5 33.8290 52.7215  24
   0   3   5 6.52206 57.8738  16
   0  -3   5 30.2292 30.4848  22
   1   3   5 2452.50 124.668  24
   1  -3   5 2328.01 106.452  22
   1   3   5 2545.05 134.573  16
   1  -3   5 2419.12 132.165  16
   2   3   5 2782.95 134.545  24
   2  -3   5 2606.45 116.800  22
   2   3   5 2446.34 145.841  16
   2  -3   5 2844.23 143.052  16
   2   3   5 2654.47 115.779   6
   3  -3   5 1354.15 66.0026  12
   3   3   5 1378.07 114.818  16
   3   3   5 1374.21 65.7450   5
   3  -3   5 1381.66 69.8169  22
   3   3   5 1268.38 87.3484  24
   3  -3   5 1356.18 97.8049  16
   3   3   5 1326.88 68.5752   6
   4  -3   5 1029.06 56.8677  12
   4   3   5 1006.06 53.4176  11
   4   3   5 1049.49 78.3041  24
   4  -3   5 1057.49 60.6749  22
  -4  -3  -5 1071.49 49.8154  17
   4   3   5 860.764 103.502  16
   4   3   5 1111.72 59.0953   6
   4  -3   5 1241.77 88.2529  16
   5   3   5 188.733 37.5335   6
   5  -3   5 185.498 34.6507  12
   5   3   5 94.6392 59.0252  24
   5   3   5 200.877 33.9824  21
  -5  -3  -5 170.655 21.5774  17
   5   3   5 232.492 87.7464  16
   5  -3   5 212.551 64.7206  16
   5  -3   5 181.838 38.6553  22
   6   3   5 513.266 47.0084   6
   6  -3   5 521.573 47.9701  13
   6   3   5 568.410 42.9257  21
   6  -3   5 530.669 44.2292  12
   6   3   5 582.305 68.8200  24
   6  -3   5 551.909 48.9867  22
   6   3   5 425.483 93.0545  16
   6  -3   5 546.514 69.3041  16
   7   3   5 120.686 41.9989   6
   7  -3   5 75.1134 43.8292  13
   7  -3   5 68.2672 38.0316  12
   7   3   5 123.056 61.3581  24
   7  -3   5 146.816 43.5039  22
   7   3   5 109.127 36.0251  21
   7   3   5 71.1199 88.3605  16
   7  -3   5 62.8385 60.6130  16
   8   3   5 42.6618 46.3639   6
   8  -3   5 24.8195 46.2446  13
   8  -3   5 47.8520 40.2181  12
   8   3   5 157.213 69.6458  24
   8  -3   5 15.8322 45.1196  22
   8   3   5 12.4686 96.6466  16
   8  -3   5 23.2780 60.1638  16
   8   3   5 84.4215 38.3509  21
   9  -3   5 4162.79 174.225  13
   9  -3   5 3954.69 171.945  12
   9  -3   5 3909.88 176.060  22
   9   3   5 4110.20 197.858  24
   9   3   5 4443.33 221.401  16
   9  -3   5 3778.30 189.374  16
   9   3   5 3902.77 170.702  21
  10   3   5 840.490 57.5728  21
  10  -3   5 878.418 64.7684  13
  10  -3   5 899.352 59.9350  12
  10   3   5 808.652 82.7800  24
  10  -3   5 785.268 67.4025  22
  11  -3   5 1751.39 92.8100  13
  11   3   5 1547.85 111.224  24
  11  -3   5 1722.62 95.4916  22
 -11   3  -5 1658.99 136.496   1
  11   3   5 1778.42 87.3409  21
  12   3   5 3420.23 151.297  21
  12  -3   5 3578.04 158.278  22
  12   3   5 3226.07 176.454  24
  12   3   5 3261.99 194.045  16
  13   3   5 837.691 73.9802  24
 -13  -3  -5 849.635 84.7428  23
  13  -3   5 661.153 61.5776  22
  13   3   5 522.938 49.7197  21
  13  -3   5 533.423 48.2206  21
 -13   3  -5 522.276 86.1692   1
  13   3   5 617.444 92.1743  16
  14   3   5 265.346 40.0205  21
  14  -3   5 240.386 51.8384  22
  14  -3   5 301.665 38.9287  21
  15   3   5 47.5021 44.3522   6
  15  -3   5 80.9647 41.9259  13
  15  -3   5 101.403 44.4968  22
  15  -3   5 80.9610 32.4802  21
  15   3   5 96.3771 33.0774  21
  16   3   5-1.91270 38.2742   6
  16   3   5 64.1247 27.4482  21
  16  -3   5 40.7067 37.3273  22
  17   3   5-1.27606 20.7134  11
  17  -3   5-19.7823 31.2962  22
  17   3   5 16.7227 30.1594   6
  18  -3   5 26.8730 22.6376  22
  18   3   5 25.0694 22.4670   6
 -19   4   5 980.948 48.9890   4
  18  -4  -5 97.6284 30.9555   2
 -18   4   5 70.1722 26.3559  19
 -18   4   5 57.8929 30.9496   4
  17   4  -5 412.837 30.2764   6
  17  -4  -5 325.511 41.3293   2
 -17   4   5 267.538 36.8588  19
 -17   4   5 341.146 41.5773   4
  16  -4  -5 637.600 42.1513   3
  16  -4  -5 663.823 55.2283   2
 -16   4   5 695.813 51.9178  19
 -16   4   5 708.977 54.0594   4
  16   4  -5 736.277 42.6820   6
  15   4  -5 254.155 33.4322   6
  15  -4  -5 254.704 36.8620   3
  15  -4  -5 223.416 52.2676   2
 -15   4   5 302.155 47.4233  19
 -15   4   5 281.066 47.5822   4
 -15  -4   5 193.106 44.7238  15
  14  -4  -5 1701.67 81.8036   3
 -14  -4   5 1644.29 85.3729  10
 -14   4   5 1591.09 89.0206  19
 -14   4   5 1680.22 88.4883   4
  14   4  -5 1677.21 78.5022   6
 -14  -4   5 1690.29 88.0864  15
  14  -4  -5 1643.19 91.4326   2
 -13  -4   5 61.3122 44.8432  10
  13  -4  -5 28.7856 58.5809   2
 -13   4   5 48.9597 50.1316  19
  13  -4  -5 107.086 43.6072   3
 -13   4   5 85.3865 47.6080   4
 -13  -4   5 113.670 46.5041  15
  12  -4  -5 2149.43 110.908   2
  12  -4  -5 1998.13 102.405   3
 -12   4   5 2237.02 103.080   5
 -12  -4   5 1900.32 104.550  10
 -12   4   5 2231.98 105.013   4
 -12   4   5 2055.09 108.630  19
 -12  -4   5 2312.62 106.203  15
  11  -4  -5 1132.92 70.7615   3
 -11   4   5 1161.47 69.5004   5
 -11  -4   5 1207.90 73.0759  10
 -11   4   5 1131.44 117.606  20
 -11   4   5 1265.54 71.7864   4
 -11   4   5 1056.04 77.0769  19
  11  -4  -5 1182.86 80.9227   2
 -11  -4   5 1184.37 72.1448  15
  10  -4  -5 1552.15 94.8075   2
 -10   4   5 1763.88 86.3425   5
  10  -4  -5 1704.35 87.9875   3
 -10  -4   5 1668.83 133.209  23
 -10   4   5 1468.08 131.887  20
 -10   4   5 1749.81 86.8210   4
 -10   4   5 1709.74 93.1527  19
 -10  -4   5 1566.54 87.4950  15
   9  -4  -5 8487.04 354.925   2
  -9   4   5 8569.17 351.008   5
   9  -4  -5 8552.46 351.641   3
  -9  -4   5 8764.57 388.279  23
  -9   4   5 8327.99 388.999  20
  -9   4   5 8387.83 350.388   4
  -9   4   5 8509.13 354.545  19
  -9  -4   5 8826.14 352.782  15
   8  -4  -5 803.767 71.9645   2
  -8   4   5 778.793 55.1840   5
  -8  -4   5 857.582 101.111  23
  -8  -4   5 781.309 59.4129  10
  -8   4   5 814.505 65.7490  19
   8  -4  -5 812.599 62.1080   3
  -8   4   5 722.573 98.2361  20
  -8   4   5 875.315 56.2152   4
  -8  -4   5 756.617 56.9691  15
  -7   4   5 57.5782 37.1328   5
  -7  -4   5 108.430 41.5013  10
  -7   4   5 101.700 77.3281  20
   7  -4  -5 23.1748 48.5432   3
  -7   4   5 49.3434 47.7034  19
  -7  -4   5 90.1644 38.2176  15
  -6   4   5 688.459 46.8632   5
  -6  -4   5 563.316 50.3797  10
  -6   4   5 676.402 87.1701  20
   6  -4  -5 625.995 56.1173   3
  -6   4   5 533.472 55.1496  19
  -6  -4   5 567.140 48.4280  15
  -5  -4   5 124.581 37.8646  10
  -5   4   5 156.377 35.6898   5
  -5  -4   5 141.147 36.9313  22
  -5   4   5 9.88585 70.3166  20
   5  -4  -5 116.522 47.8301   3
  -5  -4   5 107.273 35.3134  15
  -4  -4   5 193.881 37.7401  10
  -4  -4   5 168.464 36.7849  22
  -4   4   5 148.170 34.5517   5
  -4   4   5 130.257 66.4577  20
   4  -4  -5 126.566 48.6884   3
  -4  -4   5 124.006 34.3337  15
  -3   4   5 3723.28 163.181   5
  -3  -4   5 3761.30 163.954  10
  -3  -4   5 4014.30 164.519  22
  -3   4   5 3648.99 190.296  20
  -3  -4   5 3904.53 163.775  15
  -2   4   5 258.041 71.6649  24
  -2  -4   5 244.679 35.7681  10
  -2   4   5 264.236 37.3642   5
  -2   4   5 274.403 66.8253  20
  -2  -4   5 249.003 35.4174  15
  -2  -4   5 268.309 38.1999  22
  -1   4   5 1499.44 74.4737   5
  -1  -4   5 1358.29 72.7424  10
  -1  -4   5 1499.81 75.7637  22
  -1   4   5 1515.61 103.010  24
  -1  -4   5 1511.34 73.5787  15
  -1   4   5 1591.70 70.1823  14
   0   4   5 2439.19 135.235  24
   0   4   5 2364.18 108.270   5
   0  -4   5 2378.84 109.892  22
   0   4   5 2406.45 107.726   6
   0   4   5 2505.45 105.584  14
   1  -4   5 3211.44 142.785  22
   1   4   5 3201.99 166.286  24
   1   4   5 3258.47 141.641   5
   1   4   5 3355.66 169.965  16
   1   4   5 3208.65 140.166   6
   1   4   5 3331.95 138.670  14
   2   4   5 451.167 35.9812  14
   2  -4   5 499.764 40.1454  12
   2  -4   5 452.855 44.6918  22
   2   4   5 477.438 41.0163   5
   2   4   5 497.600 70.7713  24
   2   4   5 521.627 81.6989  16
   2   4   5 471.689 41.5295   6
   3  -4   5 978.126 55.3053  12
   3   4   5 934.377 56.3311   5
   3   4   5 1086.63 85.5314  24
   3  -4   5 936.665 59.4880  22
   3   4   5 867.047 98.4251  16
   3   4   5 896.321 56.1576   6
   4  -4   5 359.069 41.1448  12
   4   4   5 379.116 69.7004  24
   4  -4   5 356.540 45.0688  22
   4   4   5 357.549 40.7264   5
  -4  -4  -5 384.401 31.9404  17
   4   4   5 240.707 88.2849  16
   4   4   5 346.282 41.8154   6
   5  -4   5 23.2017 38.7081  12
   5   4   5 50.5019 64.2508  24
   5  -4   5 21.1185 42.3777  22
   5   4   5 12.7274 35.5469   5
  -5  -4  -5-1.86221 24.7851  17
   5   4   5 60.3212 88.3813  16
   5   4   5-14.3168 39.5149   6
   6  -4   5 4805.26 196.113  12
   6   4   5 4453.88 195.255   5
   6   4   5 4364.55 218.755  24
   6  -4   5 4512.25 198.696  22
  -6  -4  -5 4595.97 191.061  17
   6   4   5 4735.06 240.315  16
   6   4   5 4770.71 195.867   6
   7  -4   5 2014.78 97.3039  13
   7  -4   5 1939.42 94.5793  12
   7   4   5 1782.33 120.583  24
   7  -4   5 1899.30 99.1464  22
   7   4   5 2046.87 146.956  16
   7   4   5 1908.29 96.0177   6
   8   4   5 16.1488 45.0859   6
   8  -4   5-2.61719 48.8106  13
   8  -4   5 23.1061 43.8984  12
   8   4   5-27.6569 64.9130  24
   8  -4   5 19.9883 47.3056  22
   8   4   5-81.1050 96.8817  16
   9  -4   5 6098.28 254.992  13
   9  -4   5 5970.26 253.480  12
   9  -4   5 6049.77 257.147  22
   9   4   5 5575.72 276.767  24
  -9  -4  -5 5537.51 280.410  23
   9   4   5 6264.29 299.589  16
   9   4   5 6433.43 254.465   6
  10   4   5 170.621 50.0929   6
  10  -4   5 100.587 51.7742  13
  10  -4   5 51.1376 45.1222  12
  10   4   5 168.553 65.8862  24
 -10  -4  -5 54.6186 70.6174  23
  10  -4   5 48.0554 51.9223  22
  10   4   5 176.660 86.4446  16
  11   4   5 733.569 60.4371   6
 -11   4  -5 741.245 49.3359   4
  11  -4   5 686.013 62.6502  13
  11   4   5 752.054 79.6982  24
 -11  -4  -5 683.683 85.8869  23
  11  -4   5 916.354 64.9795  22
 -11   4  -5 724.777 94.6171   1
  11   4   5 621.062 98.7714  16
  12   4   5 111.869 47.0716   6
  12  -4   5 127.197 51.0189  13
 -12  -4  -5 126.354 61.5524  23
  12  -4   5 92.7816 49.3986  22
  13   4   5 260.303 44.3996   6
  13  -4   5 327.707 50.1525  13
  13  -4   5 328.963 49.6076  22
  14  -4   5 229.723 44.8934  22
  14   4   5 271.791 31.6585   5
  14   4   5 278.716 41.7687   6
  15  -4   5 41.4183 34.8709  22
  15   4   5 22.4556 34.0568   6
  16  -4   5 19.4748 27.4877  22
  16   4   5 10.9060 28.2118   6
  17  -4   5 17.7651 19.7324  22
  17   4   5 30.3481 20.2893   6
 -17   5   5 13.3492 24.8124   4
 -16   5   5 542.833 40.3581   4
  15  -5  -5 224.911 32.0536   3
 -15   5   5 188.517 36.7298   4
  14  -5  -5 393.578 40.7634   3
 -14   5   5 311.045 42.7830   4
 -13   5   5 147.517 42.2300   4
 -13  -5   5 164.348 43.9660  15
  13  -5  -5 146.197 43.2556   3
  12  -5  -5 228.221 47.0047   3
 -12   5   5 88.3972 74.4837  20
 -12   5   5 120.439 43.5832   4
 -12  -5   5 205.515 46.8051  15
  11  -5  -5 116.615 50.0793   3
 -11   5   5 78.0345 74.5033  20
 -11  -5   5 111.077 46.1187  15
 -11   5   5 101.876 43.4435   4
 -10   5   5 337.146 47.9512   5
  10  -5  -5 396.057 54.6799   3
 -10   5   5 247.033 82.1823  20
 -10  -5   5 382.881 51.3958  15
 -10   5   5 315.490 46.1785   4
  -9   5   5 3151.99 134.132   5
   9  -5  -5 3008.47 136.528   3
  -9  -5   5 2856.73 137.146  10
  -9   5   5 2803.98 131.149   4
  -9  -5   5 3072.35 134.878  15
   8  -5  -5 3228.51 157.725   2
  -8   5   5 3360.67 149.327   5
   8  -5  -5 3324.14 152.685   3
  -8   5   5 3120.53 184.548  20
  -8  -5   5 3629.35 153.614  10
  -8   5   5 3396.88 146.909   4
  -8  -5   5 3234.88 150.473  15
   7  -5  -5-50.9272 64.9763   2
  -7   5   5 97.0265 43.3821   5
  -7  -5   5-7.05617 49.5288  10
   7  -5  -5 17.1651 55.8302   3
  -7   5   5-46.5884 70.6591  20
  -7  -5   5 18.8278 42.3941  15
   6  -5  -5 1968.23 113.348   2
  -6   5   5 2191.65 102.368   5
  -6  -5   5 2050.12 105.484  10
  -6   5   5 1880.07 133.990  20
  -6  -5   5 2203.15 103.267  15
  -5   5   5 945.166 59.1141   5
   5  -5  -5 765.468 77.6334   2
  -5  -5   5 750.850 59.6169  10
  -5   5   5 737.524 86.1332  20
  -5  -5   5 804.407 58.4755  15
  -4   5   5 120.043 74.8911  24
  -4  -5   5 187.471 45.1185  10
   4  -5  -5 83.5559 66.8984   2
  -4   5   5 168.689 42.8968   5
  -4  -5   5 159.013 39.4649  22
  -4  -5   5 103.228 42.2623  15
  -3   5   5 1239.41 69.9368   5
  -3   5   5 1317.33 105.287  24
   3  -5  -5 1155.85 87.4880   2
  -3  -5   5 1228.09 67.7464  22
  -3  -5   5 1156.04 69.5229  15
  -2   5   5 442.149 49.1123   5
  -2  -5   5 495.267 46.0064  22
  -2   5   5 440.733 88.1801  24
   2  -5  -5 571.974 65.3295   3
  -1  -5   5 141.121 38.1773  22
  -1   5   5 91.8578 40.5489   5
  -1   5   5-9.69740 71.1652  24
   1  -5  -5 132.773 57.8184   3
   0   5   5 2182.58 102.236   5
   0  -5  -5 2140.54 110.729   3
   0  -5   5 2183.26 101.456  22
   0   5   5 1913.76 130.934  24
   1   5   5 485.463 49.5269   5
   1  -5   5 411.757 46.1785  22
   2  -5   5 1339.88 71.1666  12
   2   5   5 1367.19 104.548  24
   2   5   5 1327.84 74.3125   5
   2  -5   5 1320.10 73.1532  22
   3  -5   5 1123.50 66.3197  12
   3   5   5 1193.80 68.9594   5
   3   5   5 1327.02 99.9054  24
  -3  -5  -5 1214.44 61.6522  17
   3   5   5 1140.75 63.3000   6
   3   5   5 956.436 103.066  16
   3  -5   5 1061.20 67.6038  22
   4  -5   5 1759.86 88.6662  12
   4   5   5 1613.18 118.001  24
   4   5   5 1813.52 90.7679   5
  -4  -5  -5 1773.34 83.1427  17
   4   5   5 1511.55 131.537  16
   4   5   5 1790.99 85.7410   6
   4  -5   5 1865.40 91.1715  22
   5  -5   5 100.284 43.7473  12
   5   5   5 19.1318 66.1465  24
   5  -5   5 15.1093 42.8822  22
   5   5   5 39.7724 42.7506   5
  -5  -5  -5 37.1120 29.2166  17
   5   5   5 75.9288 86.0812  16
   5   5   5 11.1812 38.0148   6
   6  -5   5 3074.83 143.518  12
   6  -5   5 3396.32 145.695  22
   6   5   5 3180.66 143.850   5
   6   5   5 3078.79 167.379  24
  -6  -5  -5 3310.86 137.980  17
   6   5   5 3117.07 185.191  16
   6   5   5 3199.90 140.922   6
   7   5   5 133.703 29.4476  14
   7  -5   5 167.165 47.9843  13
   7  -5   5 165.565 46.4718  12
   7   5   5 85.1878 66.8894  24
   7  -5   5 134.825 44.9616  22
   7   5   5 98.4239 43.0959   5
   7   5   5 236.287 83.6084  16
   7   5   5 173.653 40.8432   6
   8  -5   5 2150.78 103.872  13
   8  -5   5 2177.08 103.103  12
   8   5   5 2201.22 102.007   5
   8  -5   5 2365.81 104.527  22
   8   5   5 1745.84 124.015  24
   8   5   5 2094.47 145.956  16
   8   5   5 1906.93 98.7577   6
   9  -5   5 521.406 54.1071  13
   9  -5   5 505.648 51.7932  12
   9  -5   5 425.328 51.2267  22
   9   5   5 583.611 48.1918   5
   9   5   5 467.087 70.9761  24
   9   5   5 358.763 86.7090  16
   9   5   5 486.457 47.1182   6
  10  -5   5 187.546 48.2373  13
  10  -5   5 147.758 45.0372  12
  10   5   5 208.539 40.0203   5
  10   5   5 216.055 41.4428   6
  10  -5   5 188.508 45.9515  22
  11  -5   5 1508.74 84.3636  13
  11  -5   5 1672.01 84.3981  22
  11   5   5 1627.03 79.8818   5
 -11   5  -5 1632.49 78.0017   4
  11   5   5 1692.97 80.3717   6
 -12   5  -5 212.973 28.2248   4
  12  -5   5 101.232 40.8083  13
  12   5   5 171.024 32.5928   5
  12  -5   5 118.157 37.6667  22
  12   5   5 219.539 36.1007   6
  13  -5   5 519.659 43.0485  22
  13  -5   5 525.830 44.5626  13
  13   5   5 576.827 38.0840   5
  13   5   5 645.716 40.7690   6
  14  -5   5 250.883 33.4009  13
  14  -5   5 241.557 29.1607  22
  14   5   5 237.473 24.8003   5
  14   5   5 245.420 27.7262   6
  15  -5   5 1168.67 52.9331  22
  15   5   5 1128.55 51.5941   6
 -15   6   5 869.089 42.5528   4
  15  -6  -5 899.077 45.7196   2
  14  -6  -5 582.248 36.0634   3
  14  -6  -5 526.008 40.7717   2
 -14   6   5 564.074 35.7177   4
  13  -6  -5 790.186 46.9126   3
  13  -6  -5 765.487 51.7811   2
 -13   6   5 757.994 44.7568   4
  12  -6  -5 414.687 42.7617   3
  12  -6  -5 420.651 48.8274   2
 -12   6   5 378.672 36.1210   4
  11  -6  -5 402.308 54.3876   2
 -11  -6   5 463.322 45.7678  15
 -11   6   5 457.385 39.5950   4
  11  -6  -5 461.461 48.1601   3
  10  -6  -5-4.33256 47.5281   3
  10  -6  -5 10.1204 54.8819   2
 -10  -6   5 82.9005 41.4487  15
 -10   6   5 33.0510 32.7415   4
   9  -6  -5 77.4092 50.6847   3
   9  -6  -5 139.528 59.0543   2
  -9  -6   5 120.890 44.3474  15
  -8  -6   5 855.840 62.1291  15
   8  -6  -5 733.016 72.9928   2
  -7   6   5 100.310 67.1581  24
  -7  -6   5 264.554 47.1782  15
   7  -6  -5 163.665 65.1606   2
   6  -6  -5 64.3358 62.9188   2
  -6   6   5-30.7152 63.1789  24
  -6  -6   5-15.3559 44.4317  15
   5  -6  -5 190.087 68.5342   2
  -5   6   5 124.249 72.8140  24
  -5   6   5 161.985 47.2245   5
   5  -6  -5 167.605 60.0264   3
   4  -6  -5 116.619 67.0362   2
  -4   6   5 120.309 44.8532   5
  -4   6   5 62.3195 73.9996  24
   4  -6  -5 92.6170 60.2732   3
  -3   6   5 51.8946 68.4269  24
   3  -6  -5 38.2924 66.4017   2
  -3   6   5 63.3581 43.6425   5
   3  -6  -5-17.5973 58.9536   3
   2  -6  -5 267.902 61.1169   3
  -2   6   5 260.053 46.1498   5
  -2   6   5 300.027 72.2534  24
   2  -6  -5 203.193 69.3332   2
  -1  -6   5 875.971 53.9975  22
  -1   6   5 775.713 60.0297   5
   1  -6  -5 794.646 78.6284   2
   1  -6  -5 899.151 72.7577   3
  -1   6   5 802.682 86.6998  24
   0  -6   5 386.538 43.5576  12
   0   6   5 234.651 73.4068  24
   0   6   5 415.166 48.2779   5
   0  -6   5 378.487 39.9072  22
   0  -6  -5 416.690 62.3250   3
   1  -6   5 98.3171 37.9321  12
   1   6   5 40.1843 65.1126  24
   1   6   5 55.2588 42.1807   5
   1  -6   5 95.0890 35.0885  22
  -1  -6  -5 38.4393 57.9575   3
  -1  -6  -5 86.2079 33.8785  17
   2  -6   5 2272.19 102.707  12
   2   6   5 2161.64 104.798   5
  -2  -6  -5 2289.14 112.794   3
   2  -6   5 2085.16 100.683  22
  -2  -6  -5 2246.58 100.515  17
   2   6   5 2136.60 130.763  24
   3  -6   5 1577.71 82.2280  12
   3   6   5 1639.37 83.2874   5
  -3  -6  -5 1547.71 90.0813   3
   3   6   5 1700.60 110.528  24
   3  -6   5 1523.66 79.3908  22
  -3  -6  -5 1630.66 76.8963  17
   4  -6   5 34.4152 38.3717  13
   4  -6   5 34.9051 41.3137  12
   4   6   5 56.3005 60.4265  24
   4  -6   5 85.0502 35.8997  22
   4   6   5 72.4705 42.9579   5
  -4  -6  -5 77.6192 30.2666  17
  -4  -6  -5 49.7074 53.9078   3
   5  -6   5 283.587 41.7815  13
   5  -6   5 332.919 45.3329  12
   5   6   5 245.365 64.0064  24
   5  -6   5 255.331 38.7093  22
  -5  -6  -5 266.825 32.3792  17
  -5  -6  -5 320.965 55.5938   3
   5   6   5 322.341 44.2679   5
   6  -6   5 3834.02 161.001  13
   6  -6   5 3933.92 162.140  12
   6   6   5 3815.65 162.452   5
  -6  -6  -5 3451.08 164.293   3
   6  -6   5 3653.75 160.120  22
   7  -6   5 525.253 47.0239  13
   7  -6   5 509.089 47.6831  12
   7   6   5 466.929 46.0633   5
   7  -6   5 524.884 42.8830  22
  -7  -6  -5 444.041 53.4222   3
   8  -6   5 240.099 41.5088  13
   8  -6   5 293.764 40.8661  12
   8  -6   5 236.821 35.7864  22
   8   6   5 268.345 39.4818   5
  -8  -6  -5 256.892 44.9905   3
   9  -6   5-26.9209 37.7373  13
   9  -6   5-9.28886 35.8724  12
   9   6   5 12.4103 34.2478   5
  -9  -6  -5-38.4218 37.0713   3
   9  -6   5-47.3035 31.1266  22
 -10   6  -5 199.654 32.6746   4
  10  -6   5 127.218 35.9026  13
  10  -6   5 175.965 34.1871  12
  10  -6   5 170.980 28.6525  22
  10   6   5 199.262 32.2449   5
  11  -6   5 1593.39 76.7729  13
  11   6   5 1688.24 75.0844   5
 -11   6  -5 1676.92 73.4937   4
  12  -6   5 5003.62 204.978  13
  12   6   5 5024.13 204.215   5
  13  -6   5 299.757 25.0859  13
  13   6   5 308.002 20.7007   5
  12  -7  -5 707.518 36.8641   3
  12  -7  -5 724.252 38.0564   2
  11  -7  -5 43.4352 25.7119   3
  11  -7  -5 33.4700 27.4503   2
 -10   7   5 128.691 25.2230   5
  10  -7  -5 116.768 33.6674   2
   9  -7  -5 1144.03 66.2234   2
  -9   7   5 1288.64 60.4285   5
   8  -7  -5 786.670 57.0517   2
  -8   7   5 850.400 48.4266   5
   7  -7  -5 22.1408 41.2795   3
   7  -7  -5 14.4955 44.1228   2
   6  -7  -5-5.88470 43.5197   3
   6  -7  -5 22.3449 46.0105   2
   5  -7  -5 158.592 47.1743   3
   5  -7  -5 208.212 51.6709   2
   4  -7  -5 771.407 63.0510   2
   4  -7  -5 788.563 59.8357   3
   3  -7  -5 1601.31 87.8320   2
   3  -7  -5 1483.04 83.1316   3
   2  -7  -5 518.679 61.9596   2
   2  -7  -5 533.129 55.9605   3
   2  -7  -5 594.925 40.2851  17
  -1  -7   5 36.6625 29.2280  12
   1  -7  -5 61.6006 55.7482   2
  -1   7   5 54.9159 38.5391   5
   1  -7  -5 95.5109 47.9875   3
   1  -7  -5 47.8986 28.1679  17
   0  -7   5 1181.74 60.9916  12
   0   7   5 1163.66 67.0965   5
   0  -7  -5 1137.31 71.4351   3
   0  -7  -5 1152.96 79.1321   2
   0  -7  -5 1228.78 59.7118  17
   1  -7   5 51.3921 32.4861  12
  -1  -7  -5 121.570 57.1197   2
   1   7   5 75.5558 38.8263   5
  -1  -7  -5 76.6420 46.5026   3
  -1  -7  -5 55.0885 28.2012  17
   2  -7   5 20.7782 32.5474  12
   2   7   5 31.6323 36.4816   5
  -2  -7  -5 53.2543 43.1810   3
  -2  -7  -5 15.0475 25.6438  17
  -2  -7  -5 54.0773 51.7733   2
   3  -7   5 521.431 41.9113  12
   3   7   5 530.063 43.7895   5
  -3  -7  -5 532.212 57.1762   2
  -3  -7  -5 557.632 49.3995   3
  -3  -7  -5 559.397 35.7733  17
   4  -7   5 5.03908 31.6310  12
   4   7   5 37.0166 33.4713   5
  -4  -7  -5 11.7516 46.5863   2
  -4  -7  -5 14.4223 38.5721   3
  -4  -7  -5 62.5239 23.1369  17
   5  -7   5 915.396 51.2217  12
   5   7   5 942.445 52.1068   5
  -5  -7  -5 921.455 53.7224   3
   6  -7   5 1550.29 72.4366  12
   6   7   5 1616.09 73.5325   5
  -6  -7  -5 1490.01 72.3916   3
   7  -7   5 267.517 30.3297  12
   7   7   5 256.115 30.4179   5
   8  -7   5 69.8285 24.5495  12
   8   7   5 53.3762 23.6394   5
  -9   7  -5 17.8985 20.2616   4
   9  -7   5 27.6475 18.7121  13
   9   7   5 14.0807 19.7037   5
  -9  -7  -5-27.9205 27.0697   2
  10   7   5 241.463 18.3899   5
 -10  -7  -5 164.261 22.7185   2
   6  -8  -5 731.098 36.2672   2
   6  -8  -5 682.755 36.4233   3
  -6   8   5 676.423 33.9970   5
   5  -8  -5 1094.00 50.1036   2
   5  -8  -5 1026.18 49.8570   3
  -5   8   5 1022.55 47.6765   5
   4  -8  -5 462.123 31.8457   2
  -4   8   5 399.067 27.2834   5
   4  -8  -5 403.630 30.5024   3
   3  -8  -5 952.482 48.8421   2
   3  -8  -5 906.691 47.4954   3
  -3   8   5 972.890 45.8229   5
   2  -8  -5 12.2113 25.2353   3
   2  -8  -5 138.491 28.4915   2
   1  -8  -5 5.93778 24.0196   3
   1  -8  -5 59.8160 28.2965   2
   0  -8  -5 616.115 38.7571   2
   0  -8  -5 599.213 35.4874   3
  -1  -8  -5 207.640 24.0503   3
  -1  -8  -5 253.498 28.8150   2
  -2  -8  -5 13.0432 24.5043   2
  -3  -8  -5 156.966 23.5931   2
   3  -8   5 119.487 15.6623  12
   4  -8   5 4.03713 13.1022  12
   4   8   5 6.97816 16.7286   5
  21   0  -6 661.128 37.5578  21
 -21   0   6 538.387 36.2487   4
  21   0  -6 566.795 37.0666   6
  20   0  -6 26.8892 35.2123   6
  20   0  -6 105.163 36.5883  21
 -20   0   6 73.4485 34.4978   4
 -19   0   6 103.222 28.1755   9
 -19   0   6 145.929 39.1135  18
 -18   0   6 531.618 42.7448   9
 -18   0   6 448.778 49.8218  18
 -17   0   6 1924.03 90.0084   9
 -17   0   6 1759.88 96.7185  18
 -16   0   6 85.9055 29.7269  10
 -16   0   6 88.8861 39.1188   9
 -16   0   6 89.3843 50.2794  18
 -16   0   6 86.0359 52.1866   4
 -15   0   6 48.5740 33.8309  10
 -15   0   6 80.4796 41.8659   9
 -15   0   6 181.146 52.5527  18
 -15   0   6 76.2946 51.5579   4
 -14   0   6 4782.16 205.117  10
 -14   0   6 4862.15 207.452   9
 -14   0   6 4937.81 209.770   4
 -14   0   6 5038.84 211.912  18
 -13   0   6 9370.22 390.296  10
 -13   0   6 9736.79 391.917   9
 -13   0   6 9788.86 391.849   7
 -13   0   6 9463.02 392.674   4
 -13   0   6 9352.54 422.787  20
 -13   0   6 9577.63 394.658  18
 -12   0   6 7435.55 293.617   8
 -12   0   6 6968.95 291.398  10
 -12   0   6 7014.94 293.783   4
 -12   0   6 7602.87 331.488  20
 -12   0   6 6977.27 295.617  18
 -12   0   6 6851.31 292.827   7
 -10   0   6 407.468 37.6491  10
 -10   0   6 400.896 39.6625   8
 -10   0   6 379.868 79.7609  20
 -10   0   6 433.388 46.1520  18
 -10   0   6 340.515 44.8876   4
  -9   0   6 1775.69 123.164  20
  -8   0   6 928.355 53.4633  11
  -8   0   6 927.001 53.8877   4
  -8   0   6 875.310 96.1963  20
  -8   0   6 973.918 56.4641  18
  -8   0   6 914.868 51.3601   7
  -7   0   6 5639.36 244.859  11
  -7   0   6 6061.78 275.870  20
  -7   0   6 6207.86 244.724  18
  -7   0   6 5942.13 243.809   7
  -6   0   6 3238.50 137.257  19
  -6   0   6 3208.34 137.494  18
  -6   0   6 3269.71 150.130  16
  -5   0   6 3969.45 157.830  19
  -5   0   6 3188.78 171.536  16
  -4   0   6 2134.67 93.1965  19
  -4   0   6 2175.63 111.054  16
  -3   0   6 8556.69 354.218  19
   3   0  -6 9197.34 360.452   1
   2   0  -6 6116.96 259.424   1
   1   0  -6 26483.5 1083.75   1
  -1   0   6 27289.0 1086.61  16
   0   0  -6 30477.3 1244.54   1
   0   0   6 31206.0 1245.82  16
  -1   0  -6 3153.19 155.879   1
   1   0   6 3064.32 156.098  16
  -2   0  -6 11003.6 479.539   1
   2   0   6 11767.8 479.517  16
  -3   0  -6 5904.18 267.296   1
   3   0   6 5823.39 265.063  16
   4   0   6 10237.2 417.108  21
   4   0   6 10607.1 442.524  16
  -4   0  -6 10295.4 443.283   1
   5   0   6 1736.21 84.3457  21
  -5   0  -6 1905.46 125.069   1
   6   0   6 8406.00 345.097  22
   6   0   6 8336.62 346.527  21
   6   0   6 8686.51 345.142   6
  -6   0  -6 8546.70 380.178   1
   7   0   6 811.896 49.4867  22
   7   0   6 757.851 55.8586  21
   7   0   6 836.601 51.4082   6
   8   0   6 17207.9 694.815  22
   8   0   6 17313.6 695.830  21
   8   0   6 18082.6 724.754  16
   8   0   6 17119.3 694.059   6
   9   0   6 18357.2 746.150  22
   9   0   6 19077.8 747.641  21
   9   0   6 18251.6 775.054  16
  -9   0  -6 18120.5 783.431   1
   9   0   6 18433.0 745.445   6
  10   0   6 7610.45 309.369  22
  10   0   6 7436.45 311.362  21
 -10   0  -6 7810.20 354.792   1
  10   0   6 7482.08 341.728  16
  10   0   6 7312.73 307.940   6
  11   0   6 562.837 53.4903   6
  11   0   6 767.623 54.4687  22
  11   0   6 556.293 65.4407  21
 -11   0  -6 880.480 112.620   1
  11   0   6 519.635 93.1497  16
  12   0   6 467.615 50.4382   6
  12   0   6 519.969 48.1356  22
  12   0   6 603.332 62.0774  21
 -12   0  -6 465.370 97.4743   1
  12   0   6 528.474 81.3401  16
  13   0   6 74.9518 38.7338   6
 -13   0  -6-42.6074 80.5935   1
  13   0   6-8.22776 38.9215  22
  13   0   6 2.95009 53.1070  21
  13   0   6-59.8808 63.8190  16
 -14   0  -6 696.418 95.3935   1
  14   0   6 615.994 53.2759  22
  14   0   6 933.694 66.4212  21
  14   0   6 857.395 52.7638   6
  15   0   6 65.1542 34.8048  22
  15   0   6 68.7381 52.5392  21
  15   0   6 89.7706 34.5601   6
  16   0   6 1890.46 92.7754  21
  16   0   6 1770.14 85.2564  22
  16   0   6 1941.32 83.8764   6
  17   0   6 2175.25 97.2240  22
  17   0   6 2460.58 103.615  21
  18   0   6 33.4550 29.2047  21
  21  -1  -6 1023.34 48.8362  21
 -21  -1   6 946.340 46.2952   4
  21   1  -6 934.624 45.1923  21
  21  -1  -6 884.551 46.0443   6
  20  -1  -6 47.5212 30.8199   6
  20   1  -6 112.627 30.1373  21
  20  -1  -6 117.071 35.5927  21
 -20   1   6 104.045 30.8873  19
 -20  -1   6 67.0440 28.6938  18
 -20  -1   6 73.5373 30.4338   4
 -19   1   6 319.038 29.9047   9
  19   1  -6 371.148 40.0305  21
  19  -1  -6 317.329 45.8198  21
 -19   1   6 440.626 43.2915  19
 -19  -1   6 319.516 41.2059  18
 -19  -1   6 337.736 42.0916   4
 -18   1   6 56.6730 29.7821   9
  18   1  -6 63.3585 42.0033  21
  18  -1  -6 28.0416 48.5478  21
 -18  -1   6 62.2077 40.8997  18
 -18   1   6 81.2750 46.1858   4
 -17  -1   6 1423.11 69.9403  10
 -17  -1   6 1450.64 76.1286   9
 -17   1   6 1447.83 72.5417   9
  17   1  -6 1457.21 78.7290  21
  17  -1  -6 1427.58 84.2476  21
 -17   1   6 1411.50 82.9227   4
 -17  -1   6 1385.03 80.7766  18
 -17   1   6 1529.93 82.8951  18
  16   1  -6 384.869 53.2931  21
 -16  -1   6 290.261 37.1212  10
 -16  -1   6 389.999 46.5240   9
 -16   1   6 388.468 42.6070   9
 -16  -1   6 331.619 53.0195  18
 -16   1   6 416.622 57.0157  18
 -16   1   6 297.518 54.2325   4
  15  -1  -6 602.247 48.3749   2
 -15   1   6 551.558 49.4756   9
 -15  -1   6 598.488 47.0831  10
 -15   1   6 522.270 41.7271  10
 -15  -1   6 641.408 52.9251   9
 -15   1   6 554.752 90.7869  20
 -15  -1   6 637.549 59.2502  18
 -15   1   6 610.367 63.4514  18
 -15   1   6 495.006 60.1303   4
 -14  -1   6 1000.15 60.2941  10
 -14   1   6 965.455 56.8205  10
 -14   1   6 883.814 107.485  20
 -14  -1   6 1147.57 65.4509   9
 -14   1   6 996.447 69.0047   4
 -14  -1   6 952.326 68.4042  18
 -14   1   6 974.431 72.4700  18
 -14   1   6 945.786 60.1896   7
 -14  -1   6 933.539 68.8707   4
  14  -1  -6 1092.95 60.8086   2
 -13   1   6 61.5556 34.6446  10
 -13  -1   6 160.011 37.4373  10
  13  -1  -6 112.147 38.9802   2
 -13  -1   6 129.096 42.4013   9
 -13   1   6 63.3192 87.4146  20
 -13  -1   6 108.025 48.3724  18
 -13   1   6 124.086 52.9083  18
 -13   1   6 85.1840 37.9001   7
 -13  -1   6 86.2396 49.3148   4
 -13   1   6 127.012 49.2809   4
 -12  -1   6 3306.04 149.205  10
 -12   1   6 3385.55 147.818  10
 -12   1   6 3417.43 149.423   8
 -12  -1   6 3718.66 153.146   4
 -12   1   6 3425.39 151.369   4
 -12   1   6 3309.56 190.839  20
 -12  -1   6 3403.85 152.943  18
 -12   1   6 3255.75 155.185  18
 -12   1   6 3533.00 149.674   7
  12  -1  -6 3479.95 147.612   2
 -11   1   6 289.659 37.3891  10
 -11  -1   6 278.312 39.6908  10
  11  -1  -6 243.271 40.4539   2
 -11   1   6 387.017 39.0116   8
 -11   1   6 215.551 91.2688  20
 -11  -1   6 364.553 45.7502  18
 -11   1   6 338.393 50.3961  18
 -11   1   6 358.180 39.9358   7
 -11  -1   6 321.088 47.5142   4
 -11   1   6 300.519 46.3766   4
 -10  -1   6 1063.48 59.9340  10
 -10  -1   6 1105.07 61.3038   9
 -10  -1   6 1131.84 62.6614   8
 -10   1   6 1152.68 59.6004   8
 -10  -1   6 1119.36 65.2380   4
 -10   1   6 1004.11 63.6033   4
 -10   1   6 859.014 103.286  20
 -10  -1   6 1185.16 64.0263  18
 -10   1   6 1134.92 67.6716  18
 -10  -1   6 1104.13 61.6802   7
 -10   1   6 1099.10 59.1434   7
  -9   1   6 1171.96 59.0277   5
  -9  -1   6 1166.50 61.6657   9
  -9  -1   6 1241.54 63.1398   8
  -9   1   6 1247.70 61.0850   8
  -9  -1   6 1160.05 64.9339   4
  -9   1   6 1047.24 63.6442   4
  -9   1   6 1206.71 108.479  20
  -9  -1   6 1203.80 63.5811  18
  -9   1   6 1227.68 68.0024  18
  -9  -1   6 1045.52 61.1990   7
  -9   1   6 1224.57 61.3890   7
  -8  -1   6 590.152 48.9360  11
  -8   1   6 755.355 43.9112   5
  -8  -1   6 638.207 47.1235   8
  -8  -1   6 773.490 49.8424   4
  -8   1   6 844.140 46.8005   8
  -8   1   6 692.545 49.2670   4
  -8   1   6 829.019 96.1832  20
  -8  -1   6 852.528 48.7690  18
  -8   1   6 920.711 53.9650  18
  -8  -1   6 721.002 47.0758   7
  -7  -1   6 1355.18 64.9898  11
  -7  -1   6 1358.61 64.0731  10
  -7  -1   6 1324.61 64.5605   9
  -7  -1   6 1236.76 65.7336   4
  -7  -1   6 1299.45 64.1199   8
  -7   1   6 1330.73 63.9068   8
  -7   1   6 1285.53 111.167  20
  -7   1   6 1272.19 68.2465  19
  -7  -1   6 1322.67 63.7508  18
  -7  -1   6 1268.15 64.4813   7
  -6   1   6 4677.75 234.106  20
  -6   1   6 4937.75 204.333  19
  -5   1   6 323.408 78.5451  20
  -5   1   6 445.401 39.8425  19
  -5  -1   6 420.583 60.7178  16
  -4   1   6 1635.38 74.9249  19
  -4   1   6 1420.28 84.8583  16
  -4  -1   6 1619.02 98.0104  16
  -3   1   6 891.133 50.4250  19
  -3   1   6 915.830 66.3788  16
  -3  -1   6 740.953 77.3014  16
   2  -1  -6 705.801 55.1645   1
  -2   1   6 888.967 67.6329  16
  -2  -1   6 725.029 74.1777  16
   1  -1  -6 2394.39 120.312   1
  -1   1   6 2584.17 126.261  16
  -1  -1   6 2382.39 132.126  16
   0  -1  -6 3418.10 165.398   1
   0   1   6 3613.29 169.843  16
   0  -1   6 3603.00 172.937  16
  -1  -1  -6 1770.12 106.664   1
   1   1   6 1921.97 111.261  16
   1  -1   6 1734.94 111.970  16
   2   1   6 35.5913 68.3744  16
   2  -1   6 6.86639 68.8161  16
  -2  -1  -6 7.14359 62.4484   1
  -3  -1  -6 5015.54 229.613   1
   3   1   6 4693.61 229.531  16
   4   1   6 209.790 35.2247   6
   4  -1   6 230.570 37.0674  13
   4  -1   6 194.237 38.0870  21
   4   1   6 160.612 79.2085  16
  -4  -1  -6 133.383 69.3811   1
   5  -1   6 3432.23 147.184  13
   5  -1   6 3394.76 147.227  22
   5  -1   6 3395.62 147.514  21
  -5  -1  -6 3263.13 179.679   1
   5   1   6 3501.31 185.666  16
   5   1   6 3530.92 147.007   6
   6   1   6 455.612 43.4130   6
   6  -1   6 367.328 43.1160  13
   6  -1   6 399.187 40.7018  22
   6  -1   6 404.528 45.3089  21
  -6  -1  -6 444.478 87.4444   1
   6   1   6 488.226 94.2783  16
   6  -1   6 343.718 78.5974  16
   7   1   6 455.907 46.6867   6
   7  -1   6 486.649 47.3936  13
   7  -1   6 467.372 44.7552  22
   7  -1   6 563.102 49.7781  21
   7  -1   6 640.954 85.2844  16
   8  -1   6 1565.47 86.3774  13
   8  -1   6 1704.34 86.3123  22
   8  -1   6 1867.58 88.5206  21
   8  -1   6 1477.59 114.771  16
   8   1   6 1831.68 86.7230   6
   9   1   6 552.177 53.6795   6
   9  -1   6 440.478 53.5306  13
   9  -1   6 512.018 51.9988  22
   9  -1   6 477.528 56.2949  21
   9   1   6 563.395 98.4254  16
   9  -1   6 492.854 86.3048  16
  -9   1  -6 529.691 104.673   1
  10   1   6 22.1984 46.5449   6
 -10  -1  -6 13.8731 88.4337   1
  10  -1   6-6.36693 45.3479  22
  10  -1   6-8.73209 52.0026  21
 -10   1  -6-99.5262 89.7736   1
  10   1   6 106.369 85.7539  16
  10  -1   6-20.0276 73.1843  16
  11   1   6 333.165 51.4176   6
 -11   1  -6 380.895 95.7640   1
 -11  -1  -6 243.271 88.4247   1
  11  -1   6 522.709 51.8193  22
  11  -1   6 408.761 55.0924  21
  11   1   6 284.326 83.9375  16
  11  -1   6 307.613 77.0898  16
 -12   1  -6 161.306 82.4743   1
  12   1   6 336.114 50.5853   6
 -12  -1  -6 331.126 88.5042   1
  12  -1   6 329.050 50.0352  22
  12  -1   6 400.279 55.9690  21
  12   1   6 255.810 77.4072  16
  12  -1   6 228.645 69.0526  16
  13  -1   6 728.068 61.0031  22
  13  -1   6 912.218 67.4994  21
 -13   1  -6 962.885 102.958   1
  13   1   6 886.649 93.6272  16
  13   1   6 924.997 62.2578   6
  14   1   6 528.285 51.2373   6
  14  -1   6 516.790 57.8465  21
  14  -1   6 543.763 50.9196  22
  15   1   6 192.663 41.5726   6
  15  -1   6 178.916 41.0889  22
  15  -1   6 224.144 48.0739  21
  16  -1   6 850.369 52.2103  22
  16  -1   6 870.094 57.3980  21
  16   1   6 812.072 51.2605   6
  17   1   6 378.992 40.5482  21
  17  -1   6 424.566 39.9448  21
  17  -1   6 495.864 35.5413  22
  17   1   6 453.301 34.8563   6
  18   1   6 70.6536 27.3503  21
  18  -1   6 172.215 22.0839  11
  18  -1   6 82.2388 28.1748  21
  18  -1   6 168.959 21.7713  22
  21  -2  -6 2369.75 96.9664  21
  21   2  -6 2309.73 96.6734   6
 -21  -2   6 2257.70 97.1723  15
  20   2  -6 107.984 28.3620   6
  20  -2  -6 130.660 30.1137  21
 -20   2   6 181.046 27.9343  19
 -19  -2   6 834.266 50.0253   4
  19   2  -6 826.063 44.0755  21
  19  -2  -6 810.871 52.3483  21
 -19   2   6 830.609 52.0443  19
 -19  -2   6 803.681 48.9219  18
 -19   2   6 732.585 52.2210   4
  19   2  -6 819.388 50.8042   6
 -18   2   6 1840.00 87.7863   9
 -18  -2   6 1975.42 93.7392   4
  18   2  -6 2012.74 89.5170  21
  18  -2  -6 2044.29 95.2600  21
 -18   2   6 2040.54 95.7525   4
 -18   2   6 2132.96 97.3114  19
 -18  -2   6 1870.72 93.5560  18
  18   2  -6 2081.90 94.1951   6
  17  -2  -6 175.142 39.0531   2
 -17  -2   6 162.472 31.4759  10
 -17   2   6 132.725 32.9794   9
  17   2  -6 277.438 38.3891  21
  17  -2  -6 219.389 48.8815  21
 -17   2   6 172.480 47.2391  19
 -17  -2   6 204.380 41.7216  18
 -17  -2   6 185.824 45.5544   4
 -17   2   6 209.275 49.2635   4
  16  -2  -6 163.424 42.6884   2
 -16  -2   6 101.220 36.6816  10
 -16   2   6 108.743 36.0739   9
  16   2  -6 160.189 41.2442  21
 -16   2   6 102.033 77.8311  20
 -16   2   6 253.665 55.1090  19
 -16  -2   6 138.171 44.4486  18
 -16   2   6 111.169 50.5286   4
 -15  -2   6 2044.24 100.919  10
 -15   2   6 2106.88 95.8714  10
 -15  -2   6 2047.93 103.933   9
  15   2  -6 2215.26 101.139  21
 -15   2   6 2194.88 106.084   4
 -15   2   6 2185.54 147.182  20
 -15  -2   6 2146.06 104.513  18
 -15   2   6 2161.59 97.7233   7
  15  -2  -6 2172.72 102.011   2
 -14  -2   6 796.454 61.3729  10
 -14   2   6 715.104 53.4767  10
 -14  -2   6 1125.17 66.5176   9
 -14   2   6 981.463 67.5150   4
 -14   2   6 965.176 115.768  20
 -14  -2   6 1088.05 66.1929  18
  14  -2  -6 963.202 64.2064   2
 -13   2   6-29.0205 31.8100  10
  13  -2  -6-26.5596 46.1738   2
 -13  -2   6 29.4785 39.8757  10
 -13   2   6 41.2062 87.0037  20
 -13  -2   6 2.97685 43.8746  18
 -13   2   6 10.4246 34.4063   7
 -13   2   6 14.1813 47.9203   4
  12  -2  -6 3450.66 149.619   2
 -12  -2   6 3637.21 152.399   4
 -12  -2   6 3411.89 148.992  10
 -12   2   6 3294.01 150.622   4
 -12   2   6 3581.21 199.544  20
 -12  -2   6 3273.17 149.747  18
 -12   2   6 3132.66 146.585   7
 -12   2   6 3392.33 145.209   8
  11  -2  -6 4958.31 208.472   2
 -11   2   6 4870.28 207.165   5
 -11  -2   6 4901.48 210.212   4
 -11  -2   6 5032.72 208.671  10
 -11  -2   6 4956.80 208.885   9
 -11   2   6 4824.15 205.470   8
 -11   2   6 4908.78 208.638   4
 -11   2   6 4811.99 252.392  20
 -11  -2   6 5017.56 208.375  18
 -11   2   6 4985.13 207.088   7
 -10   2   6 348.881 41.5335   5
 -10  -2   6 432.168 45.2424  10
 -10  -2   6 362.707 45.6407   9
 -10  -2   6 421.718 47.3158   8
 -10   2   6 394.257 37.1368   8
 -10   2   6 554.420 100.430  20
 -10   2   6 473.020 56.5062  19
 -10  -2   6 408.641 42.7649  18
 -10  -2   6 410.218 49.8598   4
  10  -2  -6 416.503 48.7732   2
 -10   2   6 464.565 41.1491   7
 -10   2   6 449.844 47.4438   4
   9  -2  -6 3935.96 166.511   2
  -9   2   6 3852.67 163.773   5
  -9  -2   6 3736.95 166.153   8
  -9  -2   6 3952.33 165.833   9
  -9  -2   6 3977.28 166.729   4
  -9   2   6 3750.98 162.987   8
  -9   2   6 3915.66 206.176  20
  -9   2   6 3976.22 165.828   4
  -9   2   6 3883.50 169.839  19
  -8   2   6 329.282 30.7006   8
  -8   2   6 192.122 34.9086  11
  -8   2   6 245.753 33.7595   5
  -8  -2   6 257.014 36.0626  10
  -8  -2   6 194.517 36.3568   9
  -8  -2   6 214.266 35.9375   8
  -8   2   6 343.635 89.7530  20
  -8   2   6 305.987 47.5556  19
  -8  -2   6 229.118 39.9132   4
  -8   2   6 285.265 38.6828   4
   8  -2  -6 217.731 42.3181   2
   7  -2  -6 880.423 55.1976   2
  -7   2   6 878.322 50.4078  11
  -7   2   6 872.382 47.7546   5
  -7  -2   6 830.245 50.1381  10
  -7  -2   6 886.858 50.3855   9
  -7  -2   6 784.577 53.2084   4
  -7  -2   6 773.127 49.7830   8
  -7   2   6 848.185 46.9622   8
  -7   2   6 984.628 59.1357  19
  -7  -2   6 779.528 50.2737   7
  -6   2   6 2125.61 99.3434  11
  -6   2   6 2228.66 96.5275   5
  -6  -2   6 2144.80 98.9225  10
  -6  -2   6 2339.27 99.4165   9
  -6  -2   6 2422.89 100.179   4
  -6  -2   6 1981.56 98.7555   8
  -6   2   6 2213.67 97.0854   8
  -6   2   6 2208.31 104.061  19
  -6  -2   6 2125.25 97.9716   7
  -5  -2   6 1088.83 58.1926   4
  -5   2   6 1147.57 63.3187  19
  -5   2   6 982.864 56.4084  14
  -4   2   6 4071.62 207.057  20
  -4   2   6 4276.89 178.053  19
  -4   2   6 4166.64 175.347  14
  -3   2   6 2555.00 115.580  19
  -3  -2   6 2738.42 139.427  16
  -2   2   6 2059.00 110.518  16
  -1   2   6 7864.86 321.256  16
  -1  -2   6 7027.61 324.570  16
   0   2   6 1215.30 86.6209  16
   0  -2   6 1006.79 93.9654  16
   1  -2   6 1478.65 74.4112  22
   1   2   6 1524.64 105.379  16
   2   2   6 6063.82 241.671  11
   2  -2   6 5641.62 242.891  22
   2   2   6 5912.51 268.161  16
   3  -2   6 7017.36 284.053  13
   3  -2   6 7032.10 283.027  12
   3   2   6 6951.08 284.712  11
   3  -2   6 6796.36 286.191  22
   3   2   6 6840.48 284.901  21
   3   2   6 7377.83 315.050  16
   4  -2   6 303.531 39.2902  13
   4  -2   6 329.714 34.2302  12
   4  -2   6 305.468 40.2198  22
   4   2   6 383.185 41.2664  21
   4  -2   6 229.035 74.9219  16
   4   2   6 351.148 40.6224   6
   5  -2   6 864.071 55.3816  13
   5  -2   6 893.648 51.2576  12
   5  -2   6 851.664 52.5643  21
   5  -2   6 816.573 56.3391  22
   5   2   6 930.870 56.3519  21
   5   2   6 848.216 98.4460  16
   5   2   6 879.169 56.3333   6
   5  -2   6 873.353 90.1802  16
   6   2   6 489.823 48.1648   6
   6  -2   6 519.856 48.5022  13
   6  -2   6 414.093 41.5415  12
   6  -2   6 436.559 49.3230  22
   6   2   6 619.100 98.1227  16
   6  -2   6 352.092 82.2604  16
   6   2   6 575.414 48.8587  21
   6  -2   6 434.998 45.1010  21
   7  -2   6 2613.33 116.089  13
   7  -2   6 2589.75 117.574  22
   7   2   6 2417.63 115.295  21
   7  -2   6 2410.01 113.806  21
   7   2   6 2412.56 160.195  16
   7  -2   6 2724.09 147.375  16
   7   2   6 2551.91 116.146   6
   8  -2   6 1144.85 69.8936  13
   8  -2   6 1151.85 71.4143  22
   8   2   6 1205.73 70.7943  21
   8  -2   6 1193.68 69.0535  21
  -8   2  -6 931.659 122.972   1
   8   2   6 1041.72 117.748  16
   8   2   6 984.377 69.3674   6
   8  -2   6 1072.08 99.5538  16
   9  -2   6 7884.38 323.263  13
  -9   2  -6 8851.64 370.742   1
   9  -2   6 7825.61 324.665  22
   9   2   6 7784.39 322.768  21
   9  -2   6 7987.14 322.353  21
   9  -2   6 6896.55 344.436  16
   9   2   6 7685.12 323.300   6
  10   2   6 97.7522 51.2565   6
  10  -2   6 109.153 51.2236  13
 -10   2  -6 219.341 90.9186   1
  10  -2   6 89.5110 51.0946  22
  10   2   6 83.2564 49.3031  21
  10  -2   6 65.5133 48.1360  21
  10  -2   6 110.843 65.4866  16
  11  -2   6 5313.49 226.307  13
  11  -2   6 5458.33 228.513  22
  11   2   6 5287.45 225.664  21
  11  -2   6 5209.66 225.144  21
  11   2   6 5202.75 263.191  16
  11   2   6 5345.78 226.170   6
 -11   2  -6 5242.12 269.666   1
 -12   2  -6 936.372 108.794   1
  12  -2   6 858.403 65.4686  22
  12  -2   6 948.000 64.7433  21
  12   2   6 811.221 99.7728  16
  12   2   6 918.907 67.0143   6
  12   2   6 815.381 65.2993  21
  13  -2   6 1262.78 76.9054  22
  13   2   6 1153.07 75.4720  21
  13  -2   6 1313.61 73.7057  21
  13   2   6 1238.14 105.437  16
  13   2   6 1271.83 75.8558   6
  14   2   6-2.45257 45.0631   6
  14  -2   6 11.4507 44.3460  22
  14   2   6-2.40667 44.2364  21
  14  -2   6-13.8424 42.2770  21
  15   2   6 1117.97 65.1829  21
  15  -2   6 1038.72 63.1463  21
  15  -2   6 1230.25 66.8815  22
  15   2   6 1078.92 65.2086   6
  16  -2   6 751.843 45.5908  11
  16   2   6 906.362 51.9302  21
  16  -2   6 797.319 51.8848  22
  16   2   6 871.032 52.5279   6
  16  -2   6 876.211 50.8995  21
  17   2   6 132.142 26.3253  11
  17  -2   6 104.232 28.4799  22
  17  -2   6 132.592 27.2904  21
  17   2   6 152.177 28.3332  21
  17   2   6 116.593 28.4277   6
  18   2   6 140.201 19.8034  11
  18  -2   6 184.212 21.4755  22
  18   2   6 112.192 21.1755   6
 -20   3   6 1180.20 57.2735   4
  20   3  -6 1242.37 54.0174   6
 -20  -3   6 1320.68 57.0075  15
  19   3  -6 453.604 31.1354   6
  19  -3  -6 416.133 32.8959  21
 -19   3   6 404.626 35.8777   4
 -19  -3   6 402.082 33.2574  15
  18   3  -6 345.568 35.3722   6
  18  -3  -6 396.011 38.2894  21
 -18   3   6 438.967 42.4940   4
  17   3  -6 172.181 34.9733   6
  17  -3  -6 172.475 37.3139   2
 -17  -3   6 171.283 29.8993  10
 -17   3   6 178.829 27.4116   9
  17  -3  -6 155.964 38.6515  21
 -17   3   6 77.9363 41.0712   4
 -16  -3   6 2045.88 92.4492  10
 -16  -3   6 1917.09 95.0039   4
  16  -3  -6 1765.33 93.2742  21
 -16   3   6 1830.26 95.8586   4
  16  -3  -6 2011.58 94.0199   2
  16   3  -6 1959.97 91.9761   6
 -15  -3   6 183.789 40.0123  10
  15  -3  -6 155.313 47.9287   2
  15  -3  -6 169.754 46.4532  21
 -15   3   6 147.481 76.9691  20
 -15  -3   6 149.030 47.1444   4
 -15   3   6 178.544 48.1152   4
 -14  -3   6 259.975 47.4448  10
  14  -3  -6 318.535 51.8804   2
 -14   3   6 252.202 94.8990  20
 -14   3   6 172.498 32.2272  10
 -14   3   6 347.603 35.0082   7
 -14   3   6 282.286 51.6448   4
 -13  -3   6 1035.03 70.1994  10
  13  -3  -6 1164.59 75.4477   2
 -13   3   6 1190.15 71.6428   4
 -13   3   6 1225.81 116.888  20
 -13   3   6 1173.08 82.3482  19
 -13   3   6 1261.14 62.8466   7
  12  -3  -6 3380.50 157.601   2
  12  -3  -6 3339.18 150.857   3
 -12   3   6 3734.52 155.087   5
 -12  -3   6 3583.00 156.909  10
 -12   3   6 3122.33 197.907  20
 -12   3   6 3798.12 157.007   4
 -12   3   6 3440.35 162.323  19
 -12   3   6 3559.10 151.656   7
  11  -3  -6 4511.38 202.212   2
 -11   3   6 4790.44 199.478   5
  11  -3  -6 4633.70 196.846   3
 -11  -3   6 4610.09 201.909  10
 -11  -3   6 4724.52 201.655   9
 -11   3   6 4793.64 248.013  20
 -11   3   6 4740.60 199.910   4
 -11   3   6 4613.26 205.872  19
 -11   3   6 4842.26 197.798   7
  10  -3  -6 11186.0 465.582   2
 -10   3   6 11371.2 463.314   5
  10  -3  -6 11314.9 461.737   3
 -10  -3   6 11136.9 465.338   9
 -10  -3   6 11695.4 465.264   4
 -10   3   6 11732.6 463.522   4
 -10   3   6 11416.4 468.218  19
   9  -3  -6 7686.02 328.289   2
  -9   3   6 7831.69 325.497   5
   9  -3  -6 7914.54 324.985   3
  -9  -3   6 8128.97 327.756   9
  -9  -3   6 8116.54 327.682   4
  -9   3   6 7989.40 325.772   4
  -9   3   6 7951.37 330.527  19
   8  -3  -6 332.733 54.6755   2
  -8  -3   6 362.211 46.2730   9
  -8   3   6 327.252 41.3041   5
  -8  -3   6 472.746 46.1584  10
  -8  -3   6 569.991 44.3973   8
   8  -3  -6 348.853 47.8429   3
  -8   3   6 547.819 55.3047  19
  -8  -3   6 524.467 49.5041   4
  -7   3   6 1378.21 71.7355  11
  -7   3   6 1381.38 73.1658   5
   7  -3  -6 1356.98 81.4544   2
   7  -3  -6 1405.41 76.2226   3
  -7  -3   6 1536.56 76.2278  10
  -7  -3   6 1453.43 75.8410   9
  -7  -3   6 1619.43 78.0329   4
  -7  -3   6 1535.46 73.8324   8
  -7   3   6 1498.07 123.092  20
  -7   3   6 1622.91 82.5645  19
  -6   3   6 3261.41 144.761  11
  -6   3   6 3487.85 145.213   5
   6  -3  -6 3192.27 150.472   2
   6  -3  -6 3314.86 147.636   3
  -6  -3   6 3298.33 147.134  10
  -6   3   6 3436.36 151.277  19
  -6  -3   6 3543.75 147.722  22
  -6  -3   6 3317.72 146.151   9
  -6  -3   6 3616.89 147.414   4
  -6  -3   6 3430.61 145.315   8
  -6   3   6 3582.07 186.621  20
  -6  -3   6 3296.76 145.667  15
  -5   3   6 489.954 38.1712  11
  -5   3   6 509.413 39.3041   5
   5  -3  -6 404.544 53.4704   2
  -5  -3   6 444.956 42.0905  10
  -5  -3   6 508.547 41.6947   9
  -5   3   6 448.739 85.9648  20
  -5   3   6 433.797 34.8310   8
  -5   3   6 610.346 52.6867  19
  -5  -3   6 540.212 46.7159  22
   5  -3  -6 427.565 47.9036   3
  -5  -3   6 537.655 40.6953  15
  -4   3   6 2364.08 104.760  11
  -4   3   6 2433.78 105.447   5
   4  -3  -6 2224.32 109.736   3
  -4  -3   6 2432.89 107.349  10
  -4  -3   6 2287.75 108.122  22
  -4   3   6 2441.13 104.179   8
  -4   3   6 2379.82 142.505  20
  -4  -3   6 2367.45 105.382  15
  -4   3   6 2521.68 106.461  14
  -3   3   6 3303.79 139.343  11
  -3   3   6 3392.69 139.551   5
  -3  -3   6 3319.91 140.618  10
  -3   3   6 3069.85 138.602   8
  -3   3   6 3189.43 173.988  20
  -3   3   6 3168.12 155.907  24
  -3  -3   6 3366.18 143.037  22
  -3  -3   6 3210.23 139.196  15
  -3   3   6 3357.01 140.518  14
  -2   3   6 1592.69 96.8486  24
  -1   3   6 9843.94 430.706  24
  -1   3   6 10174.2 417.558  11
  -1  -3   6 10513.2 420.192  22
  -1   3   6 10388.0 417.482   5
  -1   3   6 10491.3 434.623  16
  -1   3   6 10432.1 418.306  14
   0   3   6 8377.00 338.944  11
   0   3   6 8199.33 352.748  24
   0   3   6 8290.60 338.744   5
   0  -3   6 8362.78 341.735  22
   0   3   6 8164.58 360.282  16
   0   3   6 8567.43 340.329   6
   0   3   6 8259.22 339.712  14
   1   3   6 1660.31 83.2799  11
   1   3   6 1892.12 84.1585   5
   1   3   6 1976.53 102.721  24
   1  -3   6 1850.45 89.2075  22
   1   3   6 1837.66 119.842  16
   1   3   6 1912.08 88.2965   6
   1   3   6 1887.04 85.4297  14
   2  -3   6 3157.91 137.589  12
   2   3   6 3210.68 137.902  11
   2   3   6 3193.41 155.027  24
   2   3   6 3292.25 137.824   5
   2  -3   6 3254.98 142.357  22
   2   3   6 2845.36 168.494  16
   2  -3   6 3552.91 170.528  16
   2   3   6 3352.59 140.746   6
   3  -3   6 5993.75 236.679  13
   3  -3   6 5740.77 235.819  12
   3   3   6 5510.74 235.861  11
   3   3   6 5792.62 251.826  24
   3   3   6 5655.10 235.389   5
   3  -3   6 5589.97 239.386  22
   3   3   6 5791.25 270.787  16
   3  -3   6 5601.18 262.734  16
   3   3   6 5793.98 237.823   6
   4  -3   6 2904.64 123.096  13
   4  -3   6 2759.50 121.127  12
   4   3   6 2598.68 120.134  11
   4   3   6 2696.92 119.866   5
   4  -3   6 2792.82 126.201  22
   4   3   6 2797.48 138.869  24
   4   3   6 2840.13 122.135  21
   4   3   6 2706.11 162.919  16
   4  -3   6 2793.81 151.134  16
   4   3   6 2823.03 124.409   6
   5  -3   6 3368.22 141.956  13
   5  -3   6 3279.95 140.557  12
   5   3   6 3226.81 139.756  11
   5   3   6 3471.26 159.309  24
   5  -3   6 3151.25 144.184  22
   5   3   6 3185.08 140.532  21
   5   3   6 3221.52 138.517   5
   5   3   6 3218.40 186.747  16
   5  -3   6 3417.68 171.541  16
   5   3   6 3069.97 142.828   6
   6  -3   6 1747.66 90.2729  22
   6   3   6 1824.15 84.7967  21
   6   3   6 1462.48 105.751  24
   6   3   6 1633.84 135.340  16
   6  -3   6 1522.04 116.656  16
   7   3   6 3655.38 159.552  21
   7  -3   6 3624.81 161.561  13
   7  -3   6 3642.87 159.533  12
   7   3   6 4036.69 184.196  24
   7  -3   6 3924.26 165.306  22
   7   3   6 3210.18 205.947  16
   7  -3   6 3382.92 186.665  16
   8  -3   6 976.911 70.6098  13
   8  -3   6 1003.91 65.9074  12
   8  -3   6 1195.98 73.7211  22
   8   3   6 1192.06 66.3514  21
   8   3   6 1097.84 117.359  16
   8  -3   6 1032.39 90.9010  16
   9  -3   6 313.701 56.1313  13
   9  -3   6 557.300 59.5558  22
   9   3   6 548.220 50.9319  21
   9   3   6 372.242 100.269  16
   9  -3   6 269.728 67.8292  16
  10  -3   6 105.399 53.2433  13
 -10   3  -6 176.970 90.0410   1
  10   3   6 209.846 46.6544  21
  10  -3   6 198.481 55.2251  22
  10   3   6 172.440 88.4716  16
  11  -3   6 2796.30 130.292  13
 -11   3  -6 3012.92 174.692   1
  11   3   6 2758.88 126.721  21
  12   3   6 35.4136 51.6095   6
  12  -3   6 15.2970 50.9957  13
  12   3   6 9.06908 41.3843  21
 -12   3  -6 67.7558 74.1057   1
  13   3   6 3188.18 138.683  21
  13   3   6 3187.79 143.777   6
  14   3   6 25.5753 31.1388  11
  14   3   6 29.5006 33.1266  21
  14   3   6 42.1677 42.5037   6
  15   3   6 359.055 32.8061  21
  15   3   6 279.024 31.2729  11
  15   3   6 310.979 41.2042   6
  16   3   6 119.617 21.9661  11
  16   3   6 119.189 31.5828   6
  17   3   6 55.5939 23.6192   6
 -19   4   6 260.729 23.0163   4
 -19  -4   6 278.514 22.0335  15
 -18   4   6 543.693 36.2721   4
 -18  -4   6 532.610 35.2064  15
 -17   4   6 1275.32 63.2820   4
 -17   4   6 1264.65 62.8028  19
  17  -4  -6 1204.58 62.0593   2
 -17  -4   6 1233.45 62.6522  15
  16  -4  -6 365.398 41.7052   2
 -16   4   6 298.588 39.7324  19
 -16   4   6 374.573 41.9944   4
 -16  -4   6 400.786 40.2489  15
 -15  -4   6 130.805 37.4150  10
  15  -4  -6 99.3642 43.6306   2
 -15   4   6 110.475 40.4326  19
 -15   4   6 104.704 40.0571   4
 -15  -4   6 96.8056 39.9520  15
  14  -4  -6 2319.69 98.7439   3
 -14  -4   6 1910.51 104.987  10
 -14   4   6 2048.53 104.642   4
 -14   4   6 2553.49 108.895  19
 -14  -4   6 2258.68 105.939  15
  14  -4  -6 2043.27 107.677   2
 -13  -4   6 476.485 53.3118  10
  13  -4  -6 500.471 45.5755   3
  13  -4  -6 464.544 59.8651   2
 -13   4   6 623.153 58.9470  19
 -13   4   6 466.635 51.3888   4
 -13  -4   6 516.926 52.7624  15
 -12   4   6 251.249 46.0828   5
 -12  -4   6 319.469 51.1998  10
  12  -4  -6 271.106 45.2539   3
 -12   4   6 84.9346 87.1747  20
 -12   4   6 239.035 55.5062  19
  12  -4  -6 160.371 58.9509   2
 -12   4   6 182.201 30.6784   7
 -12   4   6 137.925 44.8563   4
 -12  -4   6 231.981 47.4758  15
  11  -4  -6 2147.01 110.219   2
 -11   4   6 2029.26 102.357   5
  11  -4  -6 2238.76 101.528   3
 -11   4   6 2190.06 156.034  20
 -11   4   6 2221.96 102.301   4
 -11   4   6 2156.25 109.850  19
 -11   4   6 1939.61 95.6655   7
 -11  -4   6 2193.62 105.388  15
  10  -4  -6 2178.38 109.410   2
 -10   4   6 2127.47 101.381   5
  10  -4  -6 2088.88 101.535   3
 -10   4   6 2062.65 100.271   4
 -10   4   6 2120.66 150.347  20
 -10  -4   6 2042.08 102.467  15
  -9   4   6 996.426 64.9557   5
  -9  -4   6 959.150 67.9200  10
   9  -4  -6 1142.06 68.3163   3
  -9   4   6 979.274 61.8382   4
  -9   4   6 853.100 106.612  20
  -9  -4   6 1200.45 66.7655  15
   9  -4  -6 1060.92 76.8475   2
   8  -4  -6 155.913 59.7965   2
  -8   4   6 147.737 43.2212   5
  -8  -4   6 192.878 46.6721  10
   8  -4  -6 119.078 50.6843   3
  -8   4   6 116.381 86.9324  20
  -8  -4   6 148.532 39.9017  15
   7  -4  -6 57.6557 58.3629   2
  -7   4   6 28.4775 38.9150   5
  -7  -4   6 29.2568 42.4447  10
  -7   4   6-61.7362 81.6249  20
   7  -4  -6-34.2790 49.5932   3
  -7  -4   6 8.64688 38.3608  15
   6  -4  -6 32.1057 57.2324   2
  -6   4   6 35.4886 37.8265   5
  -6  -4   6 63.0016 42.2378  10
  -6   4   6 106.140 78.8927  20
   6  -4  -6 32.3359 50.2745   3
  -6  -4   6 55.7787 37.0326  15
   5  -4  -6 349.010 62.5914   2
  -5   4   6 404.886 43.7942   5
  -5  -4   6 474.725 47.7077  10
  -5   4   6 200.836 78.9375  20
   5  -4  -6 281.239 55.0835   3
  -5  -4   6 388.764 42.7053  15
  -5  -4   6 343.855 48.2639  22
  -4   4   6 502.367 72.0019  24
  -4  -4   6 567.734 47.3350  10
  -4  -4   6 634.275 50.0856  22
   4  -4  -6 373.788 62.8684   2
  -4   4   6 441.833 82.1350  20
  -4   4   6 441.607 46.3100   5
   4  -4  -6 509.412 58.4264   3
  -4  -4   6 602.328 45.6814  15
  -3  -4   6 386.564 42.4312  10
  -3   4   6 410.722 42.0306   5
  -3   4   6 502.170 70.5305  24
   3  -4  -6 377.479 55.6358   3
  -3  -4   6 439.700 41.3292  15
  -3  -4   6 434.748 46.5575  22
  -3   4   6 397.537 36.8262  14
  -2   4   6 5765.21 239.655   5
  -2   4   6 5679.88 259.399  24
  -2  -4   6 5601.47 239.729  10
  -2  -4   6 5859.66 241.698  22
  -2  -4   6 5729.35 239.693  15
  -2   4   6 5909.44 238.347  14
  -1   4   6 2933.79 127.651   5
  -1   4   6 2822.65 150.442  24
  -1  -4   6 3067.38 130.955  22
  -1   4   6 2734.30 125.030   8
  -1   4   6 2954.35 126.325  14
   0   4   6 1371.49 70.5838   5
   0   4   6 1353.89 93.6568  24
   0  -4   6 1392.96 74.4623  22
   0   4   6 1326.39 67.9819  14
   1  -4   6 2605.95 117.514  12
   1   4   6 2926.10 144.692  24
   1   4   6 2832.02 119.857   5
   1  -4   6 2676.54 123.315  22
   1   4   6 2665.48 120.506   6
   1   4   6 2620.81 118.136  14
   2  -4   6 2408.63 110.065  12
   2   4   6 2448.55 134.491  24
   2   4   6 2469.45 110.893   5
   2  -4   6 2454.00 115.225  22
   2   4   6 2505.91 147.627  16
   2   4   6 2443.74 112.597   6
   2   4   6 2507.92 109.652  14
   3   4   6 52.8355 32.2760  14
   3  -4   6 32.3201 39.3061  13
   3  -4   6 46.0821 43.1253  22
   3  -4   6 35.2654 36.4486  12
   3   4   6 31.2549 58.8765  24
   3   4   6 84.2636 35.4285   5
  -3  -4  -6 17.7107 23.4192  17
   3   4   6 10.8762 77.9673  16
   3   4   6 59.0118 40.8997   6
   4  -4   6 81.6798 40.8493  13
   4  -4   6 87.6909 38.7096  12
   4   4   6 150.897 59.5299  24
   4  -4   6 69.6432 45.7792  22
   4   4   6 88.1236 35.6718   5
  -4  -4  -6 108.318 24.3070  17
   4   4   6 11.8488 82.6479  16
   4   4   6 83.7678 42.9896   6
   5  -4   6 541.445 51.2922  13
   5  -4   6 519.682 49.4465  12
   5   4   6 681.769 71.9417  24
   5  -4   6 504.180 54.5576  22
   5   4   6 555.451 46.1975   5
   5   4   6 378.733 93.4349  16
   5   4   6 554.075 51.6392   6
   6  -4   6 155.628 46.7043  13
   6  -4   6 147.859 44.4446  12
   6   4   6 157.619 61.2493  24
   6  -4   6 159.942 49.9156  22
   6   4   6 69.3332 36.5241   5
   6   4   6 51.8592 88.7913  16
   6   4   6 104.659 45.5318   6
   7  -4   6 264.102 50.7467  13
   7  -4   6 273.303 46.8580  12
   7   4   6 390.092 70.6979  24
   7   4   6 218.502 40.5718   5
   7  -4   6 274.338 53.4521  22
   7   4   6 329.705 96.3558  16
   7   4   6 369.510 50.8737   6
   8  -4   6 4784.85 200.972  13
   8  -4   6 5064.31 199.924  12
   8   4   6 4509.02 197.986   5
   8  -4   6 4634.84 203.663  22
   8   4   6 4316.97 241.182  16
   8   4   6 4550.37 200.779   6
   9  -4   6 2001.76 98.5956  13
   9  -4   6 1860.44 95.4212  12
   9   4   6 1890.05 88.6331  11
   9   4   6 2040.49 92.5481   5
  -9  -4  -6 1844.69 123.527  23
   9  -4   6 1963.75 100.729  22
   9   4   6 2044.24 142.366  16
   9   4   6 1882.43 98.1224   6
  10  -4   6 1580.33 85.3647  13
  10   4   6 1619.48 74.8220  11
  10   4   6 1543.50 77.2559   5
 -10  -4  -6 1297.03 108.047  23
  10  -4   6 1568.32 88.3610  22
  10   4   6 1460.24 120.775  16
  10   4   6 1521.02 85.3187   6
 -10   4  -6 1765.30 126.992   1
  11  -4   6 6361.22 253.977  13
  11   4   6 5742.96 248.457  11
  11   4   6 5809.75 249.598   5
  11  -4   6 6526.81 256.494  22
  11   4   6 6311.40 253.910   6
  12  -4   6 28.4023 45.8354  13
  12   4   6 58.5512 28.2487   5
  12  -4   6 49.8257 44.1630  22
  12   4   6 48.0961 44.7210   6
  13  -4   6 54.3784 40.3352  13
  13  -4   6 77.5891 40.6303  22
  13   4   6 48.4100 39.4457   6
  14  -4   6 113.775 35.3622  13
  14  -4   6 172.559 35.2163  22
  14   4   6 119.053 36.0921   6
  15  -4   6 44.5259 27.4964  22
  15   4   6 24.2579 27.7412   6
  16   4   6 6.41119 13.3351  14
  16  -4   6 15.5046 20.0153  22
  16   4   6-12.2875 20.5803   6
 -17   5   6 637.554 34.5065   4
  17  -5  -6 683.970 35.3878   2
 -17  -5   6 663.482 35.7658  15
 -16   5   6 845.033 46.8532   4
  16  -5  -6 915.483 48.9426   2
 -16  -5   6 1000.41 48.5245  15
  15  -5  -6 60.4263 22.3502   3
  15  -5  -6-12.4226 35.5774   2
 -15   5   6 11.7243 29.0200   4
 -15  -5   6 17.0177 29.9298  15
  14  -5  -6 1784.36 79.8237   3
 -14   5   6 1785.40 82.7510   4
 -14  -5   6 1796.16 84.7702  15
  14  -5  -6 1670.33 86.3884   2
  13  -5  -6 978.944 67.8970   2
  13  -5  -6 1010.50 58.2002   3
 -13   5   6 1040.26 58.2203   4
 -13  -5   6 1070.71 62.9440  15
 -12   5   6 819.589 57.1868   5
  12  -5  -6 817.403 55.3120   3
  12  -5  -6 921.977 66.9241   2
 -12   5   6 701.533 51.0626   4
 -12  -5   6 877.782 57.6144  15
 -11   5   6 27.1467 41.6872   5
  11  -5  -6 21.7474 44.8285   3
  11  -5  -6 16.5051 55.7714   2
 -11   5   6 16.8202 36.8609   4
 -11  -5   6 28.8822 41.7434  15
 -10   5   6 542.036 49.7582   5
 -10  -5   6 507.613 55.9727  10
  10  -5  -6 591.016 55.4780   3
 -10   5   6 385.664 87.1679  20
 -10   5   6 471.841 36.9311   7
 -10   5   6 501.626 45.0290   4
 -10  -5   6 595.094 51.9523  15
  -9   5   6 1571.33 82.2582   5
   9  -5  -6 1542.96 86.6836   3
  -9  -5   6 1445.73 85.9048  10
  -9   5   6 1545.83 123.481  20
  -9  -5   6 1631.87 82.7781  15
  -8   5   6 1797.11 90.9190   5
   8  -5  -6 1767.49 95.7780   3
  -8  -5   6 1722.04 94.7654  10
  -8  -5   6 1983.68 93.1158  15
  -7   5   6 606.478 53.2847   5
  -7  -5   6 665.827 60.2955  10
   7  -5  -6 617.006 64.0093   3
  -7   5   6 588.286 84.4453  20
  -7  -5   6 696.292 55.7889  15
  -6   5   6 76.1498 62.5663  24
  -6   5   6 2.74224 43.5009   5
  -6  -5   6 37.6059 46.6770  10
   6  -5  -6 63.6487 55.6658   3
  -6   5   6 22.8353 72.3315  20
  -6  -5   6 6.12039 43.7438  15
  -5   5   6 1034.42 91.7287  24
  -5   5   6 1200.67 68.6014   5
  -5  -5   6 1052.89 69.4895  10
   5  -5  -6 1185.89 79.1562   3
  -5  -5   6 1089.87 67.5659  15
  -4   5   6 5137.10 211.802   5
  -4   5   6 4780.47 234.511  24
  -4  -5   6 4899.36 212.532  10
  -4  -5   6 5002.20 212.129  15
  -3   5   6 332.537 45.4345   5
  -3   5   6 233.076 64.6874  24
  -3  -5   6 157.872 41.3335  10
  -3  -5   6 282.973 45.5944  22
  -2   5   6 712.568 78.5121  24
  -2   5   6 581.802 51.3793   5
  -2  -5   6 678.734 53.8523  22
  -1   5   6 110.135 64.8271  24
  -1   5   6 119.323 41.3793   5
  -1  -5   6 149.009 43.6183  22
   0  -5   6 76.2948 34.6530  12
   0  -5   6 103.406 44.5932  22
   0   5   6 27.2954 62.8081  24
   0   5   6 56.9028 40.3170   5
   0  -5  -6 146.679 60.3443   3
   1   5   6 773.379 55.6610   5
   1  -5   6 897.496 58.5915  22
   1   5   6 787.648 85.1656  24
   2  -5   6 391.487 43.9560  12
   2   5   6 397.266 46.4903   5
  -2  -5  -6 428.419 36.1012  17
   2  -5   6 496.735 51.4429  22
   3   5   6 230.998 31.5250  14
   3  -5   6 183.785 40.2097  12
   3   5   6 248.644 63.2147  24
   3  -5   6 168.132 46.2781  22
   3   5   6 168.233 41.4990   5
  -3  -5  -6 216.091 29.9060  17
   4  -5   6 803.243 54.8747  13
   4  -5   6 695.064 55.3679  12
   4   5   6 693.520 74.8821  24
   4   5   6 846.428 55.8803   5
  -4  -5  -6 803.758 44.9249  17
   4  -5   6 815.385 58.4831  22
   4   5   6 763.019 53.3875   6
   4   5   6 808.031 47.2669  14
   5  -5   6 3430.16 143.129  13
   5  -5   6 3416.33 143.321  12
   5   5   6 3039.45 164.156  24
   5   5   6 3135.54 143.419   5
   5  -5   6 3325.55 146.348  22
  -5  -5  -6 3384.86 137.399  17
   5   5   6 2796.83 180.592  16
   5   5   6 3182.20 141.897   6
   5   5   6 3056.29 138.423  14
   6  -5   6 1420.33 73.0191  13
   6  -5   6 1200.05 72.1759  12
   6  -5   6 1333.28 74.8103  22
   6   5   6 1265.48 71.4028   5
   6   5   6 1386.69 71.6768   6
   6   5   6 1287.78 65.1744  14
   7  -5   6 1019.74 63.9259  13
   7  -5   6 1058.74 63.6933  12
   7   5   6 1071.12 62.1868   5
   7  -5   6 962.088 67.1464  22
   7   5   6 1192.00 63.0338   6
   7   5   6 980.857 101.196  16
   7   5   6 970.221 54.6182  14
   8   5   6 174.336 29.7318  14
   8  -5   6 188.099 44.6324  13
   8  -5   6 235.749 42.6071  12
   8  -5   6 157.105 45.2115  22
   8   5   6 234.203 37.5643   5
   8   5   6 169.746 41.3897   6
   9   5   6 470.577 34.7828  14
   9  -5   6 373.496 48.8687  13
   9  -5   6 398.664 45.6605  12
   9   5   6 394.613 41.1486   5
   9  -5   6 461.444 50.1032  22
   9   5   6 374.977 44.6484   6
  10  -5   6 1011.49 62.4852  13
  10   5   6 956.723 55.3093   5
  10  -5   6 1159.34 64.2054  22
  10   5   6 1054.80 60.0443   6
  10   5   6 1027.82 52.2789  14
  11  -5   6 2045.67 96.5902  13
  11   5   6 2070.08 92.5640   5
  11  -5   6 2103.96 96.8044  22
  11   5   6 2063.17 94.6017   6
  11   5   6 2109.74 90.1444  14
  12   5   6 151.054 20.4096  14
  12  -5   6 92.4859 33.9486  13
  12   5   6 132.961 23.9760   5
  12  -5   6 120.301 32.0965  22
  12   5   6 47.0641 29.5695   6
  13  -5   6 83.5407 28.6281  13
  13  -5   6 102.106 26.4966  22
  13   5   6 45.4256 24.7980   6
  14  -5   6 253.070 23.3038  22
  14   5   6 233.287 21.7448   6
  14  -6  -6 1589.74 67.1970   3
 -14  -6   6 1550.76 70.4430  15
  13  -6  -6 757.655 40.9254   3
 -13  -6   6 688.194 43.1340  15
  12  -6  -6 566.176 40.4930   3
 -12  -6   6 544.105 42.0689  15
 -11   6   6 722.486 49.5593   5
  11  -6  -6 789.398 51.7107   3
 -11  -6   6 904.850 52.3978  15
 -10   6   6 314.303 41.0546   5
  10  -6  -6 380.537 45.0983   3
 -10  -6   6 346.085 42.9044  15
  -9   6   6 140.460 38.2019   5
   9  -6  -6 157.789 45.9118   3
  -9  -6   6 163.142 40.3249  15
   8  -6  -6 288.764 50.5125   3
  -8   6   6 284.230 43.8148   5
   8  -6  -6 347.799 59.2601   2
  -8  -6   6 381.436 44.7708  15
   7  -6  -6 2211.51 113.504   2
  -7   6   6 2126.84 102.383   5
   7  -6  -6 2176.64 107.229   3
   6  -6  -6 698.579 71.4584   2
  -6   6   6 697.540 54.3109   5
   5  -6  -6 254.758 64.6213   2
  -5   6   6 197.352 43.0457   5
   4  -6  -6 215.091 67.8652   2
  -4   6   6 236.613 43.7742   5
   3  -6  -6 276.299 65.9939   2
  -3   6   6 137.553 43.2697   5
   3  -6  -6 216.781 60.3283   3
   2  -6  -6 40.4004 66.9607   2
  -2   6   6 62.5295 41.8612   5
   2  -6  -6 65.6856 59.3274   3
  -1   6   6 707.488 55.3539   5
  -1  -6   6 772.075 50.9594  22
   1  -6  -6 627.013 77.2699   2
   0  -6   6 843.492 51.9096  12
   0   6   6 858.524 58.7931   5
   0  -6   6 875.378 54.9080  22
   0  -6  -6 773.939 77.8748   2
   0  -6  -6 927.579 72.0654   3
   0  -6  -6 901.059 51.4041  17
   1  -6   6 83.2729 34.6343  12
   1   6   6 71.6301 40.8067   5
   1  -6   6 150.177 36.7760  22
  -1  -6  -6 99.4325 57.3817   3
  -1  -6  -6 47.2337 28.2487  17
   2  -6   6 179.111 36.0044  12
   2   6   6 211.138 41.1849   5
   2  -6   6 254.184 38.8593  22
  -2  -6  -6 169.930 57.4133   3
  -2  -6  -6 232.717 30.1408  17
   3  -6   6 469.323 43.0616  12
   3   6   6 520.021 46.7606   5
   3  -6   6 444.194 43.4858  22
  -3  -6  -6 490.512 61.2396   3
  -3  -6  -6 486.517 34.7882  17
   4  -6   6 262.770 40.0988  12
   4   6   6 376.223 42.9684   5
   4  -6   6 434.247 41.2609  22
  -4  -6  -6 260.096 29.3640  17
  -4  -6  -6 255.878 56.8439   3
   5  -6   6 21.9883 33.0437  13
   5  -6   6 25.8947 36.5815  12
   5  -6   6 57.0088 34.1066  22
   5   6   6 40.9581 35.4987   5
  -5  -6  -6 9.91844 50.6417   3
   6  -6   6 15.0734 33.7936  13
   6  -6   6 9.58210 35.5939  12
   6   6   6 25.8590 34.7858   5
   6  -6   6 34.7675 33.7266  22
  -6  -6  -6 27.8927 47.7821   3
   7  -6   6 2152.92 97.1692  13
   7  -6   6 2199.35 98.2880  12
   7   6   6 2181.86 97.8716   5
  -7  -6  -6 1965.00 102.050   3
   7  -6   6 2271.32 98.3997  22
   8  -6   6 973.743 53.6081  13
   8  -6   6 941.895 53.8856  12
   8   6   6 1040.15 53.1718   5
  -8  -6  -6 822.610 58.1830   3
   8  -6   6 962.967 53.0665  22
   9  -6   6 1979.85 86.9422  13
   9   6   6 2004.00 86.0815   5
   9  -6   6 1815.60 86.1701  22
  -9   6  -6 1954.88 84.8165   4
  10  -6   6 489.263 34.1303  13
  10   6   6 429.577 31.1705   5
 -10  -6  -6 422.354 34.4348   3
  10  -6   6 464.731 31.7011  22
  11  -6   6 374.074 28.8973  13
  11   6   6 326.050 23.7354   5
  11  -7  -6-0.75643 18.7147   3
  11  -7  -6 35.3386 22.2822   2
  10  -7  -6 88.3137 25.2818   3
  10  -7  -6 115.030 28.0428   2
   9  -7  -6 521.540 38.2541   3
   9  -7  -6 583.247 41.1270   2
   8  -7  -6 25.7912 36.0359   2
  -7   7   6 547.161 38.5419   5
   7  -7  -6 523.971 47.3145   2
  -6   7   6 649.408 43.0917   5
   6  -7  -6 626.779 51.7373   2
  -5   7   6 320.345 34.9271   5
   5  -7  -6 213.338 42.6230   3
   5  -7  -6 305.142 46.8971   2
   4  -7  -6 94.5788 48.0455   2
  -4   7   6 69.8381 32.2339   5
   4  -7  -6 48.7650 41.1150   3
   3  -7  -6 290.424 50.8433   2
  -3   7   6 276.581 36.5148   5
   3  -7  -6 317.587 44.8088   3
   3  -7  -6 268.850 27.7023  17
   2  -7  -6 9.38271 49.5287   2
  -2   7   6 51.3949 33.3261   5
   2  -7  -6 61.0252 43.2186   3
   2  -7  -6 67.0833 23.0491  17
   1  -7  -6-4.74862 50.2559   2
  -1   7   6-1.90433 32.9033   5
   1  -7  -6-9.86242 43.1219   3
   1  -7  -6-13.3780 22.5128  17
   0  -7  -6 201.059 51.6963   2
   0   7   6 131.822 33.9446   5
   0  -7  -6 112.653 43.9280   3
   0  -7  -6 189.427 24.8571  17
  -1  -7  -6 497.026 53.5976   2
   1   7   6 396.305 37.8991   5
  -1  -7  -6 392.415 45.2091   3
  -1  -7  -6 413.809 29.1095  17
   2  -7   6 182.221 27.5373  12
  -2  -7  -6 113.087 47.5736   2
   2   7   6 142.334 32.2973   5
  -2  -7  -6 131.940 40.3257   3
  -2  -7  -6 172.282 21.6906  17
   3  -7   6 634.336 38.9332  12
   3   7   6 608.173 42.5610   5
  -3  -7  -6 671.270 55.2803   2
  -3  -7  -6 731.634 48.1232   3
   4  -7   6 276.019 29.2375  12
   4   7   6 358.998 32.4068   5
  -4  -7  -6 352.615 45.9753   2
  -4  -7  -6 324.753 38.0859   3
   5  -7   6 145.340 24.8115  12
  -5  -7  -6 138.355 39.8033   2
   5   7   6 141.766 26.7989   5
  -5  -7  -6 146.834 31.8463   3
   6   7   6 359.790 29.4396   5
  -6  -7  -6 331.858 40.1485   2
  -6  -7  -6 317.842 30.5293   3
   7   7   6 22.9050 19.5699   5
  -7  -7  -6 5.74023 30.9151   2
   8   7   6 52.9357 16.2050   5
  -8  -7  -6 40.7970 25.5485   2
  21   0  -7-2.89472 20.6610   6
  21   0  -7 9.04752 20.3216  21
  20   0  -7 5.67603 28.7210   6
  20   0  -7-2.71607 28.6949  21
 -19   0   7 1.65877 25.8888   9
  19   0  -7 21.0292 36.7638  21
 -19   0   7 8.08358 29.8918  19
 -18   0   7-2.14046 32.0455   9
  18   0  -7-10.5249 42.3394  21
 -18   0   7 22.2497 35.5479  19
 -18   0   7 15.4996 42.1070   4
 -17   0   7-5.66537 26.4918  10
 -17   0   7 14.9773 36.0480   9
 -17   0   7-20.7468 42.1664  18
 -17   0   7-17.5941 48.5176   4
 -16   0   7-4.55484 31.7184  10
 -16   0   7-8.26112 38.9783   9
 -16   0   7 3.19930 46.0872  18
 -16   0   7 13.6625 48.7211   4
 -15   0   7 2.54258 35.1581  10
 -15   0   7-52.3621 41.3897   9
 -15   0   7 3.33382 49.4558  18
 -15   0   7-5.72771 49.9876   4
 -14   0   7-10.8481 36.4543  10
 -14   0   7 17.8430 42.7865   9
 -14   0   7 16.9029 50.3499  18
 -14   0   7-20.3693 49.6898   4
 -13   0   7 13.0380 44.4051   8
 -13   0   7 6.70895 50.3398  18
 -13   0   7 5.99481 41.1717   7
 -13   0   7 23.0740 47.7235   4
 -13   0   7 41.5275 37.4054  10
 -12   0   7 24.7859 37.5408  10
 -12   0   7 40.7707 41.0099   8
 -12   0   7-28.9033 47.5014  18
 -12   0   7-11.2298 47.6262   4
 -11   0   7 29.6459 36.3556  10
 -11   0   7-14.8783 38.1755   8
 -11   0   7 14.9533 43.5049  18
 -11   0   7-5.40686 44.8308   4
 -10   0   7 15.6238 35.0294  10
 -10   0   7 5.61157 36.1928   8
 -10   0   7-52.5541 40.9846  18
 -10   0   7-25.4426 43.2191   4
  -9   0   7-31.2097 37.0743  11
  -9   0   7-24.6972 36.2321  19
  -9   0   7 2.54791 38.2129  18
  -9   0   7 12.7072 33.0604   7
  -9   0   7-25.5228 37.5381   4
  -8   0   7-8.02804 32.2694  11
  -8   0   7-4.54474 33.6684  19
  -8   0   7-4.73481 31.7320   7
  -8   0   7 16.9055 34.8954   4
  -7   0   7-20.1677 31.6562  11
  -7   0   7 9.09604 30.4803  10
  -7   0   7-12.5264 30.6254  19
  -7   0   7-17.3065 31.1379   4
  -7   0   7 24.3883 29.6543   7
  -6   0   7-2.38990 29.5203  11
  -6   0   7-13.5337 28.3014   8
  -6   0   7 19.1563 29.9115  19
  -6   0   7-8.32977 28.6187   7
  -6   0   7-26.7730 46.4930  16
  -5   0   7-2.28149 28.1579  11
  -5   0   7 8.67576 26.3616   8
  -5   0   7 16.9332 50.6436  16
  -4   0   7 6.31522 25.9603   8
  -4   0   7-10.9833 27.1804  11
  -4   0   7 7.93119 27.2140  14
  -3   0   7-19.2913 26.9394  14
  -3   0   7 19.2634 26.5714  11
  -3   0   7-18.5628 25.5625   8
  -3   0   7 6.26370 57.8702  16
   2   0  -7 48.8762 38.9119   1
  -2   0   7-14.7754 25.6777  11
  -2   0   7 14.2745 25.9996   8
  -2   0   7-6.61787 60.1273  16
   1   0  -7-11.6982 45.5219   1
  -1   0   7 29.7236 26.2485  11
  -1   0   7 2.03637 25.4068   8
  -1   0   7-34.5980 61.1920  16
   0   0   7 1.90751 25.7915  14
   0   0   7 8.62630 26.7109  11
   0   0  -7 40.7114 50.0645   1
   0   0   7 22.5477 26.6074   8
   0   0   7 36.4155 61.5013  16
   1   0   7 35.0943 26.9279  14
   1   0   7 8.84344 27.7469  11
   1   0   7 2.08342 34.6187  21
   1   0   7 2.08149 26.7316   8
  -1   0  -7-15.5130 61.1279   1
   1   0   7 7.69304 64.4960  16
   1   0   7 41.8984 31.7878   6
   2   0   7 2.28301 27.7957  11
   2   0   7-6.48148 35.9268  21
  -2   0  -7 8.59257 66.1631   1
   2   0   7 24.4217 72.1061  16
   2   0   7-18.7329 30.9344   6
  -3   0  -7-18.7765 71.9779   1
   3   0   7 4.76575 30.0200  11
   3   0   7-2.25178 37.0977  21
   3   0   7 8.65786 72.4495  16
   3   0   7 21.3900 32.5599   6
   4   0   7 7.53244 31.9384  11
   4   0   7 28.3406 39.9412  21
  -4   0  -7-10.2483 72.7182   1
   4   0   7-9.21370 73.3527  16
   4   0   7 14.1528 33.4684   6
  -5   0  -7 11.1484 80.4979   1
   5   0   7-13.0127 30.5659  22
   5   0   7-9.94071 42.0106  21
   5   0   7 9.86871 79.8246  16
   5   0   7-23.2411 33.7633   6
  -6   0  -7 60.3418 78.6156   1
   6   0   7 43.7055 31.5102  22
   6   0   7 41.9289 45.9098  21
   6   0   7 6.63463 36.2162   6
  -7   0  -7 116.587 83.8649   1
   7   0   7 4.86656 32.7090  22
   7   0   7-22.0862 48.8489  21
   7   0   7 9.24352 38.6761   6
   8   0   7 15.3662 34.4010  22
   8   0   7 17.3837 50.0138  21
   8   0   7-44.8304 86.1126  16
   8   0   7-4.80924 39.6524   6
   9   0   7 10.7071 37.1595  22
   9   0   7-30.2807 53.3597  21
   9   0   7-22.7778 82.2334  16
   9   0   7-19.9458 40.9600   6
  10   0   7 30.2177 37.7167  22
  10   0   7-34.4502 55.8072  21
  10   0   7 102.495 79.5732  16
  10   0   7 37.5962 41.1114   6
  11   0   7-53.2239 36.8336  22
  11   0   7-52.0840 55.7032  21
 -11   0  -7-14.7215 83.5448   1
  11   0   7 133.388 75.3985  16
  11   0   7-26.4877 40.9340   6
  12   0   7-12.5407 35.6182  22
 -12   0  -7 28.6521 76.6460   1
  12   0   7-47.0319 54.5202  21
  12   0   7-10.4870 62.9533  16
  12   0   7-2.25940 38.3981   6
  13   0   7 2.27565 33.0234  22
  13   0   7-8.23430 52.0662  21
  13   0   7-10.2076 35.2565   6
  14   0   7 19.5374 29.7173  22
  14   0   7 66.9175 48.9570  21
  14   0   7 22.7087 31.5026   6
  15   0   7 4.59324 25.2386  22
  15   0   7 25.7986 42.2906  21
  16   0   7-1.92171 29.0153  11
  16   0   7-8.83272 36.4952  21
  17   0   7-11.5306 23.1219  11
  17   0   7 20.0945 28.2494  21
  21  -1  -7 161.945 18.7705   6
  21  -1  -7 202.057 22.1609  21
  20  -1  -7-19.8866 26.0220   6
  20   1  -7-5.36961 23.8024  21
  20  -1  -7-5.39221 30.0017  21
 -20   1   7 8.24833 28.1879   4
 -19   1   7 245.047 26.9445   9
  19   1  -7 315.328 34.4103  21
  19  -1  -7 277.088 39.4460  21
 -19   1   7 212.357 34.0469  19
 -19   1   7 312.197 38.8659   4
 -18   1   7 1333.21 67.4647   9
  18   1  -7 1372.69 70.7448  21
  18  -1  -7 1510.21 75.0393  21
 -18   1   7 1353.93 74.1698   4
 -18   1   7 1358.61 72.7312  19
 -18  -1   7 1392.35 72.0421  18
 -17  -1   7 233.997 32.1342  10
 -17  -1   7 191.219 39.6391   9
 -17   1   7 204.863 36.4598   9
  17   1  -7 120.977 42.2904  21
  17  -1  -7 211.627 50.7633  21
 -17   1   7 135.545 43.1864  19
 -17  -1   7 84.5113 40.5117  18
 -17   1   7 202.224 47.9359   4
 -16   1   7 527.049 40.5019  10
 -16  -1   7 530.030 45.0128  10
 -16  -1   7 657.723 52.3088   9
 -16   1   7 621.235 48.6825   9
 -16   1   7 589.931 55.6246  19
 -16  -1   7 601.566 53.5860  18
 -16  -1   7 633.716 58.2256   4
 -16   1   7 676.110 57.8942   4
 -15  -1   7 248.482 39.6859  10
 -15   1   7 273.939 35.9623  10
 -15  -1   7 218.578 45.3849   9
 -15   1   7 288.042 43.0441   9
 -15   1   7 299.044 53.5093  19
 -15  -1   7 223.246 46.6770  18
 -15  -1   7 297.308 54.4903   4
 -15   1   7 282.656 51.7880   4
 -14  -1   7 2887.59 132.915  18
 -14  -1   7 2861.24 128.604  10
 -14   1   7 2851.98 127.327  10
 -14  -1   7 2862.27 133.797   4
 -14   1   7 2914.38 131.885   4
 -14   1   7 2972.46 175.104  20
 -14   1   7 2823.06 134.704  19
 -14   1   7 2852.72 128.828   7
 -13   1   7 9232.46 393.156   8
 -13  -1   7 9620.40 393.350  10
 -13   1   7 9916.21 392.557  10
 -13  -1   7 9176.97 394.336   4
 -13   1   7 9763.40 394.034   4
 -13   1   7 9440.77 432.549  20
 -13  -1   7 9473.80 394.319  18
 -13   1   7 10046.0 393.727   7
 -12  -1   7 4130.66 175.760  10
 -12   1   7 4155.52 174.503  10
 -12  -1   7 3949.13 176.086   9
 -12   1   7 3933.10 174.757   8
 -12  -1   7 4123.66 177.512   4
 -12   1   7 4159.02 176.292   4
 -12   1   7 4159.25 220.424  20
 -12   1   7 4142.93 179.931  19
 -12  -1   7 3988.34 176.422  18
 -12   1   7 4003.35 174.889   7
 -11  -1   7 1174.64 62.4884  10
 -11   1   7 1054.20 59.6773  10
 -11  -1   7 964.934 61.4596   9
 -11  -1   7 993.006 63.7680   8
 -11  -1   7 1013.98 67.9268   4
 -11   1   7 1030.04 59.7984   8
 -11   1   7 1011.00 64.7889   4
 -11   1   7 1049.83 117.166  20
 -11   1   7 886.545 67.4284  19
 -11  -1   7 869.165 62.1122  18
 -11  -1   7 1026.48 62.8466   7
 -11   1   7 1007.60 60.6431   7
 -10  -1   7 1053.57 59.9623   9
 -10  -1   7 1006.79 64.5154   4
 -10  -1   7 891.041 60.2594   8
 -10   1   7 1045.70 57.7995   8
 -10   1   7 1040.53 62.7764   4
 -10   1   7 1032.04 112.836  20
 -10   1   7 902.229 64.9561  19
 -10  -1   7 961.206 59.0643  18
 -10   1   7 1010.99 59.6188   7
 -10  -1   7 822.912 58.2744   7
  -9  -1   7 3096.26 133.314  11
  -9  -1   7 3039.62 132.294   9
  -9  -1   7 3091.61 133.104   4
  -9  -1   7 3025.47 132.779   8
  -9   1   7 2973.67 130.779   8
  -9   1   7 3071.43 131.859   4
  -9   1   7 2835.45 176.486  20
  -9   1   7 2972.21 134.819  19
  -9  -1   7 2899.54 130.662  18
  -9  -1   7 2837.28 131.934   7
  -8  -1   7 1303.75 68.6765  11
  -8  -1   7 1318.93 67.6045  10
  -8  -1   7 1231.69 66.9679   9
  -8  -1   7 1326.80 68.9582   4
  -8  -1   7 1219.62 67.5060   8
  -8   1   7 1345.19 66.6381   8
  -8   1   7 1217.04 67.0545   4
  -8   1   7 1339.97 117.139  20
  -8   1   7 1352.12 73.0051  19
  -8  -1   7 1391.27 68.3319   7
  -7  -1   7 3370.58 135.030  11
  -7  -1   7 3007.16 133.584  10
  -7  -1   7 2998.83 133.034   9
  -7  -1   7 3146.56 133.791   4
  -7  -1   7 3123.21 134.058   8
  -7   1   7 3198.52 133.384   8
  -7   1   7 2738.46 135.727  19
  -7  -1   7 3031.71 133.459   7
  -6  -1   7 118.742 30.4703   9
  -6  -1   7 111.979 30.6312  11
  -6  -1   7 84.8700 30.3516  10
  -6  -1   7 128.926 31.0752   8
  -6   1   7 129.071 30.2714   8
  -6   1   7 48.6940 36.0486  19
  -6  -1   7 115.748 32.2560   4
  -6  -1   7 60.4295 29.4083   7
  -5  -1   7 4084.13 177.284  11
  -5  -1   7 4204.11 177.175  10
  -5  -1   7 4223.33 177.437  22
  -5  -1   7 4453.33 176.695   9
  -5  -1   7 4370.49 177.630   8
  -5   1   7 4016.98 177.105   8
  -5   1   7 4323.01 178.688  19
  -5  -1   7 4297.35 176.442   7
  -5  -1   7 4441.51 197.259  16
  -5   1   7 3984.84 177.042  14
  -4  -1   7 5822.05 235.077  11
  -4  -1   7 5735.65 234.847  10
  -4  -1   7 5595.12 234.908  22
  -4  -1   7 5813.82 234.751   8
  -4   1   7 5537.07 234.804   8
  -4   1   7 5688.28 235.392  19
  -4  -1   7 5859.22 233.934   7
  -4   1   7 5735.60 248.518  16
  -4  -1   7 5801.11 254.826  16
  -4   1   7 5466.37 234.927  14
  -3  -1   7 823.684 48.8783  11
  -3  -1   7 820.290 47.6052  10
  -3  -1   7 918.188 49.9505  22
  -3  -1   7 881.668 47.9763   8
  -3   1   7 955.245 71.1072  16
  -3  -1   7 903.236 80.5327  16
  -3   1   7 853.480 49.0389  14
  -2  -1   7 3113.23 128.128  11
  -2  -1   7 2928.72 127.669   8
  -2   1   7 2893.34 148.284  16
  -2  -1   7 2873.97 152.809  16
  -2   1   7 2973.50 128.235  14
  -1  -1   7 3573.88 147.857  11
  -1  -1   7 3378.47 146.870   8
  -1   1   7 3578.98 148.270   8
  -1   1   7 3851.84 171.192  16
  -1  -1   7 3489.14 173.563  16
  -1   1   7 3571.86 148.047  14
   0  -1   7 527.305 38.8823  11
   0  -1   7 519.481 40.7243  22
   0  -1   7 541.005 37.6339   8
   0  -1  -7 578.496 61.7508   1
   0   1   7 519.705 72.2082  16
   0  -1   7 386.928 76.0426  16
   0   1   7 634.412 43.1079   6
   0   1   7 608.232 39.3783  14
   1  -1   7 64.1685 29.2913  11
   1  -1   7 94.4139 31.6772  22
  -1  -1  -7 36.8697 56.3480   1
   1  -1   7 44.9924 25.0752   8
   1   1   7 93.7882 71.2764  16
   1  -1   7 97.0036 77.2565  16
   1   1   7 73.3538 35.2850   6
   2  -1   7 1789.35 82.6963  11
   2  -1   7 1756.07 84.6786  21
   2  -1   7 1665.46 82.6131  22
   2  -1   7 1771.27 80.7817   8
  -2  -1  -7 1803.76 114.024   1
   2   1   7 1841.84 120.826  16
   2  -1   7 1839.19 123.310  16
   2   1   7 1854.08 85.5354   6
   3  -1   7 878.707 53.2290  13
  -3   1  -7 886.385 94.1132   1
   3  -1   7 922.520 52.6240  11
   3  -1   7 906.923 53.5930  22
   3  -1   7 945.329 58.0437  21
   3  -1   7 918.951 49.4527   8
  -3  -1  -7 619.852 84.8063   1
   3   1   7 929.850 56.0937   6
   3   1   7 996.246 95.9690  16
   3  -1   7 813.980 94.8066  16
   4  -1   7 2816.29 124.893  13
  -4   1  -7 3267.22 165.211   1
   4  -1   7 2845.02 123.865  11
   4  -1   7 2715.73 124.082  22
  -4  -1  -7 2671.67 156.865   1
   4   1   7 3029.21 162.911  16
   4   1   7 2839.75 125.442   6
   4  -1   7 2780.16 125.798  21
  -5   1  -7 1316.33 109.013   1
   5  -1   7 1128.26 63.5578  13
   5  -1   7 918.692 59.5795  11
   5  -1   7 1150.47 61.2956  22
   5  -1   7 1060.95 64.3922  21
  -5  -1  -7 1036.21 101.128   1
   5   1   7 900.187 104.415  16
   5   1   7 1083.33 63.4326   6
   6  -1   7 137.229 43.7546  13
   6  -1   7 163.219 40.1643  22
  -6   1  -7 62.9141 84.7949   1
   6  -1   7 94.5406 44.5592  21
  -6  -1  -7 119.821 80.3078   1
   6   1   7 158.320 86.2969  16
   6  -1   7 145.947 84.1594  16
   6   1   7 148.568 42.3589   6
   7  -1   7 1411.01 78.9126  13
  -7   1  -7 1323.65 123.987   1
   7  -1   7 1530.25 77.1033  22
   7  -1   7 1433.35 81.1967  21
  -7  -1  -7 1447.56 120.960   1
   7   1   7 1427.21 125.387  16
   7   1   7 1381.03 78.1039   6
   7  -1   7 1512.95 119.829  16
   8  -1   7 219.926 49.8403  13
   8  -1   7 253.407 46.6829  22
  -8  -1  -7 298.120 89.2688   1
   8  -1   7 194.317 51.4881  21
   8  -1   7 282.309 80.6394  16
   8   1   7 217.789 47.9419   6
   9  -1   7 1254.57 73.6907  22
   9  -1   7 1319.07 78.5980  21
   9   1   7 1315.30 75.4262   6
   9  -1   7 1045.80 106.143  16
  10   1   7 67.3652 47.4989   6
 -10   1  -7-74.6361 90.2448   1
  10  -1   7 22.1580 47.1025  22
  10  -1   7 18.1704 55.1662  21
  10   1   7-12.0703 79.7991  16
  10  -1   7 53.6819 71.6019  16
  11  -1   7 461.386 49.1451  22
  11  -1   7 479.673 57.7784  21
  11   1   7 317.352 85.0593  16
  11  -1   7 247.014 72.5325  16
 -11   1  -7 445.363 93.1224   1
  11   1   7 445.627 51.7939   6
  12  -1   7 518.660 51.2763  22
  12  -1   7 635.766 59.6915  21
 -12   1  -7 571.526 87.9432   1
  12   1   7 540.371 83.5328  16
  12  -1   7 530.889 72.5211  16
  12   1   7 536.873 52.8048   6
  13  -1   7 23.7076 39.1026  22
  13  -1   7 18.1890 48.0895  21
  13   1   7 6.97544 41.4964   6
  14  -1   7 2521.93 117.125  22
  14  -1   7 2767.51 120.371  21
  14   1   7 2621.04 117.084   6
  15  -1   7 511.070 41.5461  11
  15  -1   7 488.711 39.6990  22
  15  -1   7 605.206 47.1441  21
  15   1   7 495.479 40.5591   6
  16  -1   7 620.167 40.3182  11
  16  -1   7 679.424 38.6984  22
  16  -1   7 668.680 45.2400  21
  16   1   7 663.134 39.7495   6
  17  -1   7 61.8857 15.9638  22
  17  -1   7 107.149 26.0378  21
  17   1   7 62.1621 26.3995  21
  20  -2  -7 2411.40 98.6517  21
 -20   2   7 2247.22 98.7585   4
  20   2  -7 2325.62 97.7660   6
 -20  -2   7 2300.28 98.2178  15
  19   2  -7 520.591 37.3465   6
 -19   2   7 522.642 29.9660   9
  19  -2  -7 508.356 39.9142  21
 -19   2   7 472.732 37.4686  19
 -19  -2   7 509.086 38.3711   4
 -19   2   7 544.715 39.5745   4
 -18  -2   7 1175.93 55.5531  10
 -18   2   7 1246.31 58.1032   9
  18   2  -7 1111.03 56.9716  21
  18  -2  -7 1124.55 64.9413  21
 -18   2   7 1184.98 63.9863   4
 -18   2   7 1181.44 63.8264  19
 -18  -2   7 1162.11 59.9561  18
  18   2  -7 1199.64 62.7710   6
 -17  -2   7 387.629 36.9531  10
 -17   2   7 336.968 36.3448   9
  17   2  -7 382.043 37.2697  21
  17  -2  -7 424.884 49.7466  21
 -17   2   7 387.849 47.3044  19
 -17  -2   7 417.810 39.2127  18
 -17   2   7 383.711 46.1344   4
 -16  -2   7 1038.13 58.9925  10
 -16   2   7 917.687 50.6999  10
 -16   2   7 1029.60 58.5318   9
  16   2  -7 927.617 57.3057  21
 -16   2   7 1009.70 64.5116   4
 -16   2   7 930.174 65.9896  19
 -16  -2   7 1062.44 58.8259  18
  16  -2  -7 975.701 55.3117   2
 -15  -2   7 3117.13 146.727  10
 -15   2   7 3373.54 143.441  10
 -15  -2   7 3426.20 150.511   4
  15   2  -7 3521.97 145.610  21
 -15   2   7 3355.01 148.634   4
 -15   2   7 3018.64 186.171  20
 -15   2   7 3320.47 152.878  19
 -15  -2   7 3389.72 146.992  18
 -15   2   7 3356.95 144.676   7
  15  -2  -7 3343.40 143.733   2
 -14  -2   7 1569.69 82.2962  10
 -14   2   7 1646.15 78.2743  10
 -14  -2   7 1536.90 88.4295   4
 -14   2   7 1604.62 85.8287   4
 -14   2   7 1635.75 130.518  20
 -14   2   7 1589.86 92.3404  19
 -14  -2   7 1579.11 81.0437  18
 -14   2   7 1530.45 79.3533   7
  14  -2  -7 1610.27 79.3175   2
 -13  -2   7 3067.80 138.672  10
 -13   2   7 3128.31 135.346  10
 -13  -2   7 3017.92 140.117   9
 -13  -2   7 2948.53 140.540   4
 -13   2   7 2985.45 138.763   4
 -13   2   7 2770.46 184.896  20
 -13   2   7 3068.63 144.451  19
 -13  -2   7 3068.46 136.705  18
 -13   2   7 3218.29 137.154   7
  13  -2  -7 3129.48 135.568   2
 -12  -2   7 305.959 46.3164  10
 -12   2   7 256.284 41.7284  10
 -12  -2   7 201.116 47.7653   9
  12  -2  -7 275.014 44.1267   2
 -12   2   7 392.569 38.3748   8
 -12   2   7 339.302 57.9633  19
 -12  -2   7 250.362 55.3901   4
 -12   2   7 223.471 41.4759   7
 -12   2   7 291.089 47.4613   4
  11  -2  -7 3773.69 163.891   2
 -11  -2   7 3525.21 165.372   9
 -11  -2   7 3883.56 167.792   4
 -11  -2   7 3786.41 166.717   8
 -11   2   7 3583.24 161.668   8
 -11   2   7 3965.40 165.118   4
 -11   2   7 3530.99 216.364  20
 -11   2   7 3969.33 170.649  19
 -11   2   7 3959.97 163.737   7
  10  -2  -7 748.266 55.1167   2
 -10   2   7 642.512 46.7325   5
 -10  -2   7 657.218 53.2605   9
 -10   2   7 621.733 53.5709   4
 -10  -2   7 714.264 53.5770   8
 -10   2   7 525.992 44.9397   8
 -10   2   7 793.723 110.794  20
 -10  -2   7 627.880 58.8289   4
 -10   2   7 627.670 48.3286   7
  -9   2   7 718.982 53.6164  11
  -9   2   7 666.329 47.2055   5
  -9  -2   7 792.787 53.4848  10
  -9  -2   7 803.327 53.5121   9
  -9  -2   7 814.485 53.9752   8
  -9   2   7 759.258 47.7548   8
  -9   2   7 535.519 108.101  20
  -9   2   7 735.622 62.6027  19
  -9  -2   7 750.460 56.9288   4
   9  -2  -7 769.154 54.5484   2
  -9   2   7 704.497 51.3964   4
   8  -2  -7 2634.54 119.446   2
  -8   2   7 2666.00 119.463  11
  -8   2   7 2668.11 115.769   5
  -8  -2   7 2574.69 119.245  10
  -8  -2   7 2479.61 118.571   9
  -8  -2   7 2553.18 119.925   4
  -8  -2   7 2692.85 119.217   8
  -8   2   7 2714.60 116.924   8
  -8   2   7 2494.10 166.479  20
  -8   2   7 2948.25 124.397  19
  -7  -2   7 3460.49 144.223  11
  -7   2   7 3212.23 145.208  11
   7  -2  -7 3037.38 145.304   2
  -7   2   7 3435.02 141.979   5
  -7  -2   7 3388.30 145.711  10
  -7  -2   7 3382.85 145.122   9
  -7  -2   7 3317.51 145.466   4
  -7  -2   7 3323.24 144.497   8
  -7   2   7 3408.79 143.540   8
  -7   2   7 3472.02 149.234  19
  -7  -2   7 3345.22 144.648   7
  -6  -2   7 5292.72 219.656  11
  -6   2   7 5189.69 221.085  11
   6  -2  -7 5147.53 220.925   2
  -6  -2   7 5195.56 220.967  10
  -6  -2   7 5345.59 220.350   9
  -6  -2   7 5411.09 220.712   4
  -6  -2   7 5374.64 220.414   8
  -6   2   7 5430.53 219.992   8
  -6   2   7 5504.58 223.761  19
  -6  -2   7 5116.09 219.713   7
  -5  -2   7 564.758 37.4525  11
  -5   2   7 441.570 40.3642  11
   5  -2  -7 529.653 46.7923   2
  -5  -2   7 445.260 40.2635  10
  -5  -2   7 395.397 42.4959  22
  -5  -2   7 459.271 37.3391   9
  -5  -2   7 465.879 37.7910   8
  -5   2   7 482.375 37.7451   8
  -5   2   7 534.732 49.1059  19
  -5  -2   7 415.678 40.5088   4
  -5  -2   7 439.895 37.3668   7
  -5   2   7 451.017 41.3087  14
  -4   2   7-2.39335 30.2250  11
   4  -2  -7 2.15794 38.5241   2
  -4  -2   7-4.49164 29.7592  10
  -4  -2   7 24.4705 34.5061  22
  -4  -2   7-4.26663 26.4623   8
  -4   2   7 33.7971 28.4773   8
  -4  -2   7 5.86177 31.7485   4
  -3   2   7 1249.66 64.6605  11
  -3  -2   7 1311.48 62.9039  10
  -3  -2   7 1179.06 66.6972  22
  -3  -2   7 1280.31 62.0218   8
  -3   2   7 1230.18 63.8089   8
  -3  -2   7 1273.85 98.0601  16
  -2   2   7 7732.35 314.370  11
  -2  -2   7 7490.83 312.615  10
  -2  -2   7 7402.66 314.630  22
  -2  -2   7 7621.99 312.601   8
  -2   2   7 7883.49 314.161   8
  -2   2   7 8198.37 330.048  16
  -2  -2   7 8245.00 339.659  16
  -1   2   7 8711.99 350.330  11
  -1  -2   7 8183.26 350.723  22
  -1   2   7 8727.12 350.451   8
  -1   2   7 8588.70 368.093  16
  -1  -2   7 9143.40 376.300  16
   0   2   7 128.762 32.3050  11
   0  -2   7 128.414 36.1571  22
   0   2   7 198.146 65.8433  16
   0  -2   7 177.263 73.0053  16
   1   2   7 1019.88 58.8900  11
   1  -2   7 1092.51 62.0413  22
   1   2   7 1346.40 98.1473  16
   1  -2   7 1439.36 99.7991  16
   2   2   7 1483.93 74.3618  11
   2  -2   7 1503.99 77.1711  22
   2   2   7 1553.19 77.1956   6
   2   2   7 1396.88 110.311  16
   3  -2   7 1064.69 59.7729  13
   3  -2   7 1010.31 56.5946  11
   3   2   7 1054.57 62.0124  11
   3  -2   7 1028.39 63.9305  22
   3   2   7 1034.96 64.6273  21
   3  -2   7 985.445 60.0364  21
   3   2   7 1230.92 65.7658   6
   3   2   7 899.279 104.094  16
   4  -2   7 1654.90 81.5779  13
   4  -2   7 1656.61 77.9010  11
   4   2   7 1657.93 81.3205  11
   4  -2   7 1541.42 83.5971  22
   4   2   7 1645.42 84.0521  21
   4  -2   7 1556.24 80.2608  21
   4   2   7 1637.14 128.667  16
   4   2   7 1671.75 84.1680   6
   4  -2   7 1557.52 117.284  16
   5  -2   7 1209.43 69.4318  13
   5  -2   7 1165.58 63.7592  11
   5   2   7 1327.94 68.6612  11
   5  -2   7 1190.48 71.2065  22
   5   2   7 1225.28 71.8289  21
   5   2   7 1349.60 117.867  16
   5   2   7 1361.27 72.2784   6
   5  -2   7 1127.12 68.0016  21
   5  -2   7 1175.80 106.523  16
   6  -2   7 1767.63 88.7841  13
   6  -2   7 1796.63 83.9573  11
   6   2   7 1707.12 86.4578  11
   6  -2   7 1715.16 90.4555  22
   6   2   7 1698.19 89.5796  21
   6  -2   7 1801.21 87.7691  21
   6   2   7 1588.09 128.071  16
   6   2   7 1684.17 89.1432   6
   6  -2   7 1928.26 125.694  16
   7  -2   7 14713.6 593.304  13
   7  -2   7 14706.0 592.447  11
   7  -2   7 14587.0 595.108  22
   7   2   7 14440.4 593.622  21
   7   2   7 15096.5 630.159  16
   7  -2   7 14748.2 621.530  16
   7   2   7 15084.9 594.161   6
   7  -2   7 14384.5 592.597  21
   8  -2   7 19410.8 771.183  13
   8  -2   7 18630.0 770.412  11
   8  -2   7 19019.8 773.051  22
   8  -2   7 19082.3 770.695  21
   8   2   7 19031.7 771.487  21
   8   2   7 20165.6 809.453  16
   8  -2   7 19376.7 798.716  16
   8   2   7 19448.6 771.812   6
   9  -2   7 11120.7 464.454  13
   9  -2   7 11282.4 466.352  22
   9   2   7 11762.7 465.296  21
   9  -2   7 11568.2 464.077  21
   9  -2   7 10849.5 489.154  16
   9   2   7 11397.7 465.237   6
  10  -2   7 656.844 60.8496  13
  10  -2   7 600.188 59.7786  22
  10   2   7 710.038 61.5544  21
  10  -2   7 614.249 59.1190  21
 -10   2  -7 727.042 101.417   1
  10  -2   7 598.154 76.1731  16
  10   2   7 675.793 60.7027   6
  11  -2   7 2546.99 124.932  13
  11  -2   7 2707.48 125.593  22
  11   2   7 2607.67 125.018  21
  11  -2   7 2741.97 122.949  21
  11   2   7 2496.57 157.991  16
  11   2   7 2700.38 125.357   6
 -11   2  -7 2823.51 166.511   1
  12  -2   7 60.4616 34.8812  11
  12   2   7 62.5329 47.3932  21
  12  -2   7 44.9024 45.7202  22
  12  -2   7 182.916 46.1434  21
  12   2   7 112.661 66.7618  16
  12   2   7 122.569 48.3961   6
  13  -2   7 4.49472 31.5667  11
  13  -2   7-24.2949 42.4798  22
  13   2   7 14.1067 43.4597  21
  13  -2   7-22.0049 40.0623  21
  13   2   7 40.0782 44.3378   6
  14  -2   7 43.8614 37.1884  21
  14   2   7 10.2001 39.4194  21
  14  -2   7-13.3471 28.3663  11
  14   2   7-7.05533 34.3962  11
  14  -2   7-4.67411 37.0987  22
  14   2   7 14.3472 39.5774   6
  15  -2   7 134.590 24.8981  11
  15   2   7 91.6557 30.9622  11
  15   2   7 106.790 34.2832  21
  15  -2   7 118.541 31.9430  22
  15  -2   7 99.2925 31.4133  21
  15   2   7 106.462 33.5586   6
  16   2   7 998.779 50.9381  11
  16  -2   7 1051.24 51.1263  22
  16   2   7 970.757 50.9488  21
  16  -2   7 995.892 50.4690  21
  16   2   7 1031.48 51.6773   6
  17   2   7 1320.19 60.5086  11
  17  -2   7 1351.73 59.7589  22
  17   2   7 1471.40 60.3458   6
  19  -3  -7 575.630 32.6359  21
 -19   3   7 572.023 35.2479   4
  19   3  -7 607.314 29.5573   6
 -19  -3   7 514.629 33.4931  15
 -18   3   7 972.276 45.4783   9
  18  -3  -7 955.463 49.9917  21
 -18   3   7 935.044 51.8894   4
 -18   3   7 982.618 51.9873  19
 -18  -3   7 929.101 50.5567  15
  18   3  -7 951.893 47.4395   6
  17   3  -7 23.1615 28.7200   6
  17  -3  -7 3.90901 28.5249   2
 -17  -3   7-7.13996 26.7707  10
 -17   3   7-17.5980 25.5518   9
  17  -3  -7 6.52165 33.6538  21
 -17   3   7 44.0227 33.9515  19
 -17   3   7 5.47598 35.1271   4
 -17  -3   7 32.6102 32.1412  15
  16   3  -7 334.128 36.2123   6
  16  -3  -7 264.126 37.3766   2
 -16  -3   7 309.437 37.9196  10
  16  -3  -7 226.598 41.5321  21
 -16   3   7 202.004 43.0464  19
 -16   3   7 286.871 35.1031   9
 -16   3   7 330.063 43.3128   4
 -16  -3   7 202.664 39.2896  15
 -15  -3   7 78.2501 40.2333  10
  15  -3  -7 38.0531 39.2475   2
 -15   3   7 60.0369 26.2429  10
 -15   3   7 98.8578 44.9327  19
 -15   3   7 65.0937 25.8515   7
 -15   3   7 99.7702 43.4683   4
 -14   3   7 96.5525 31.6276  10
 -14  -3   7 68.5723 42.6506  10
  14  -3  -7 60.2064 43.3331   2
 -14   3   7-55.3736 85.4881  20
 -14   3   7 121.143 50.2136  19
 -14   3   7 113.632 30.2716   7
 -14   3   7 56.7796 43.0507   4
 -13   3   7 943.799 56.1418  10
 -13  -3   7 854.139 63.3430  10
  13  -3  -7 878.328 63.8212   2
 -13   3   7 1026.99 62.8086   4
 -13   3   7 1097.51 109.991  20
 -13   3   7 882.154 70.6071  19
 -13  -3   7 997.532 67.4803   4
 -13   3   7 929.821 55.7025   7
 -12  -3   7 581.114 54.8713  10
  12  -3  -7 560.637 57.5769   2
 -12   3   7 640.409 107.377  20
 -12   3   7 686.735 66.3321  19
 -12  -3   7 661.408 60.1816   4
 -12   3   7 561.119 45.9411   7
 -12   3   7 498.723 52.0515   4
 -11   3   7-38.7107 39.8142   5
 -11  -3   7-70.3150 44.7830   9
 -11   3   7 3.62768 54.7770  19
 -11  -3   7-14.8349 50.8253   4
  11  -3  -7 18.6104 52.0067   2
 -11   3   7 13.0481 36.1605   7
 -11   3   7-27.6040 41.8898   4
  10  -3  -7 993.883 70.4016   2
 -10   3   7 1092.30 62.1289   5
 -10  -3   7 1001.13 65.9193   9
 -10   3   7 1061.18 62.6064   4
 -10   3   7 1119.94 75.5997  19
 -10  -3   7 1022.69 69.2889   4
 -10   3   7 997.432 60.7108   7
  -9   3   7 394.638 43.8200   5
  -9  -3   7 429.868 48.9493  10
  -9  -3   7 417.907 48.3372   9
   9  -3  -7 437.483 44.3869   3
  -9   3   7 499.646 61.3949  19
  -9  -3   7 419.359 52.9800   4
   9  -3  -7 482.709 56.3916   2
  -9  -3   7 415.897 44.5325  15
  -8   3   7 52.3499 36.1503   5
  -8  -3   7 9.12691 43.4103  10
  -8  -3   7 89.2740 41.0255   9
   8  -3  -7 41.2247 39.9917   3
  -8  -3   7-11.4613 37.1216   8
  -8   3   7 33.1508 28.0270   8
  -8   3   7 13.3824 100.124  20
  -8   3   7 137.510 54.4297  19
  -8  -3   7-21.7767 45.2828   4
  -8  -3   7 10.5450 34.4424  15
   8  -3  -7 35.8551 51.0554   2
   7  -3  -7 361.614 58.3094   2
  -7   3   7 345.089 41.3367  11
  -7   3   7 344.656 41.9015   5
  -7  -3   7 366.857 45.0980  10
  -7  -3   7 265.017 42.9109   9
  -7  -3   7 402.229 41.1337   8
  -7   3   7 359.506 102.118  20
  -7   3   7 361.158 34.1299   8
   7  -3  -7 303.913 47.0635   3
  -7  -3   7 359.710 39.7250  15
  -6   3   7 3212.15 141.926  11
  -6   3   7 3353.82 141.313   5
   6  -3  -7 3325.88 148.107   2
   6  -3  -7 3219.63 144.067   3
  -6  -3   7 3310.09 144.537  10
  -6  -3   7 3227.06 142.567   9
  -6  -3   7 3317.14 141.561   8
  -6   3   7 3246.97 139.819   8
  -6   3   7 2914.40 186.776  20
  -6   3   7 3545.09 150.009  19
  -6  -3   7 3158.81 140.769  15
  -5   3   7 144.316 34.8796  11
   5  -3  -7 150.245 54.2994   2
  -5   3   7 109.570 34.7607   5
  -5  -3   7 95.3897 38.4735  10
  -5  -3   7 79.8320 33.8619   9
  -5  -3   7 90.7011 41.6017  22
  -5   3   7 181.627 31.0206   8
   5  -3  -7 133.705 46.9028   3
  -5  -3   7 63.4572 29.6461  15
  -4  -3   7 779.966 53.0370  10
  -4  -3   7 759.786 55.4893  22
  -4   3   7 738.893 47.3289   8
  -3   3   7 589.366 46.2539  14
  -3   3   7 679.821 43.2689  11
  -3  -3   7 490.692 49.1806  22
  -3  -3   7 573.818 44.1218  10
  -3   3   7 601.900 42.0629   8
  -2   3   7 250.467 37.3785  14
  -2   3   7 310.398 33.7946  11
  -2   3   7 337.005 34.4627   5
  -2  -3   7 282.873 34.7770  10
  -2  -3   7 228.041 42.6038  22
  -2   3   7 363.911 35.5472   8
  -1   3   7 935.392 52.7204  11
  -1  -3   7 912.752 58.9003  22
  -1   3   7 885.530 53.5952   8
  -1   3   7 936.400 55.4142  14
   0   3   7 6576.83 263.119  11
   0   3   7 6312.58 285.961  16
   0   3   7 6390.13 264.764   6
   0   3   7 6188.35 263.693  14
   1   3   7 14865.4 591.214  11
   1   3   7 14625.5 615.643  16
   1   3   7 14615.7 592.122   6
   1   3   7 14500.7 591.757  14
   2   3   7 3281.53 145.932  11
   2   3   7 3099.01 179.328  16
   2  -3   7 3559.65 180.954  16
   2   3   7 3439.14 149.359   6
   2   3   7 3517.96 147.700  14
   3  -3   7 3955.82 159.207  13
   3  -3   7 3628.13 157.632  12
   3   3   7 3558.09 159.274  11
   3   3   7 3422.71 195.693  16
   3  -3   7 3915.20 194.614  16
   3   3   7 3711.30 162.426   6
   4  -3   7 8338.35 333.693  13
   4  -3   7 7914.09 332.173  12
   4   3   7 8054.58 333.391  11
   4   3   7 8541.91 370.549  16
   4  -3   7 8344.21 363.652  16
   5  -3   7 2802.72 128.920  13
   5  -3   7 2845.41 126.891  12
   5   3   7 2890.26 127.386  11
   5   3   7 3020.43 173.972  16
   5  -3   7 2903.20 162.694  16
   6  -3   7 190.613 46.4253  13
   6   3   7 210.807 38.8072  11
   6   3   7 242.663 91.4563  16
   6  -3   7 224.511 72.8821  16
   7  -3   7 665.832 57.3922  13
   7   3   7 691.149 49.4778  11
   7   3   7 512.514 53.7822  21
   7   3   7 722.311 99.9872  16
   7  -3   7 693.153 85.7864  16
   8  -3   7 76.4840 50.0967  13
   8   3   7 86.0120 37.4109  11
   8   3   7 10.2069 44.5195  21
   8   3   7 117.029 88.4760  16
   8  -3   7 75.4798 62.4258  16
   9  -3   7 1165.66 74.3169  13
  -9   3  -7 1395.27 124.109   1
   9   3   7 1208.82 67.9815  11
   9   3   7 1241.27 71.2318  21
   9   3   7 1001.81 107.897  16
   9  -3   7 1213.08 90.5925  16
  10  -3   7 699.261 60.5888  13
  10   3   7 645.598 52.7805  11
 -10   3  -7 882.795 104.621   1
  10   3   7 792.401 56.3786  21
  10   3   7 746.970 64.1892   6
  11  -3   7 2378.68 111.744  13
  11   3   7 2232.18 107.215  11
  11   3   7 2361.66 107.909  21
  11   3   7 2409.13 113.075   6
  12  -3   7 13.5862 46.7046  13
  12   3   7 49.2847 33.4656  11
  12   3   7 21.7927 36.9876  21
  12   3   7-12.0597 46.7109   6
  13   3   7 465.137 38.9980  11
  13   3   7 554.240 49.0418   6
  14   3   7 4.96840 25.3122  11
  14   3   7 5.37215 35.0261   6
  15   3   7 147.934 21.6193  11
  15   3   7 108.066 29.7279   6
  16   3   7 17.3839 17.6042  14
  16  -3   7 3.32080 20.3046  22
  16   3   7 10.0836 20.5723   6
 -18   4   7 4112.68 166.831   4
 -18  -4   7 4081.43 167.638  15
  17  -4  -7-5.96777 23.4667   2
 -17   4   7 8.96883 16.6540   9
 -17   4   7 7.37340 24.9127   4
 -17  -4   7 6.08332 24.9017  15
  16  -4  -7 503.333 38.5141   2
 -16   4   7 578.421 34.7981   9
 -16   4   7 470.961 39.0943   4
 -16  -4   7 550.861 40.0674  15
 -15  -4   7 236.168 37.2317  10
  15  -4  -7 244.106 38.2903   2
 -15   4   7 211.203 35.3205   4
 -15  -4   7 279.510 36.8438  15
 -14  -4   7 3581.61 161.619  10
 -14   4   7 3621.94 155.890  10
 -14   4   7 3836.00 158.993   4
 -14  -4   7 3900.83 161.001  15
  14  -4  -7 3767.01 160.618   2
 -13  -4   7 83.3008 44.4596  10
  13  -4  -7 48.0091 47.6875   2
 -13   4   7 64.2061 26.8013   7
 -13   4   7 74.0736 37.9275   4
 -13  -4   7 114.891 41.7756  15
 -12   4   7 132.832 41.5366   5
  12  -4  -7 145.503 37.0714   3
  12  -4  -7 124.714 51.9066   2
 -12   4   7 181.489 82.7812  20
 -12   4   7 141.630 31.2167   7
 -12   4   7 116.441 39.4938   4
 -12  -4   7 129.545 42.4457  15
 -11   4   7 755.037 53.3827   5
  11  -4  -7 643.587 50.3008   3
 -11   4   7 749.681 101.574  20
  11  -4  -7 699.918 64.1173   2
 -11   4   7 646.017 46.2475   7
 -11   4   7 641.736 50.4260   4
 -11  -4   7 631.932 53.8844  15
 -10   4   7 227.520 44.7551   5
 -10  -4   7 202.864 49.7571  10
  10  -4  -7 219.765 43.7291   3
 -10   4   7 199.659 87.5390  20
  10  -4  -7 235.440 56.8545   2
 -10   4   7 222.754 36.3429   7
 -10  -4   7 199.971 44.0915  15
   9  -4  -7 1981.66 102.345   2
  -9   4   7 1901.51 93.8280   5
   9  -4  -7 1930.86 95.0798   3
  -9  -4   7 2048.54 98.9982  10
  -9   4   7 1767.90 143.031  20
  -9  -4   7 1821.67 94.4460  15
   8  -4  -7 2859.26 136.432   2
  -8   4   7 2816.49 128.853   5
   8  -4  -7 3136.91 131.671   3
  -8  -4   7 2853.54 134.050  10
  -8   4   7 3001.13 176.673  20
  -8  -4   7 2737.32 129.274  15
   7  -4  -7 2146.97 111.984   2
  -7   4   7 2145.97 102.808   5
   7  -4  -7 2314.66 106.929   3
  -7  -4   7 2145.66 106.881  10
  -7   4   7 2106.21 147.552  20
  -7  -4   7 2126.04 101.940  15
  -6   4   7 2068.81 94.6122   5
   6  -4  -7 2142.39 106.731   2
   6  -4  -7 2090.82 100.355   3
  -6  -4   7 1866.14 93.1193  15
  -5  -4   7 302.149 45.6276  10
   5  -4  -7 283.950 62.7371   2
  -5   4   7 271.469 42.9845   5
  -5  -4   7 329.951 46.3000  22
   5  -4  -7 269.533 55.4699   3
  -5  -4   7 280.878 40.6740  15
  -4   4   7 2512.56 113.708   5
   4  -4  -7 2514.93 125.514   2
   4  -4  -7 2674.62 121.945   3
  -4  -4   7 2539.04 115.921  10
  -4  -4   7 2471.65 117.365  22
  -4  -4   7 2419.79 113.189  15
  -3   4   7 1508.68 79.2985   5
   3  -4  -7 1578.78 94.8607   2
   3  -4  -7 1537.14 89.3831   3
  -3  -4   7 1535.33 78.7009  10
  -3  -4   7 1533.17 83.6795  22
  -3   4   7 1650.66 75.2032   8
  -3  -4   7 1539.51 77.4499  15
  -3   4   7 1596.45 78.7792  14
  -2  -4   7 96.5946 36.5990  10
  -2   4   7 154.968 40.4255   5
  -2  -4   7 112.600 43.3627  22
  -2   4   7 104.646 32.6283   8
   2  -4  -7 216.635 59.4460   3
  -2   4   7 201.375 40.0831  14
  -1   4   7 3448.47 150.886   5
  -1  -4   7 3478.98 155.028  22
  -1   4   7 3418.41 150.147   8
  -1   4   7 3650.42 151.521  14
   0   4   7 1344.38 72.3806   5
   0  -4   7 1481.76 80.2911  22
   0   4   7 1387.84 71.5677   8
   0   4   7 1425.29 73.1278  14
   1   4   7 56.4788 38.5042  14
   1   4   7-7.16430 37.4106   5
   1  -4   7-6.31736 45.0275  22
   2  -4   7 1496.87 77.5412  12
   2   4   7 1566.39 78.3803   5
   2  -4   7 1621.84 85.9906  22
   2   4   7 1603.09 84.4722   6
   2   4   7 1699.57 80.3930  14
   3  -4   7 1992.03 95.1534  12
   3   4   7 2126.42 96.2789   5
   3  -4   7 1927.73 103.586  22
   3   4   7 2335.11 136.123  16
   3   4   7 2091.56 101.889   6
   3   4   7 2013.40 97.0419  14
   4   4   7 454.475 46.9079  14
   4  -4   7 534.275 49.3448  13
   4  -4   7 501.954 46.9470  12
   4  -4   7 586.889 58.2732  22
   4   4   7 552.730 45.2505   5
   4   4   7 569.655 56.2998   6
   5   4   7 367.042 44.8211  14
   5  -4   7 303.638 47.1585  13
   5  -4   7 313.783 42.6058  12
   5  -4   7 266.819 54.6897  22
   5   4   7 358.111 39.9211   5
   5   4   7 334.839 94.9437  16
   5   4   7 333.931 52.8941   6
   6  -4   7 1109.36 64.7944  13
   6  -4   7 1027.76 61.1716  12
   6   4   7 869.170 53.8459  11
   6   4   7 1014.15 57.1155   5
   6  -4   7 993.079 70.7576  22
   6   4   7 1004.96 68.7546   6
   6   4   7 930.859 108.566  16
   6   4   7 950.055 60.4633  14
   7  -4   7 3304.42 148.651  13
   7   4   7 3375.55 143.710  11
   7   4   7 3397.25 144.769   5
   7  -4   7 3392.92 153.390  22
   7   4   7 3784.89 194.348  16
   7   4   7 3237.77 150.191   6
   8  -4   7 5494.87 235.836  13
   8   4   7 5528.97 232.336  11
   8   4   7 5609.65 232.795   5
   8  -4   7 5822.33 240.162  22
   8   4   7 5939.16 274.660  16
   8   4   7 5727.98 237.745   6
   9  -4   7 4364.04 185.681  13
   9   4   7 4184.29 180.974  11
   9  -4   7 4440.67 189.623  22
   9   4   7 4402.71 221.450  16
   9   4   7 4475.80 187.541   6
  10  -4   7 1751.29 89.8195  13
  10   4   7 1759.87 81.1295  11
  10  -4   7 1861.78 93.8326  22
  10   4   7 1838.66 91.7081   6
  11  -4   7 1916.20 92.8574  13
  11  -4   7 1956.27 95.5991  22
  11   4   7 1910.03 93.4692   6
  12  -4   7 59.4619 37.7763  13
  12  -4   7 27.0440 37.0485  22
  12   4   7 49.6901 38.1775   6
  13   4   7-26.5985 23.8860  14
  13  -4   7-14.9711 31.5315  22
  14   4   7 11.0687 18.6774  14
  14  -4   7-4.36686 25.4812  22
  16  -5  -7 42.1959 19.8638   2
 -16  -5   7 39.8590 19.3274  15
 -15  -5   7 1313.55 60.6308  15
  15  -5  -7 1215.31 60.2442   2
 -14  -5   7 1228.51 61.1293  15
  14  -5  -7 1177.45 61.9884   2
  13  -5  -7 90.8373 27.6516   3
 -13   5   7 110.701 22.2700  10
  13  -5  -7 148.367 40.5028   2
 -13  -5   7 110.931 33.2118  15
  12  -5  -7 473.543 40.8447   3
  12  -5  -7 484.934 51.3277   2
 -12  -5   7 514.549 44.2876  15
 -11   5   7-15.4701 37.8885   5
 -11  -5   7 11.5337 43.9975  10
  11  -5  -7 95.2351 39.1250   3
  11  -5  -7-2.37621 48.7070   2
 -11   5   7 6.43695 23.6922   7
 -11  -5   7-40.8528 38.7889  15
  10  -5  -7 3195.60 143.297   2
 -10   5   7 3138.71 138.019   5
  10  -5  -7 3165.97 137.912   3
 -10  -5   7 2894.84 142.106  10
 -10   5   7 3223.01 133.961   7
 -10  -5   7 3106.55 138.981  15
  -9   5   7 162.678 40.4935   5
  -9  -5   7 147.238 46.2142  10
   9  -5  -7 141.269 45.5535   3
   9  -5  -7 142.883 56.8519   2
  -9  -5   7 107.365 40.2832  15
  -8   5   7 77.8050 40.3148   5
  -8  -5   7 39.5681 46.7399  10
   8  -5  -7 90.0116 49.1768   3
  -8  -5   7 87.1397 41.6836  15
   8  -5  -7 83.3462 58.9556   2
   7  -5  -7 1322.97 86.7335   2
  -7   5   7 1358.60 73.1777   5
   7  -5  -7 1237.39 78.1001   3
  -7  -5   7 1375.52 78.8013  10
  -7  -5   7 1338.27 73.4547  15
   6  -5  -7 74.6406 61.6313   2
  -6   5   7 59.7117 40.7821   5
  -6  -5   7 68.5670 45.0604  10
   6  -5  -7 27.2299 53.8133   3
  -6  -5   7 74.1015 39.4829  15
   5  -5  -7 965.168 78.2756   2
  -5   5   7 838.843 59.2628   5
  -5  -5   7 888.679 62.0494  10
   5  -5  -7 870.652 69.4301   3
  -5  -5   7 887.822 58.1413  15
   4  -5  -7 734.198 72.6411   2
  -4  -5   7 662.535 52.1600  10
  -4   5   7 623.179 52.2456   5
   4  -5  -7 683.922 66.4573   3
  -3   5   7 91.4891 40.1535   5
   3  -5  -7 114.337 65.6309   2
  -3  -5   7 56.3950 42.8922  22
   3  -5  -7 53.9799 57.6696   3
  -2   5   7 1375.98 72.9010   5
   2  -5  -7 1233.64 90.7836   2
  -2  -5   7 1305.65 75.1481  22
  -1   5   7 802.583 56.4311   5
  -1  -5   7 738.681 59.1799  22
   0   5   7 102.586 39.6930   5
   0  -5   7 78.4943 43.5464  22
   0   5   7 44.7827 29.1516  14
   1   5   7 5.07468 37.6061   5
   1  -5   7 112.393 45.2964  22
   1   5   7 21.6801 26.9826   8
  -1  -5  -7 59.7990 24.8481  17
   1   5   7 25.7110 29.2680  14
   2   5   7 476.528 37.3741  14
   2  -5   7 378.715 41.4575  12
   2   5   7 410.390 44.6515   5
   2  -5   7 393.136 52.9594  22
   2   5   7 464.808 38.4313   8
   3   5   7 226.196 32.3753  14
   3  -5   7 225.939 38.5818  12
   3   5   7 257.428 39.4593   5
   3  -5   7 273.932 47.4171  22
   4  -5   7 424.372 43.6348  12
   4   5   7 479.785 44.3756   5
   4  -5   7 469.967 54.2026  22
   4   5   7 518.625 39.7323  14
   5   5   7 101.113 29.7040  14
   5  -5   7 145.651 38.4765  13
   5  -5   7 142.051 37.1865  12
   5   5   7 112.732 35.7895   5
   5  -5   7 82.7163 45.5102  22
   6   5   7 438.720 35.6125  14
   6  -5   7 361.171 42.9227  13
   6  -5   7 452.878 43.7267  12
   6   5   7 427.278 40.8378   5
   6  -5   7 498.921 52.4127  22
   6   5   7 374.449 45.0816   6
   7   5   7 256.190 31.7079  14
   7  -5   7 158.456 39.1413  13
   7   5   7 175.992 34.5925   5
   7  -5   7 140.261 48.0738  22
   7   5   7 206.868 42.7339   6
   8   5   7-7.07522 27.1385  14
   8  -5   7 3.75313 36.8773  13
   8   5   7 12.8372 29.4211   5
   8  -5   7 7.80742 41.8745  22
   8   5   7 32.0419 37.4868   6
   9   5   7 55.1532 24.5070  14
   9  -5   7 82.5029 35.3292  13
   9   5   7 71.5405 25.6665   5
   9  -5   7 88.3433 39.1757  22
   9   5   7 75.6191 35.7002   6
  10   5   7-3.94549 21.0673  14
  10  -5   7 17.5067 32.7511  13
  10  -5   7-26.9616 34.6470  22
  10   5   7-6.43556 31.9391   6
  11   5   7 81.6303 18.7913  14
  11  -5   7 99.7932 29.4634  13
  11  -5   7 90.4478 30.4637  22
  11   5   7 111.639 28.7913   6
  12  -5   7 157.467 25.2966  22
 -12  -5  -7 123.540 26.2503   3
  13  -5   7 62.5558 17.8520  22
  13  -6  -7 228.887 26.7753   2
  12  -6  -7 2371.44 99.7611   3
  12  -6  -7 2372.42 103.143   2
  11  -6  -7 551.046 37.7222   3
  11  -6  -7 489.413 44.7134   2
  10  -6  -7 1298.90 70.0247   2
  10  -6  -7 1233.65 63.9615   3
 -10   6   7 1286.87 63.5768   5
  -9   6   7-9.25239 32.9015   5
   9  -6  -7 13.5684 37.5109   3
  -8   6   7 333.673 38.1124   5
   8  -6  -7 322.910 43.8697   3
  -8   6   7 307.056 27.8835   7
  -7   6   7 206.459 38.1074   5
   7  -6  -7 159.304 44.9652   3
  -6   6   7 195.109 38.4944   5
   6  -6  -7 178.453 48.3081   3
  -5   6   7 2182.98 99.6035   5
   5  -6  -7 2052.50 105.500   3
  -4   6   7 3393.61 147.726   5
  -3   6   7 3341.48 145.838   5
  -2   6   7 2020.83 96.1124   5
   1  -6  -7 590.631 65.6866   3
   1  -6  -7 517.631 36.3459  17
   0  -6   7 236.621 43.3658  22
   0  -6  -7 318.640 61.4744   3
   0  -6  -7 258.540 28.7022  17
   1  -6   7 67.2421 39.6845  22
  -1  -6  -7 140.254 25.3022  17
   2  -6   7-3.17785 29.4886  12
   2   6   7 111.001 36.1316   5
   2  -6   7-4.55499 36.5145  22
  -2  -6  -7 122.580 54.9870   3
   3  -6   7 56.3086 30.4832  12
   3   6   7 51.1272 33.0605   5
   3  -6   7 28.7614 34.4194  22
  -3  -6  -7 70.0620 50.6308   3
   4  -6   7 754.889 46.0271  12
   4   6   7 764.031 48.4043   5
   4  -6   7 848.494 51.0014  22
  -4  -6  -7 746.635 61.2806   3
   5  -6   7 327.159 33.1435  12
   5   6   7 319.018 34.8384   5
   5  -6   7 297.638 36.3099  22
  -5  -6  -7 288.021 49.3266   3
   6   6   7 119.946 29.2921   5
   6  -6   7 125.630 31.8562  22
  -6  -6  -7 49.7675 42.5313   3
   7   6   7 145.105 26.1976   5
   7  -6   7 131.445 30.0840  22
  -7  -6  -7 131.993 40.0987   3
   8   6   7 172.068 23.1467   5
   8  -6   7 225.426 28.2614  22
  -8  -6  -7 181.273 34.1707   3
   9  -6   7 844.826 42.8686  22
 -10  -6  -7 869.221 45.1598   3
  10  -6   7 1099.09 45.1210  22
   9  -7  -7 523.133 30.8939   3
  -8   7   7 36.6176 21.1311   5
   8  -7  -7 75.9182 25.0638   3
  -7   7   7 58.9592 22.9323   5
   7  -7  -7 50.9704 27.9692   3
   7  -7  -7 16.6825 31.9284   2
  -6   7   7 314.312 28.6568   5
   6  -7  -7 255.285 37.7143   2
   5  -7  -7 1382.59 69.9225   2
  -5   7   7 1354.46 64.0143   5
  -4   7   7 535.014 36.5139   5
   4  -7  -7 517.951 45.7240   2
   3  -7  -7 136.653 41.2404   2
  -3   7   7 45.0270 26.7660   5
   3  -7  -7 75.4368 36.2444   3
   2  -7  -7 222.221 42.9337   2
  -2   7   7 261.643 29.9287   5
   2  -7  -7 196.153 37.6647   3
   1  -7  -7 213.456 43.4125   2
  -1   7   7 214.877 28.9969   5
   1  -7  -7 206.554 38.0083   3
   0  -7  -7 106.910 41.4061   2
   0   7   7 82.3590 27.1814   5
   0  -7  -7 26.9523 35.5335   3
  -1  -7  -7 18.7408 40.5134   2
   1   7   7 55.1885 26.7176   5
  -1  -7  -7-1.53196 34.1149   3
  -2  -7  -7 77.3960 39.3264   2
   2   7   7 54.8219 25.6103   5
  -2  -7  -7 72.6822 33.4200   3
  -3  -7  -7 193.367 38.2311   2
   3   7   7 195.278 24.8018   5
  -3  -7  -7 213.439 32.6165   3
  -4  -7  -7 193.311 35.5886   2
   4   7   7 198.806 23.7484   5
  -4  -7  -7 240.111 29.6399   3
   5   7   7 1321.42 56.4650   5
  -5  -7  -7 1329.86 58.3503   3
  -6  -7  -7 97.1272 26.3341   2
   6   7   7 76.4185 14.8740   5
  -6  -7  -7 98.1657 18.8811   3
  20   0  -8 58.1448 22.5319   6
  20   0  -8 96.9604 22.8892  21
 -20   0   8 115.199 23.5710   4
  19   0  -8 1291.44 61.9448  21
 -19   0   8 1205.07 61.7314   4
 -18   0   8 531.026 40.5469   9
  18   0  -8 521.321 46.9399  21
 -18   0   8 607.645 46.3677   4
 -17   0   8 148.330 28.6760  10
 -17   0   8 128.778 36.7887   9
  17   0  -8 122.550 44.6763  21
 -17   0   8 81.9297 32.7150  19
 -17   0   8 223.866 42.6485   4
 -16   0   8 8732.38 361.598  10
 -16   0   8 8876.12 363.736   9
 -16   0   8 9026.60 363.985   4
 -16   0   8 8908.98 362.969  19
 -15   0   8 288.405 42.3027  19
 -15   0   8 214.692 50.9018   4
 -14   0   8 10157.5 425.875  10
 -14   0   8 10966.9 427.909   4
 -14   0   8 10303.3 426.920  19
 -13   0   8 195.641 42.4868  10
 -13   0   8 294.547 47.3042   9
 -13   0   8 261.767 47.6369   8
 -13   0   8 295.278 46.7759  19
 -13   0   8 236.282 51.4195   4
 -12   0   8 16792.5 682.649  10
 -12   0   8 17725.2 683.680   9
 -12   0   8 16372.9 683.454   8
 -12   0   8 16887.6 682.829   4
 -12   0   8 16811.7 682.645  19
  -9   0   8 2907.32 129.408  11
  -9   0   8 2848.49 126.266   4
  -9   0   8 2784.35 125.644  19
  -9   0   8 2827.75 127.810   7
  -8   0   8 16947.1 690.985  11
  -8   0   8 17612.2 690.180  10
  -8   0   8 16516.9 687.900   4
  -8   0   8 17549.1 690.025   7
  -7   0   8 18606.1 767.059  11
  -7   0   8 20009.2 766.570  10
  -7   0   8 18304.2 766.318   8
  -7   0   8 19269.9 766.090   7
  -6   0   8 5514.52 231.729  11
  -6   0   8 5808.94 230.972  10
  -6   0   8 5302.26 230.673   8
  -6   0   8 5532.19 230.033   7
  -5   0   8 630.555 46.5690  11
  -5   0   8 733.529 46.0598  10
  -5   0   8 513.783 43.5378   8
  -5   0   8 622.045 43.8850   7
  -5   0   8 489.862 64.7028  16
  -4   0   8 345.510 38.9124  11
  -4   0   8 376.886 37.5311  10
  -4   0   8 448.568 38.8419   8
  -4   0   8 351.608 36.1678   7
  -4   0   8 449.044 64.4613  16
  -4   0   8 390.478 38.0762  14
  -3   0   8 1432.24 68.2651  11
  -3   0   8 1403.03 66.7040  10
  -3   0   8 1518.14 97.1662  16
  -3   0   8 1221.37 66.4893  14
  -2   0   8 3311.30 135.791  11
  -2   0   8 3198.87 133.708  10
  -2   0   8 2879.94 134.993   8
  -2   0   8 3110.58 161.650  16
  -2   0   8 3031.84 134.252  14
  -1   0   8 3961.86 167.347  11
  -1   0   8 3902.68 167.282   8
  -1   0   8 4239.27 196.618  16
  -1   0   8 3868.68 166.276  14
   0   0   8 171.555 32.9393  14
   0   0  -8 232.169 56.6430   1
   0   0   8 192.196 35.1609  11
   0   0   8 201.783 33.4909   8
   0   0   8 105.815 70.3117  16
  -1   0  -8 944.815 88.1115   1
   1   0   8 1088.94 61.9933  11
   1   0   8 1088.31 59.2254   8
   1   0   8 1091.15 99.2053  16
   1   0   8 1123.76 59.1214  14
   2   0   8 866.091 53.5905  11
  -2   0  -8 903.004 89.9932   1
   2   0   8 703.919 51.1850   8
   2   0   8 690.732 53.4571   6
   2   0   8 797.065 94.5592  16
   2   0   8 686.259 49.9047  14
  -5   0  -8 372.490 85.1964   1
   5   0   8 323.893 46.5367  11
   5   0   8 417.240 55.0372  21
   5   0   8 509.308 93.4034  16
   5   0   8 428.943 46.4774   6
   6   0   8 13448.6 538.695  11
   6   0   8 13476.8 538.883  21
  -6   0  -8 13135.5 573.720   1
   6   0   8 12960.1 535.874   6
   7   0   8 44921.4 1743.87  11
   7   0   8 43088.8 1740.42  22
   7   0   8 43745.8 1743.18  21
  -7   0  -8 45221.8 1781.08   1
   7   0   8 42805.4 1740.85   6
   8   0   8 14091.8 567.262  11
   8   0   8 13683.8 562.839  22
   8   0   8 13800.8 566.751  21
  -8   0  -8 15192.3 610.309   1
   8   0   8 13958.0 563.850   6
   9   0   8 191.508 46.9700  11
   9   0   8 217.748 58.1463  21
   9   0   8 248.221 37.3094  22
  -9   0  -8 115.848 81.8853   1
   9   0   8 117.633 76.5468  16
   9   0   8 156.405 43.7109   6
  10   0   8 3021.66 134.461  11
  10   0   8 2913.11 136.338  21
 -10   0  -8 2870.07 181.795   1
  10   0   8 2573.95 167.236  16
  10   0   8 2754.62 127.496   6
  11   0   8 2301.22 112.761  11
  11   0   8 2349.65 105.077  22
  11   0   8 2416.20 116.203  21
  11   0   8 2241.09 137.986  16
  11   0   8 2406.08 106.786   6
  13   0   8 86.3801 38.3363  11
  13   0   8 98.3439 46.3671  21
  14   0   8 1744.55 82.8537  11
  14   0   8 1697.37 84.7624  21
  15   0   8 159.520 29.0026  11
  15   0   8 53.6527 34.6717  21
  16   0   8 1064.22 50.2235  11
  16   0   8 1004.51 51.7354  21
  20  -1  -8 920.889 44.0840  21
 -20   1   8 923.410 43.1767   4
 -20  -1   8 835.897 40.4304  15
  20   1  -8 833.909 43.2024   6
  19   1  -8 91.0587 29.4287   6
 -19   1   8 165.190 23.1492   9
  19   1  -8 102.728 25.3091  21
  19  -1  -8 130.443 31.3171  21
 -19  -1   8 106.764 29.4990   4
 -19   1   8 124.112 29.3120   4
 -18  -1   8 25.0909 20.8566  10
 -18   1   8-33.2621 27.7193   9
  18   1  -8 16.5744 30.5354  21
  18  -1  -8-14.2124 37.5597  21
 -18   1   8 12.1716 29.4738  19
 -18  -1   8-3.59990 34.7686   4
 -18   1   8-3.54968 33.9058   4
 -17  -1   8 13.3316 29.1762  10
 -17   1   8 3.07411 23.3499  10
 -17  -1   8-2.31352 35.9510   9
 -17   1   8 14.9866 33.3773   9
  17   1  -8 48.1016 37.3917  21
  17  -1  -8-33.8168 44.9779  21
 -17   1   8 142.775 38.0476  19
 -17  -1   8 74.6893 41.1223   4
 -17   1   8 37.6413 39.6270   4
 -16  -1   8 367.621 39.0052  10
 -16   1   8 312.715 35.4451  10
 -16   1   8 366.272 43.2738   9
 -16   1   8 340.775 45.3478  19
 -16  -1   8 424.926 49.5389   4
 -16   1   8 377.928 48.0452   4
 -15  -1   8 182.807 37.6813  10
 -15   1   8 184.270 35.7710  10
 -15   1   8 91.6318 41.3951   9
 -15   1   8 139.027 44.7953  19
 -15  -1   8 197.408 50.3396   4
 -15   1   8 200.273 48.1257   4
 -14  -1   8 39.4393 39.0373  10
 -14   1   8 7.83362 34.9612  10
 -14   1   8 36.3244 47.6657  19
 -14  -1   8 63.9493 48.7393   4
 -14   1   8 19.7005 38.9474   7
 -14   1   8-21.2135 45.1899   4
 -13  -1   8 2406.73 112.455  10
 -13   1   8 2297.59 110.742  10
 -13  -1   8 2262.72 113.703   9
 -13  -1   8 2392.55 114.680   4
 -13   1   8 2170.55 110.762   8
 -13   1   8 2562.74 113.332   4
 -13   1   8 2584.33 115.886  19
 -13   1   8 2496.18 112.772   7
 -12  -1   8 955.963 60.9917  10
 -12   1   8 894.783 59.7822  10
 -12  -1   8 989.856 63.4086   9
 -12   1   8 968.462 61.2646   8
 -12   1   8 974.170 62.8391   4
 -12  -1   8 871.468 64.5517   8
 -12   1   8 913.872 65.1401  19
 -12  -1   8 891.757 66.8561   4
 -12   1   8 864.103 61.3084   7
 -11   1   8 804.735 54.9992  10
 -11  -1   8 708.978 56.0502   9
 -11  -1   8 758.601 57.3259   8
 -11   1   8 642.910 52.1596   8
 -11   1   8 708.430 58.5778  19
 -11  -1   8 767.568 59.5508   4
 -11  -1   8 656.290 56.1699   7
 -11   1   8 689.857 55.0829   4
 -10  -1   8 255.851 42.8287   9
 -10  -1   8 307.573 45.5681   8
 -10   1   8 253.254 40.0311   8
 -10   1   8 266.083 46.9788  19
 -10  -1   8 300.687 47.1311   4
 -10  -1   8 184.134 43.1756   7
 -10   1   8 296.033 42.6252   4
  -9  -1   8 274.602 42.3163  11
  -9  -1   8 304.620 42.3992  10
  -9  -1   8 284.108 40.3810   9
  -9  -1   8 252.565 43.3090   8
  -9   1   8 325.258 40.6326   8
  -9   1   8 315.844 46.6378  19
  -9  -1   8 252.870 43.8435   4
  -9  -1   8 243.603 41.4640   7
  -9   1   8 250.076 41.8988   7
  -9   1   8 255.836 40.4303   4
  -8  -1   8 683.035 52.4596  11
  -8  -1   8 724.372 53.7732  10
  -8  -1   8 734.280 52.1509   9
  -8  -1   8 630.611 52.9955   8
  -8   1   8 731.321 50.7007   8
  -8   1   8 894.475 55.4880  19
  -8  -1   8 771.613 53.0356   7
  -8  -1   8 746.782 52.7362   4
  -8   1   8 641.311 51.3168   7
  -7  -1   8 159.451 37.8703  11
  -7  -1   8 200.404 38.1308  10
  -7  -1   8 191.636 36.6492   9
  -7  -1   8 153.464 38.0237   8
  -7   1   8 215.213 36.6538   8
  -7   1   8 148.520 40.2735  19
  -7  -1   8 209.969 37.6931   4
  -7  -1   8 177.087 36.7083   7
  -7   1   8 236.824 37.7434   7
  -6  -1   8 1630.84 80.4578  11
  -6  -1   8 1584.48 79.9918  10
  -6  -1   8 1654.17 78.8507   9
  -6  -1   8 1648.78 79.4835   8
  -6   1   8 1595.31 79.8354   8
  -6   1   8 1661.96 81.3054  19
  -6  -1   8 1590.00 79.5439   7
  -5  -1   8 1081.09 61.7278  11
  -5  -1   8 1145.26 62.7429  10
  -5  -1   8 1216.50 60.8182   9
  -5  -1   8 1208.42 62.5535   8
  -5  -1   8 1143.53 60.7690   7
  -5  -1   8 1211.63 89.8792  16
  -5   1   8 1156.42 63.5860  14
  -4  -1   8-5.06896 32.0057  11
  -4  -1   8 11.9071 33.2977  22
  -4  -1   8 4.77330 31.3928  10
  -4  -1   8-34.4345 31.3082   8
  -4  -1   8 17.2691 28.7065   7
  -4  -1   8 7.98451 61.8770  16
  -4   1   8 2.52373 32.7517  14
  -3   1   8 472.733 42.6270  14
  -3  -1   8 499.417 42.3234  11
  -3  -1   8 572.294 42.9842  22
  -3  -1   8 559.425 41.1256  10
  -3  -1   8 542.247 41.3215   8
  -3   1   8 526.875 66.6951  16
  -3  -1   8 553.079 76.4461  16
  -3  -1   8 588.195 38.4652  14
  -2  -1   8 779.943 48.4824  11
  -2  -1   8 769.434 44.6410  10
  -2  -1   8 713.684 48.2257  22
  -2  -1   8 789.956 47.5627   8
  -2   1   8 681.534 74.7596  16
  -2  -1   8 682.662 83.6852  16
  -2  -1   8 801.730 44.8203  14
  -2   1   8 690.401 49.0725  14
  -1  -1   8 133.166 29.4515  14
  -1   1   8 148.200 34.7058  14
  -1  -1   8 165.034 34.5908  11
  -1  -1   8 176.545 33.8468  22
  -1  -1   8 177.112 31.6457   8
  -1   1   8 149.117 33.7083   8
   1   1  -8 164.860 52.1130   1
  -1   1   8 97.0288 65.4382  16
  -1  -1   8 159.801 72.6307  16
   0  -1   8 71.8784 28.1568  14
   0   1   8 32.4085 32.9702  14
   0  -1   8 57.4163 31.6102  11
   0  -1  -8 50.2067 48.0054   1
   0  -1   8 54.8654 33.1272  22
   0  -1   8 41.7862 29.5212   8
   0   1   8 28.6475 32.3886   8
   0   1  -8 62.3032 59.3841   1
   0   1   8 94.7882 68.3525  16
   0  -1   8-9.22971 76.8352  16
   1  -1   8 253.931 30.4961  14
   1   1   8 141.713 36.2915  14
   1  -1   8 127.889 35.4147  11
  -1  -1  -8 165.067 60.1451   1
   1  -1   8 168.072 37.1897  22
   1  -1   8 206.806 32.6662   8
   1   1   8 127.246 35.6116   8
  -1   1  -8 223.015 70.6990   1
   1   1   8 183.301 76.4507  16
   1  -1   8 95.8773 79.8007  16
   1   1   8 167.675 41.2822   6
   2  -1   8 384.265 33.6281  14
   2   1   8 346.876 40.1393  14
   2  -1   8 331.636 40.3626  11
  -2  -1  -8 279.566 67.8693   1
   2  -1   8 335.330 41.0239  22
  -2   1  -8 492.912 81.7486   1
   2  -1   8 303.967 35.6542   8
   2   1   8 292.198 83.9694  16
   2  -1   8 360.369 86.6821  16
   2   1   8 378.882 45.8264   6
   3  -1   8 226.137 31.9833  14
   3  -1   8 154.949 37.2943  11
  -3   1  -8 214.592 78.7372   1
   3  -1   8 197.033 38.2827  22
  -3  -1  -8 135.537 69.4337   1
   3  -1   8 227.384 45.9812  21
   3  -1   8 231.003 32.4563   8
   3   1   8 268.248 82.4013  16
   3  -1   8 302.771 89.1861  16
   3   1   8 225.672 44.6379   6
  -4   1  -8 1499.38 114.726   1
   4  -1   8 1285.40 70.8780  11
   4  -1   8 1341.44 70.0178  22
   4  -1   8 1232.65 74.9666  21
  -4  -1  -8 1544.88 110.909   1
   4  -1   8 1345.20 65.8980   8
   4   1   8 1233.32 73.4709   6
   4   1   8 1547.01 115.886  16
   4  -1   8 1203.26 65.0246  14
  -5   1  -8 321.577 87.0568   1
   5  -1   8 412.399 43.8071  11
   5  -1   8 380.957 44.9264  22
  -5  -1  -8 317.176 82.2622   1
   5  -1   8 446.887 53.2880  21
   5  -1   8 471.300 38.3643   8
   5   1   8 313.550 92.5727  16
   5   1   8 371.248 50.7234   6
   6  -1   8 23.9743 39.3318  11
  -6  -1  -8 38.6677 77.3724   1
   6  -1   8 37.2726 40.6880  22
   6  -1   8 5.65379 48.1249  21
  -6   1  -8-67.8281 85.9287   1
   6   1   8-12.1632 87.3918  16
   6   1   8-35.2246 46.6336   6
   7  -1   8 27.6652 40.5357  11
  -7  -1  -8 107.950 85.2355   1
   7  -1   8 43.9946 42.2166  22
  -7   1  -8 84.9637 85.6392   1
   7  -1   8 141.938 51.5816  21
   7   1   8 36.7932 88.8043  16
   7  -1   8 94.0144 85.7152  16
   7   1   8 38.5476 46.4799   6
   8  -1   8 212.679 44.6774  11
  -8   1  -8 291.132 93.4905   1
  -8  -1  -8 292.478 89.7626   1
   8  -1   8 195.944 45.9612  22
   8  -1   8 206.164 55.3568  21
   8  -1   8 301.086 85.0812  16
   8   1   8 197.456 50.0341   6
  -9   1  -8 793.186 104.918   1
   9  -1   8 530.534 54.9812  11
  -9  -1  -8 648.893 96.8720   1
   9  -1   8 597.917 53.3233  22
   9  -1   8 624.124 63.0276  21
   9  -1   8 540.680 86.9370  16
   9   1   8 670.658 59.0072   6
  10  -1   8 160.876 44.6561  11
  10  -1   8 228.309 41.4056  22
  10  -1   8 159.983 53.8396  21
  10  -1   8 159.954 71.5421  16
  10   1   8 166.352 46.5227   6
  11  -1   8 17.2572 40.8238  11
  11  -1   8 5.23144 38.6057  22
  11  -1   8 29.7744 49.8903  21
  11   1   8 76.4299 68.9452  16
  11   1   8 12.1493 43.7137   6
  12  -1   8 598.056 48.1719  11
  12  -1   8 500.014 45.7428  22
  12  -1   8 635.443 56.4126  21
  12   1   8 545.419 48.5724   6
  13  -1   8 1106.70 62.7974  11
  13  -1   8 1152.08 60.5804  22
  13  -1   8 1286.14 67.6778  21
  13   1   8 1147.07 62.7063   6
  14  -1   8 86.1178 29.5148  11
  14  -1   8 108.791 26.6787  22
  14  -1   8 95.3103 37.8474  21
  14   1   8 127.691 30.3621   6
  15  -1   8 115.792 24.6311  11
  15  -1   8 120.125 19.3705  22
  15  -1   8 117.531 30.7122  21
  16  -1   8 1167.66 50.3182  11
  16   1   8 1051.54 49.9802  14
 -19   2   8 799.338 37.7453   9
  19  -2  -8 791.447 43.0969  21
 -19   2   8 839.098 42.4942   4
 -19  -2   8 718.699 39.8637  15
  19   2  -8 863.498 40.8372   6
 -18  -2   8 1263.51 59.3094  10
 -18   2   8 1307.64 61.1744   9
  18  -2  -8 1322.79 65.6258  21
 -18   2   8 1378.25 64.2438   4
 -18   2   8 1371.36 64.3068  19
 -18  -2   8 1285.61 62.0375  15
  18   2  -8 1337.50 63.0838   6
 -17  -2   8 78.5823 28.4790  10
 -17   2   8-5.56156 29.2967   9
  17   2  -8 45.9902 25.8678  21
  17  -2  -8 22.2751 38.9656  21
 -17   2   8-25.9737 33.2682  19
 -17  -2   8 21.2168 36.9385   4
 -17   2   8 21.8536 34.0545   4
 -16  -2   8 364.039 40.3473  10
 -16   2   8 387.493 32.0503  10
 -16   2   8 352.207 40.0186   9
  16   2  -8 393.077 37.4718  21
 -16   2   8 415.171 44.2539  19
 -16  -2   8 457.850 48.5302   4
 -16   2   8 440.379 44.2966   4
 -15  -2   8 260.506 43.1410  10
 -15   2   8 326.706 35.4369  10
 -15   2   8 323.497 43.5291   9
  15   2  -8 349.541 40.6560  21
 -15   2   8 303.674 47.4401  19
 -15  -2   8 330.690 49.7805   4
 -15   2   8 343.580 38.7423   7
 -15   2   8 410.436 45.4995   4
 -14  -2   8 878.880 57.7076  10
 -14  -2   8 794.826 60.9544   9
 -14   2   8 753.484 57.7293   4
 -14   2   8 942.470 64.2592  19
 -14  -2   8 939.023 62.8632   4
 -14   2   8 798.803 54.8641   7
 -13  -2   8-3.01945 43.0042  10
 -13   2   8 36.8308 37.5447  10
 -13  -2   8 86.4619 44.8020   9
 -13   2   8-2.55359 34.3010   8
 -13   2   8 108.306 51.3274  19
 -13  -2   8 31.1367 50.3451   4
 -13   2   8 11.0268 39.2161   7
 -13   2   8 45.0002 42.2215   4
 -12   2   8 1114.72 68.2605  10
 -12  -2   8 1287.77 73.2607   9
 -12  -2   8 1192.02 75.1112   4
 -12   2   8 1155.29 65.4194   8
 -12   2   8 1219.05 69.1268   4
 -12   2   8 1256.02 77.0249  19
 -12   2   8 1178.51 69.2332   7
 -11  -2   8 1136.85 62.0248   9
 -11  -2   8 1148.58 65.2341   4
 -11  -2   8 669.672 62.4808   8
 -11   2   8 717.566 58.4855   4
 -11   2   8 420.509 58.0322   7
 -10  -2   8 1028.29 66.7893  10
 -10  -2   8 1108.52 67.7912   9
 -10  -2   8 1097.31 68.1010   8
 -10   2   8 1096.42 60.6927   8
 -10   2   8 1120.65 72.1631  19
 -10  -2   8 1049.35 68.5983   4
 -10   2   8 1087.94 65.8648   7
  -9   2   8 2136.01 99.0940   5
  -9   2   8 2132.43 105.429  11
  -9  -2   8 2299.11 105.856  10
  -9  -2   8 2162.70 104.698   9
  -9  -2   8 2144.55 104.914   4
  -9  -2   8 2277.19 104.884   8
  -9   2   8 2075.71 101.000   8
  -9   2   8 2454.86 110.302  19
  -8  -2   8 6509.61 275.264  11
  -8   2   8 6660.81 277.302  11
  -8  -2   8 6562.03 276.900  10
  -8  -2   8 6830.58 276.509   9
  -8  -2   8 6505.44 275.916   4
  -8  -2   8 6691.99 276.414   8
  -8   2   8 6497.09 274.750   8
  -8   2   8 7048.97 279.112  19
  -7   2   8 2298.15 114.509  19
  -6  -2   8 4094.33 175.013  11
  -6   2   8 4014.05 177.325  11
  -6  -2   8 4152.57 177.132  10
  -6  -2   8 4077.45 175.414   9
  -6  -2   8 3958.92 175.841   4
  -6  -2   8 4376.22 175.993   8
  -6   2   8 4108.76 175.247   8
  -6  -2   8 4149.01 175.218   7
  -5  -2   8 873.617 54.0865  11
  -5   2   8 905.091 58.3670  11
  -5  -2   8 939.511 57.9407  10
  -5  -2   8 805.631 60.9384  22
  -5  -2   8 929.155 54.3040   9
  -5  -2   8 1081.01 56.1198   8
  -5   2   8 965.158 55.9773   8
  -5  -2   8 935.935 53.4082   7
  -4  -2   8 3811.82 161.599  11
  -4   2   8 3719.16 163.940  11
  -4  -2   8 3767.65 162.724  10
  -4  -2   8 3503.80 164.713  22
  -4  -2   8 3949.89 161.892   8
  -4   2   8 3959.59 163.240   8
  -3  -2   8 280.946 36.2792  11
  -3   2   8 350.901 40.6232  11
  -3  -2   8 417.460 37.4439  10
  -3  -2   8 352.283 37.1728   8
  -3   2   8 380.223 40.6262   8
  -3  -2   8 340.298 81.3465  16
  -2  -2   8 514.223 39.0555  11
  -2   2   8 492.014 43.8568  11
  -2  -2   8 441.400 38.0756  10
  -2  -2   8 433.520 46.1565  22
  -2  -2   8 553.268 39.3099   8
  -2   2   8 469.683 43.0840   8
  -2  -2   8 392.506 82.3104  16
  -1  -2   8 2366.90 105.638  11
  -1   2   8 2466.37 108.773  11
  -1  -2   8 2438.87 109.762  22
  -1  -2   8 2294.54 104.568   8
  -1   2   8 2226.32 108.513   8
  -1   2   8 2598.18 133.944  16
  -1  -2   8 2578.64 145.034  16
   0  -2   8 6013.92 254.069  11
   0   2   8 6378.86 256.304  11
   0  -2   8 6139.32 256.619  22
   0   2   8 6127.36 279.890  16
   0  -2   8 6152.87 284.902  16
   1  -2   8 1536.29 76.5426  11
   1   2   8 1614.38 80.3168  11
   1  -2   8 1594.19 81.5872  22
   1   2   8 1559.71 83.6967   6
   1   2   8 1466.28 112.309  16
   1  -2   8 1855.65 121.363  16
   2  -2   8 6387.40 274.992  11
   2   2   8 6719.77 277.493  11
   2  -2   8 6797.19 278.344  22
   2   2   8 6745.48 307.586  16
   2  -2   8 6961.25 308.665  16
   2   2   8 6715.50 278.226   6
   2   2   8 6795.92 277.193  14
   3  -2   8 14797.3 588.749  11
   3   2   8 14722.5 590.368  11
   3  -2   8 14353.8 590.422  22
   3   2   8 14479.5 619.964  16
   3   2   8 14519.7 590.200   6
   3   2   8 14519.8 589.950  14
   4  -2   8 698.696 58.4648  13
   4  -2   8 790.829 62.3512  22
   4   2   8 892.658 65.2585   6
   4   2   8 720.762 105.950  16
   5  -2   8 218.011 47.5338  13
   5  -2   8 261.110 38.6458  11
   5   2   8 296.543 46.2077  11
   5  -2   8 200.907 50.3424  22
   5  -2   8 294.069 47.2231  21
  -5   2  -8 366.675 90.5732   1
   5   2   8 181.753 93.0124  16
   5  -2   8 247.589 86.6530  16
   5   2   8 165.349 52.5881   6
   6  -2   8 249.340 49.8853  13
   6  -2   8 204.293 38.5777  11
   6   2   8 261.600 44.9181  11
   6  -2   8 240.014 48.4441  22
   6   2   8 294.246 53.3574  21
   6  -2   8 187.119 46.8310  21
  -6   2  -8 437.213 92.9027   1
   6   2   8 238.464 90.0096  16
   6  -2   8 68.5741 83.2710  16
   6   2   8 297.980 52.9223   6
  -7   2  -8 7604.00 350.556   1
   7  -2   8 7710.71 306.204  11
   7   2   8 7626.79 308.514  11
   7  -2   8 7513.56 308.802  22
   7   2   8 7085.99 308.165  21
   7  -2   8 6953.07 306.637  21
   7   2   8 7892.25 345.858  16
   7  -2   8 6673.78 335.097  16
   7   2   8 7720.90 308.987   6
   8  -2   8 1704.13 86.5031  11
   8   2   8 1730.53 90.9545  11
   8  -2   8 1806.00 92.7839  22
   8   2   8 1805.75 94.9366  21
   8  -2   8 1898.85 91.6811  21
   8   2   8 1686.65 94.0305   6
   8   2   8 1710.58 134.611  16
   8  -2   8 1522.32 117.521  16
  -8   2  -8 1818.02 134.928   1
   9  -2   8 473.206 45.1223  11
   9   2   8 423.314 50.1802  11
   9  -2   8 525.720 53.7368  22
   9   2   8 445.692 57.4355  21
   9  -2   8 584.022 53.9838  21
   9   2   8 437.525 83.0954  16
   9  -2   8 494.946 75.4563  16
   9   2   8 501.809 57.8260   6
  10  -2   8 1884.49 92.4050  11
  10   2   8 2056.65 97.6373  11
  10  -2   8 1946.15 98.0481  22
  10   2   8 1883.55 98.4865  21
  10  -2   8 1895.81 95.5511  21
  10  -2   8 2138.30 120.000  16
  10   2   8 1919.86 98.6123   6
  11  -2   8 272.165 37.1146  11
  11   2   8 306.859 44.7058  11
  11  -2   8 310.021 47.2812  22
  11   2   8 370.445 50.0202  21
  11  -2   8 370.775 46.9588  21
  11   2   8 378.507 50.6183   6
  12  -2   8 217.488 32.2015  11
  12   2   8 171.646 39.6917  11
  12  -2   8 198.135 40.2225  22
  12   2   8 191.386 44.0685  21
  12  -2   8 233.018 41.1955  21
  12   2   8 226.648 44.2537   6
  13  -2   8 28.8362 25.5877  11
  13   2   8-15.2726 32.6866  11
  13  -2   8 6.10729 32.7111  22
  13   2   8 1.89807 37.2037  21
  13  -2   8 37.7377 33.6901  21
  13   2   8 13.1759 36.8326   6
  14   2   8 33.9597 28.4687  11
  14  -2   8 72.1156 28.6643  22
  14  -2   8 73.0751 28.8479  21
  14   2   8 13.6632 30.7417   6
  15   2   8 9.05879 21.5637  14
  15   2   8 64.3766 22.6341  11
  15  -2   8 86.7910 21.1785  22
  15   2   8 89.6091 18.9146   8
  15   2   8 52.1865 23.8253   6
 -18   3   8 183.740 18.5343   9
  18  -3  -8 146.273 22.9800  21
 -18   3   8 164.772 23.2174   4
 -18  -3   8 224.807 23.0408  15
  17   3  -8 108.783 21.1376   6
 -17  -3   8 126.278 25.4078  10
 -17   3   8 104.814 24.1840   9
  17  -3  -8 139.759 28.8242  21
 -17   3   8 174.218 28.8299  19
 -17   3   8 91.4961 27.3823   4
 -17  -3   8 173.316 26.0894  15
  16   3  -8 263.423 28.1330   6
  16  -3  -8 215.201 26.8260   2
 -16  -3   8 213.275 34.3190  10
 -16   3   8 183.197 31.6832   9
  16  -3  -8 240.573 36.6807  21
 -16   3   8 321.378 37.2684  19
 -16   3   8 245.007 34.8107   4
 -16  -3   8 202.927 32.9964  15
  15   3  -8 134.461 30.0226   6
  15  -3  -8 121.136 30.7915   2
 -15  -3   8 60.9973 37.2340  10
 -15   3   8 113.517 26.9059  10
 -15   3   8 142.679 39.2398  19
 -15   3   8 135.360 26.2480   7
 -15   3   8 162.890 36.3171   4
 -15  -3   8 56.2888 32.9994  15
 -14  -3   8 1412.58 79.5177  10
 -14   3   8 1521.86 73.6208  10
 -14   3   8 1606.76 75.8878   4
 -14   3   8 1610.95 82.2861  19
 -14   3   8 1482.29 73.2114   7
 -14  -3   8 1480.86 76.1039  15
  14  -3  -8 1467.80 73.5498   2
 -13   3   8 2544.27 111.827  10
 -13   3   8 2520.06 111.812   4
 -13   3   8 2577.82 119.495  19
 -13   3   8 2402.02 111.130   7
 -13  -3   8 2529.76 113.398  15
  13  -3  -8 2340.33 110.795   2
  12  -3  -8 314.096 44.9030   2
 -12   3   8 350.443 55.5064  19
 -12   3   8 391.137 40.9851   7
 -12   3   8 339.958 42.2966   4
 -12  -3   8 314.931 41.2251  15
 -11  -3   8 116.198 46.1094  10
  11  -3  -8 90.5258 43.7425   2
 -11   3   8 129.323 50.9838  19
 -11   3   8 95.8225 38.2867   7
 -11  -3   8 104.176 36.9204  15
  10  -3  -8 2964.82 135.681   2
 -10   3   8 3028.45 133.296   5
 -10  -3   8 3110.96 139.177  10
 -10   3   8 2947.26 130.366   8
 -10   3   8 3087.86 142.070  19
 -10   3   8 3110.88 135.170   7
 -10  -3   8 3004.79 133.443  15
  -9   3   8 233.176 39.1047   5
  -9  -3   8 239.186 49.0028  10
  -9  -3   8 268.206 45.0578   9
  -9   3   8 235.848 33.2168   8
  -9   3   8 203.041 55.8276  19
   9  -3  -8 225.004 47.9195   2
  -9  -3   8 286.845 38.9807  15
   8  -3  -8 5802.87 243.809   2
  -8   3   8 5780.33 242.752  11
  -8   3   8 6009.06 240.928   5
  -8  -3   8 5818.24 245.445  10
  -8  -3   8 5893.67 244.228   9
  -8  -3   8 5671.76 242.905   8
  -8   3   8 5904.05 240.137   8
  -8  -3   8 5476.83 240.959  15
   7  -3  -8 651.522 59.4413   2
  -7   3   8 652.552 49.7980  11
  -7   3   8 602.148 47.4846   5
  -7  -3   8 724.560 56.1976  10
  -7   3   8 791.915 46.9856   8
  -7  -3   8 665.686 50.2403   8
   7  -3  -8 586.176 51.5567   3
  -6   3   8 10373.2 426.715  11
  -6   3   8 10379.5 424.262   5
   6  -3  -8 10264.7 427.416   2
   6  -3  -8 10253.0 425.483   3
  -6  -3   8 10633.6 428.000  10
  -6  -3   8 10719.6 425.764   8
  -6   3   8 10632.6 425.207   8
  -5   3   8 1741.92 85.6722  11
  -5   3   8 1793.14 82.1552   5
   5  -3  -8 1636.50 92.5447   2
   5  -3  -8 1659.18 89.1435   3
  -5  -3   8 1768.52 87.2414  10
  -5  -3   8 1741.82 83.3110   8
  -5   3   8 1637.35 83.7797   8
  -4   3   8 78.9276 35.0655  11
   4  -3  -8 97.9646 51.9018   2
  -4  -3   8-8.24550 35.1645  10
  -4   3   8 23.3799 33.4990   8
   4  -3  -8 62.8890 47.5959   3
  -4   3   8 45.2041 38.8113  14
  -3   3   8 1647.85 81.4447  11
   3  -3  -8 1748.68 89.7296   2
   3  -3  -8 1464.32 87.6381   3
  -3  -3   8 1602.82 80.7014  10
  -3   3   8 1652.62 80.9367   8
  -3   3   8 1740.24 83.8605  14
  -2   3   8 2.80208 38.7175  14
  -2   3   8-8.02879 35.9246  11
  -2   3   8 32.5600 36.4738   8
  -1   3   8 1139.97 62.0134  11
  -1   3   8 1007.58 62.4907   8
  -1   3   8 1069.96 64.3717  14
   0   3   8 76.1070 39.8546  14
   0   3   8 61.6607 35.3017  11
   0   3   8 39.7699 37.9189   8
   0  -3   8-10.5261 76.9583  16
   1   3   8 4573.12 190.751  11
   1   3   8 4701.55 220.213  16
   1   3   8 4349.01 191.763  14
   2   3   8 5298.33 217.749  11
   2   3   8 5093.43 250.048  16
   2   3   8 5038.82 219.019  14
   3   3   8 151.292 41.9742  14
   3   3   8 222.994 39.2091  11
   3   3   8 65.6584 78.7114  16
   3  -3   8 97.1750 78.0525  16
   4  -3   8 6822.97 275.739  13
   4   3   8 6660.74 276.511  11
   4   3   8 6137.92 310.590  16
   4  -3   8 6890.03 309.961  16
   4   3   8 6537.90 277.616  14
   5   3   8 62.2370 41.6085  14
   5  -3   8 61.2843 44.0214  13
   5   3   8 31.4219 37.3055  11
   5   3   8-36.8000 79.4318  16
   5  -3   8 43.6163 73.9752  16
   6  -3   8 911.672 63.2112  13
   6   3   8 890.628 58.4546  11
  -6   3  -8 856.452 109.427   1
   6   3   8 888.100 108.829  16
   6  -3   8 846.653 95.1944  16
   7  -3   8 12.5064 46.2362  13
   7   3   8 2.84247 37.2789  11
  -7   3  -8-71.3113 78.3212   1
   7   3   8 37.0991 81.5109  16
   7  -3   8 50.0910 67.9481  16
   8  -3   8 299.314 48.7921  13
   8   3   8 253.785 40.4828  11
  -8   3  -8 392.666 90.5992   1
   8   3   8 108.198 76.1867  16
   8  -3   8 241.678 62.5639  16
   8   3   8 340.800 57.4895   6
   9  -3   8 136.544 49.4325  13
   9   3   8 179.994 40.9099  11
   9   3   8 254.408 80.7164  16
   9   3   8 238.360 55.3880   6
  10   3   8 496.877 45.9388  11
  10  -3   8 585.669 55.5081  22
  10   3   8 483.400 56.4712   6
  11   3   8 91.7510 32.4791  11
  11  -3   8 144.257 42.4548  22
  11   3   8 152.944 45.3798   6
  12   3   8 722.705 45.5548  11
  12  -3   8 785.684 50.8388  22
  12   3   8 859.079 52.5020   6
  13   3   8 226.244 26.0746  11
  13  -3   8 196.959 32.2231  22
  13   3   8 188.951 35.1166   6
  14   3   8 258.770 21.9378  11
  14  -3   8 307.902 27.5809  22
  14   3   8 239.907 29.3332   6
 -17  -4   8 141.561 18.6878  15
  16  -4  -8 485.018 27.5326   2
 -16   4   8 432.204 29.8073   9
 -16  -4   8 387.889 30.9456  15
 -15  -4   8 2568.27 113.674  10
  15  -4  -8 2632.81 110.253   2
 -15  -4   8 2592.00 112.454  15
 -14  -4   8 555.408 44.3796  10
 -14   4   8 487.952 32.9076  10
  14  -4  -8 470.788 39.5757   2
 -14   4   8 427.182 30.1238   7
 -14  -4   8 441.190 38.2471  15
 -13   4   8 165.091 30.2149  10
  13  -4  -8 165.591 38.1459   2
 -13   4   8 158.254 27.5866   7
 -13  -4   8 144.032 34.7437  15
  12  -4  -8 441.279 47.0417   2
 -12  -4   8 363.848 42.5447  15
  11  -4  -8 1303.28 76.2127   2
 -11   4   8 1344.26 71.2387   5
 -11  -4   8 1342.98 78.5628  10
 -11   4   8 1262.15 68.6515   7
 -11  -4   8 1418.68 72.2557  15
 -10   4   8 570.339 47.3800   5
 -10  -4   8 456.060 56.6919  10
  10  -4  -8 482.970 56.8784   2
 -10   4   8 436.901 45.2245   7
 -10  -4   8 478.685 46.5604  15
  -9   4   8 490.918 47.1171   5
  -9  -4   8 553.080 55.8883  10
   9  -4  -8 526.557 47.8374   3
   9  -4  -8 572.075 58.6627   2
  -9  -4   8 553.669 46.2505  15
  -8   4   8 846.912 54.1212   5
  -8  -4   8 838.858 62.9837  10
   8  -4  -8 775.562 58.2114   3
   8  -4  -8 805.039 65.5342   2
  -8  -4   8 791.063 52.6008  15
   7  -4  -8 6198.61 260.544   2
  -7   4   8 6004.33 255.951   5
   7  -4  -8 6286.61 257.734   3
  -7  -4   8 6388.82 260.921  10
  -7  -4   8 6098.92 256.050  15
   6  -4  -8 664.625 66.1861   2
  -6   4   8 766.919 52.9005   5
  -6  -4   8 681.744 57.9243  10
   6  -4  -8 831.192 61.3238   3
  -6  -4   8 789.752 50.7591  15
  -5   4   8 3487.47 158.815   5
   5  -4  -8 3630.86 166.806   2
   5  -4  -8 3906.25 164.266   3
  -5  -4   8 3714.19 163.050  10
  -5   4   8 3781.12 156.679   8
  -5  -4   8 3729.84 158.496  15
  -4   4   8 3786.14 167.364   5
   4  -4  -8 3822.87 174.642   2
   4  -4  -8 3897.03 172.455   3
  -4  -4   8 3868.84 169.764  10
  -4  -4   8 4157.37 172.952  22
  -4   4   8 3985.28 165.623   8
  -3   4   8 1435.98 74.8340   5
   3  -4  -8 1446.81 89.4456   2
   3  -4  -8 1437.16 87.0840   3
  -3  -4   8 1409.52 77.2620  10
  -3  -4   8 1589.34 83.2195  22
  -3   4   8 1539.96 73.1131   8
  -2   4   8 1715.50 81.6934   5
   2  -4  -8 1554.54 95.5700   2
   2  -4  -8 1506.78 92.5102   3
  -2  -4   8 1835.59 89.7125  22
  -2   4   8 1678.55 81.0947   8
  -2   4   8 1691.15 83.7303  14
  -1   4   8 2844.52 121.810  11
  -1   4   8 2704.29 123.044   5
  -1  -4   8 2870.61 129.668  22
  -1   4   8 2710.59 123.607   8
  -1   4   8 2851.88 125.000  14
   0   4   8 628.017 48.5902  14
   0   4   8 631.520 42.8691  11
   0   4   8 553.097 44.9331   5
   0  -4   8 712.371 60.4757  22
   1   4   8 517.501 48.5158  14
   1   4   8 710.518 41.9052  11
   1   4   8 468.341 43.0602   5
   1  -4   8 672.849 59.8581  22
   1   4   8 318.235 46.8613   8
   2   4   8 762.851 48.0456  11
   2  -4   8 875.334 64.8392  22
   2   4   8 734.997 54.9703   8
   2   4   8 916.872 55.1625  14
   3   4   8 3889.38 162.505  11
   3  -4   8 3973.43 170.929  22
   3   4   8 3659.52 165.427  14
   4   4   8 131.908 38.6924  14
   4   4   8 141.656 29.7232  11
   4  -4   8 158.656 51.3558  22
   4   4   8 202.416 49.9304   6
   5  -4   8 1069.36 64.3102  13
   5   4   8 1160.31 58.5425  11
   5  -4   8 1166.10 73.3631  22
   5   4   8 1123.99 70.6232   6
   5   4   8 1068.12 101.597  16
   5   4   8 1057.24 64.0783  14
   6  -4   8 3992.47 168.236  13
   6   4   8 3737.70 164.590  11
   6  -4   8 3945.37 172.958  22
   6   4   8 3773.23 202.229  16
   6   4   8 4028.93 171.188   6
   6   4   8 4058.01 168.561  14
   7  -4   8 3350.49 146.225  13
   7   4   8 3484.24 142.866  11
   7  -4   8 3409.01 151.603  22
   7   4   8 3266.22 149.532   6
   7   4   8 3248.89 145.802  14
   8  -4   8 3637.32 160.665  13
   8   4   8 3696.21 157.187  11
   8  -4   8 3983.94 166.087  22
   8   4   8 3716.14 163.534   6
   8   4   8 3830.40 160.821  14
   9   4   8 26.3116 33.0781  14
   9  -4   8 9.64951 38.0581  13
   9   4   8 32.4201 24.4058  11
   9  -4   8 2.65676 43.7350  22
   9   4   8 4.49990 44.3231   6
  10   4   8 389.538 36.2866  14
  10  -4   8 412.869 44.5306  22
  11  -4   8 498.726 43.0504  22
  11   4   8 477.774 35.8074  14
  12   4   8 23.7200 21.5763  14
  13   4   8 257.015 20.9225  14
  15  -5  -8 389.241 23.4911   2
 -15   5   8 369.845 23.0788   9
 -15  -5   8 444.008 25.5048  15
  14  -5  -8 495.019 31.5552   2
 -14  -5   8 424.052 30.9905  15
 -13   5   8 3172.42 129.819  10
 -13  -5   8 3109.72 132.546  15
  13  -5  -8 3112.37 132.077   2
 -12   5   8 60.1085 25.3048  10
  12  -5  -8 54.8548 34.9473   2
 -12  -5   8 46.9276 30.4289  15
  11  -5  -8 2304.35 105.504   2
  11  -5  -8 2327.08 99.8429   3
 -11   5   8 2256.98 99.2047   7
 -11  -5   8 2363.19 103.460  15
 -10   5   8 100.060 34.9979   5
 -10  -5   8 50.7538 40.6225  10
  10  -5  -8 69.5223 33.5536   3
  10  -5  -8 98.5024 45.0125   2
 -10   5   8 75.1346 27.4895   7
 -10  -5   8 63.3488 33.1171  15
  -9   5   8 24.8143 35.5676   5
  -9  -5   8 33.9123 42.2828  10
   9  -5  -8 41.1018 37.4543   3
   9  -5  -8 71.3936 46.6852   2
  -9   5   8 49.3705 29.1231   7
  -9  -5   8 84.6030 34.2119  15
  -8   5   8 8.62507 35.0703   5
  -8  -5   8-17.6620 43.2078  10
   8  -5  -8 26.2239 40.2402   3
   8  -5  -8-24.9250 49.2393   2
  -8  -5   8 28.3146 33.9500  15
  -7   5   8 77.9283 36.1275   5
  -7  -5   8 47.6897 41.9987  10
   7  -5  -8 44.3507 44.7185   3
  -7  -5   8 81.6736 35.1218  15
   7  -5  -8 53.3391 52.2102   2
   6  -5  -8 1297.12 79.2631   2
  -6   5   8 1200.14 66.9672   5
   6  -5  -8 1205.14 74.3559   3
  -6  -5   8 1294.78 71.0214  10
   5  -5  -8 405.286 60.6651   2
  -5   5   8 382.773 43.5887   5
  -5  -5   8 410.404 44.8754  10
   5  -5  -8 378.523 54.1009   3
   4  -5  -8 106.857 56.9671   2
  -4   5   8 50.9981 36.2152   5
   4  -5  -8 36.8735 52.8603   3
   3  -5  -8 131.598 59.2835   2
  -3   5   8 41.6367 35.4356   5
   3  -5  -8 19.1606 53.5630   3
   2  -5  -8 221.636 60.4946   2
  -2   5   8 268.753 38.5883   5
  -2  -5   8 274.507 46.4356  22
   2  -5  -8 319.023 57.7456   3
  -1   5   8 18.1364 34.6365   5
  -1  -5   8 8.69363 44.6810  22
   1  -5  -8 6.33833 60.2272   2
   1  -5  -8 42.5387 57.1884   3
   0   5   8 418.136 39.8772   5
   0   5   8 370.823 33.2185   8
   1   5   8 348.203 38.3903   5
   1  -5   8 279.346 47.3238  22
   1   5   8 261.828 32.6031   8
   1   5   8 320.089 33.7360  14
   2   5   8 949.669 55.7023   5
   2  -5   8 1048.66 64.2523  22
   2   5   8 943.322 53.7617   8
   2   5   8 1016.02 54.2797  14
   3   5   8 27.8700 31.2768   5
   3  -5   8 64.4964 43.8646  22
   3   5   8 42.9803 29.6482   8
   3   5   8-12.0541 28.0703  14
   4   5   8 17.4935 27.5171  14
   4   5   8 28.0537 29.6015   5
   4  -5   8 2.72682 43.1341  22
   4   5   8-6.45377 29.2054   8
   5   5   8 203.521 29.9271  14
   5   5   8 202.399 30.4410   5
   5  -5   8 209.796 44.6686  22
   5   5   8 97.4364 30.8457   8
   6  -5   8 757.903 54.1228  22
   6   5   8 656.182 45.0669   8
   6   5   8 784.441 43.4117  14
   7  -5   8 883.122 53.2849  13
   7  -5   8 1038.64 61.5502  22
   7   5   8 1045.06 54.8868   8
   7   5   8 1040.19 51.3068  14
   8   5   8 31.9398 22.5707  14
   8  -5   8 86.9968 35.4191  22
   8   5   8 52.0557 27.0502   8
   9  -5   8 374.636 36.8487  22
   9   5   8 409.348 26.1844  14
  10   5   8 99.8120 16.1441  14
  10  -5   8 82.3080 26.5030  22
  10   5   8 60.9120 21.7887   8
  11  -5   8 146.100 22.3011  22
  11   5   8 96.7658 17.7250   8
 -11  -5  -8 75.2154 23.3164   3
  12  -6  -8 577.408 32.0194   2
  11  -6  -8 2317.17 96.0034   3
 -11   6   8 2116.20 96.8851  10
  10  -6  -8 678.119 42.8739   2
  10  -6  -8 618.219 36.6982   3
  -9   6   8 447.460 33.3297   5
   9  -6  -8 397.706 34.3421   3
   9  -6  -8 422.115 41.0365   2
  -9   6   8 432.268 25.8869   7
   8  -6  -8 1397.55 71.1267   2
  -8   6   8 1383.20 66.0968   5
   8  -6  -8 1410.84 66.9963   3
  -8   6   8 1337.15 62.1264   7
   7  -6  -8 2155.01 94.4312   2
   7  -6  -8 2042.21 90.7920   3
  -6   6   8 346.168 36.0217   5
   6  -6  -8 360.283 42.3727   3
   6  -6  -8 407.919 49.2789   2
   5  -6  -8 53.7200 47.0533   2
  -5   6   8 71.5586 31.1013   5
   5  -6  -8 81.8371 40.1509   3
   4  -6  -8 77.4572 48.8745   2
  -4   6   8 60.2629 31.8805   5
   4  -6  -8 60.1761 43.3225   3
   3  -6  -8 298.697 53.8290   2
  -3   6   8 331.538 35.7512   5
   3  -6  -8 333.117 48.1681   3
   2  -6  -8 444.336 55.4017   2
  -2   6   8 337.833 37.1363   5
   1  -6  -8-2.50880 51.2573   2
  -1   6   8 27.1002 30.5619   5
   0  -6  -8 7.49161 53.0814   2
   0   6   8-1.75963 29.9818   5
   1   6   8 60.7795 29.1555   5
  -1  -6  -8 41.5849 50.9920   2
   1  -6   8 32.1753 32.4431  22
   2   6   8 328.607 32.2308   5
   2  -6   8 367.907 37.1205  22
  -2  -6  -8 248.367 53.2870   2
  -2  -6  -8 328.518 48.4095   3
   3   6   8 600.887 40.0737   5
   3  -6   8 749.107 44.7829  22
  -3  -6  -8 631.761 57.3992   2
  -3  -6  -8 651.880 54.0198   3
   4   6   8 885.492 48.0135   5
  -4  -6  -8 878.538 59.1337   3
   5  -6   8 120.959 28.4722  22
  -5  -6  -8 119.976 39.5028   3
  -6  -6  -8 2056.92 92.8563   3
   6  -6   8 2061.83 90.0366  22
  -7  -6  -8 3944.73 162.645   3
   7  -6   8 3910.16 161.590  22
   8  -6   8 1604.49 68.8756  22
  -6   7   8 138.112 18.3681   5
   6  -7  -8 137.850 21.5055   3
  -5   7   8 129.420 19.1092   5
   5  -7  -8 137.891 24.1674   3
  -4   7   8 8.78282 19.3125   5
  -3   7   8 346.926 24.6796   5
  -2   7   8 244.466 22.7752   5
  -1   7   8 38.8786 19.1321   5
   1  -7  -8 66.6291 26.9643   3
   0   7   8 0.92027 17.5621   5
   0  -7  -8 5.62274 26.4152   3
   1   7   8 11.7762 16.5452   5
  -1  -7  -8 21.4377 24.7912   3
   2   7   8 856.506 39.9547   5
  -2  -7  -8 914.378 44.3030   3
  -3  -7  -8 198.506 22.7783   3
  19   0  -9-23.2319 21.5011  21
 -19   0   9 5.19036 21.6402   4
 -18   0   9 15.6442 25.4072   9
  18   0  -9 17.7457 29.4884  21
 -18   0   9 74.5472 28.0015   4
 -17   0   9 23.0835 24.8711  10
 -17   0   9 13.7972 31.7705   9
  17   0  -9 15.4850 36.0922  21
 -17   0   9 25.9749 33.4702   4
 -16   0   9 11.8647 29.3167  10
 -16   0   9-34.2682 38.6300   4
 -15   0   9-30.2425 33.5120  10
 -15   0   9 47.1442 41.1391   4
 -14   0   9-13.0570 37.8493  10
 -14   0   9 8.26645 42.7533   9
 -14   0   9 9.67414 41.9813   4
 -13   0   9-11.2598 40.4507  10
 -13   0   9 8.64901 42.2157   9
 -13   0   9-3.12227 44.7555   8
 -13   0   9-2.53573 42.0296   4
 -12   0   9-2.95287 43.7306   9
 -12   0   9-25.4859 43.9333   8
 -12   0   9-7.82132 43.0163   4
 -12   0   9-30.1662 43.9396   7
 -11   0   9 47.3629 42.5921   9
 -11   0   9 2.54823 42.5130   4
 -11   0   9-15.3347 43.8275   7
 -10   0   9 18.1308 43.6106  10
 -10   0   9-11.6973 41.3935   9
 -10   0   9 21.8823 39.0431   4
 -10   0   9-27.5387 43.3946   7
  -9   0   9-36.3345 43.8988  11
  -9   0   9-2.99840 41.7365  10
  -9   0   9-8.56197 39.6743   9
  -9   0   9-15.0077 41.4483   7
  -8   0   9 16.2291 42.6943  11
  -8   0   9 2.94715 41.1276  10
  -8   0   9-6.07533 41.5478   8
  -8   0   9 8.70164 40.6891   7
  -7   0   9-6.35513 41.9263  11
  -7   0   9-8.63082 39.9961  10
  -7   0   9-14.9103 39.2029   8
  -7   0   9-41.7551 39.8346   7
  -6   0   9-31.0704 41.0520  11
  -6   0   9-27.9308 38.1789  10
  -6   0   9 5.85078 37.8518   8
  -6   0   9 5.32832 37.9536   7
  -5   0   9 3.04613 39.6218  11
  -5   0   9 2.70613 36.2990  10
  -5   0   9-8.62598 37.8774   8
  -5   0   9 28.0669 34.7321   7
  -4   0   9-3.00243 38.9938  11
  -4   0   9-23.7086 34.8292  10
  -4   0   9 5.67849 36.8186   8
  -4   0   9 12.1881 33.8156   7
  -4   0   9 73.0359 59.0239  16
  -3   0   9 8.91343 38.8844  11
  -3   0   9 30.2900 34.4364  10
  -3   0   9 16.9034 36.0079   8
  -3   0   9 13.9868 32.5377   7
  -3   0   9 77.7027 65.9070  16
  -3   0   9-2.62308 35.4644  14
  -2   0   9 31.2868 35.9042  14
  -2   0   9-5.91066 38.1788  11
  -2   0   9 4.69581 32.4202  10
  -2   0   9-11.2145 36.1914   8
  -2   0   9 11.1286 30.4019   7
  -2   0   9 27.4422 66.2103  16
  -1   0   9 26.0035 35.5704  14
  -1   0   9 26.6677 39.1799  11
  -1   0   9 11.2228 37.4503   8
  -1   0   9-57.7913 73.8472  16
   0   0   9 28.7166 36.1966  14
   0   0   9 8.95337 39.1744  11
   0   0   9 2.81493 37.5748   8
   0   0   9 50.6267 76.7828  16
   1   0   9-18.4408 35.0248  14
   1   0   9-36.4470 40.6089  11
   1   0   9-28.3017 37.2149   8
   1   0   9-31.8408 78.4980  16
   2   0   9-5.33629 34.9396  14
   2   0   9-24.7858 42.4046  11
   2   0   9 17.1106 37.5385   8
  -2   0  -9-20.8290 64.0497   1
   2   0   9 66.1389 84.5117  16
   3   0   9 26.9673 36.2382  14
   3   0   9 3.15868 41.1910  11
   3   0   9 68.8034 38.4126   8
  -3   0  -9-11.4005 69.6461   1
   3   0   9-11.4274 79.6356  16
   4   0   9 8.16964 36.7883  14
   4   0   9-28.9521 42.0337  11
   4   0   9 2.87397 36.2083   8
  -4   0  -9-72.6109 72.1296   1
   4   0   9-11.8159 84.6875  16
   5   0   9-38.4171 37.3529  14
   5   0   9-3.26433 42.5240  11
   5   0   9-17.2011 36.5506   8
  -5   0  -9 50.8588 72.7212   1
   5   0   9 36.5989 83.8845  16
   5   0   9 12.3358 41.2915   6
   6   0   9-32.9635 37.6746  14
   6   0   9-3.29011 44.4752  11
   6   0   9-6.10024 54.9072  21
  -6   0  -9 13.1902 78.6153   1
   6   0   9 19.8877 37.2331   8
   6   0   9-12.4298 84.5384  16
   6   0   9-17.1171 41.5371   6
   7   0   9-6.56683 44.2910  11
   7   0   9 6.08688 55.3880  21
  -7   0  -9 26.9382 74.5893   1
   7   0   9 2.79345 35.9761   8
   7   0   9-24.0091 40.6376   6
   8   0   9-32.4248 45.3672  11
  -8   0  -9 80.9462 74.7109   1
   8   0   9 3.00692 54.3847  21
   8   0   9-10.5403 34.2229   8
   8   0   9-2.32809 39.4052   6
   9   0   9-22.1789 44.7083  11
   9   0   9 17.5974 55.2007  21
   9   0   9 38.1945 31.1946   8
   9   0   9 11.1353 70.0854  16
   9   0   9 4.27458 36.7078   6
  10   0   9 32.2747 42.4786  11
  10   0   9 2.70873 52.0388  21
  10   0   9 16.7604 28.8760   8
  10   0   9 9.41925 33.5277   6
  11   0   9 10.2052 30.0885  14
  11   0   9-2.63492 39.3393  11
  11   0   9 60.6628 48.7479  21
  12   0   9-34.4150 27.5416  14
  12   0   9 2.29626 34.3228  11
  12   0   9 14.8077 41.3244  21
  13   0   9 37.9759 23.0298  14
  13   0   9-40.3448 30.4364  11
  14   0   9-9.00874 23.0128  11
  15   0   9-6.16139 16.6706  11
 -19   1   9 530.739 30.1473   4
  19   1  -9 511.789 30.5863   6
 -18  -1   9 247.640 20.9620  10
 -18   1   9 268.700 27.3058   9
  18   1  -9 201.614 26.3790  21
  18  -1  -9 243.473 32.2744  21
 -18  -1   9 223.120 29.3932   4
 -18   1   9 186.104 28.1555   4
 -17  -1   9 614.694 39.0601  10
 -17   1   9 632.392 35.5538  10
 -17   1   9 638.775 42.5176   9
[truncated: 602,189 more chars]
