# Supplementary material for: Crystal structures and Hirshfeld surface analysis of 2-(adamantan-1-yl)-5-(4-fluoro­phen­yl)-1,3,4-oxa­diazole and 2-(adamantan-1-yl)-5-(4-chloro­phen­yl)-1,3,4-oxa­diazole
Source: Acta Crystallogr E Crystallogr Commun. 2019 Apr 12;75(Pt 5):611–5. doi: 10.1107/S2056989019004651 (PMC6505599; doi:10.1107/S2056989019004651)
Supplement: Supplementary file 2 [file e-75-00611-Isup4.hkl]

data_I                                                                          
_shelx_title ' emam01_a.res in P2(1)/c'                                         
_shelx_refln_list_code          4                                               
_shelx_F_calc_maximum      183.98                                               
_exptl_crystal_F_000       632.00                                               
_reflns_d_resolution_high  0.8001                                               
                                                                                
loop_                                                                           
 _space_group_symop_operation_xyz                                               
 'x, y, z'                                                                      
 '-x, y+1/2, -z+1/2'                                                            
 '-x, -y, -z'                                                                   
 'x, -y-1/2, z-1/2'                                                             
                                                                                
_cell_length_a    18.2525                                                       
_cell_length_b     7.0785                                                       
_cell_length_c    11.2207                                                       
_cell_angle_alpha  90.000                                                       
_cell_angle_beta   98.556                                                       
_cell_angle_gamma  90.000                                                       
                                                                                
_shelx_F_squared_multiplier     1.000                                           
                                                                                
loop_                                                                           
 _refln_index_h                                                                 
 _refln_index_k                                                                 
 _refln_index_l                                                                 
 _refln_F_squared_calc                                                          
 _refln_F_squared_meas                                                          
 _refln_F_squared_sigma                                                         
 _refln_observed_status                                                         
   2   0   0        381.55        391.78        16.05 o                         
   3   0   0       1517.80       1533.17        43.49 o                         
   4   0   0       9587.22       9715.54       273.46 o                         
   5   0   0       1358.49       1493.25        42.83 o                         
   6   0   0        938.78       1078.89        31.32 o                         
   7   0   0       1928.45       2030.87        58.16 o                         
   8   0   0         36.29         38.13         4.69 o                         
   9   0   0        372.92        487.54        15.62 o                         
  10   0   0       2872.78       3286.10        93.90 o                         
  11   0   0        168.71        199.42         6.41 o                         
  12   0   0         57.83         73.90         6.66 o                         
  13   0   0        163.10        151.39         6.87 o                         
  14   0   0       2001.30       2112.73        49.32 o                         
  15   0   0       1007.44       1194.14        34.27 o                         
  16   0   0         55.95         56.23         5.85 o                         
  17   0   0        110.65        125.59         7.82 o                         
  18   0   0         93.63         88.33         6.60 o                         
  19   0   0         14.90          7.50         4.67 o                         
  20   0   0         94.70        102.20         4.34 o                         
  21   0   0        204.44        264.91         8.51 o                         
  22   0   0        410.11        537.38        22.04 o                         
   1   1   0        827.35        812.92        32.57 o                         
   2   1   0         93.67         70.59         3.74 o                         
   3   1   0         71.95         74.82         4.10 o                         
   4   1   0         27.89         32.91         3.18 o                         
   5   1   0        193.18        177.79         6.97 o                         
   6   1   0        673.03        726.43        48.12 o                         
   7   1   0         78.24         94.73         4.49 o                         
   8   1   0        151.14        166.67        15.49 o                         
   9   1   0        508.06        604.94        30.21 o                         
  10   1   0        187.90        240.61         9.17 o                         
  11   1   0          0.20          2.18         1.99 o                         
  12   1   0          2.96          5.44         1.74 o                         
  13   1   0         51.90         60.70         2.49 o                         
  14   1   0        255.90        277.91         4.95 o                         
  15   1   0        273.52        273.56         5.83 o                         
  16   1   0         39.32         53.82         2.47 o                         
  17   1   0         38.80         41.79         2.23 o                         
  18   1   0         80.02         65.08         2.19 o                         
  19   1   0         30.01         32.93         2.03 o                         
  20   1   0        244.33        274.60         5.07 o                         
  21   1   0          0.85          1.96         1.41 o                         
  22   1   0          5.00          7.17         1.62 o                         
   0   2   0       9246.89       9823.09       390.88 o                         
   1   2   0       4365.93       4607.54       130.04 o                         
   2   2   0        510.05        537.88        22.75 o                         
   3   2   0       1727.71       1850.65        74.83 o                         
   4   2   0        583.35        689.68        29.19 o                         
   5   2   0         63.39         63.37         7.00 o                         
   6   2   0        225.05        227.83        12.37 o                         
   7   2   0         25.27         20.70         6.87 o                         
   8   2   0          0.00         -0.16         2.86 o                         
  10   2   0          1.46         -1.73         2.77 o                         
  11   2   0        445.75        494.97         7.42 o                         
  12   2   0         45.27         58.12         1.87 o                         
  13   2   0          1.17          0.65         1.78 o                         
  14   2   0          0.04          0.17         1.84 o                         
  15   2   0       1664.34       1756.52        27.05 o                         
  16   2   0          9.12         14.37         2.15 o                         
  17   2   0        179.75        199.89         4.42 o                         
  18   2   0         86.11         83.39         2.80 o                         
  19   2   0         10.49         10.82         1.99 o                         
  20   2   0          0.68          1.45         1.64 o                         
  21   2   0          1.54          3.51         1.12 o                         
   1   3   0          7.92         10.09         2.91 o                         
   2   3   0        290.47        309.32        14.60 o                         
   3   3   0        141.05        128.60         8.47 o                         
   4   3   0        119.03        123.45         4.82 o                         
   5   3   0        617.14        609.18        18.15 o                         
   6   3   0        108.96        104.56         9.06 o                         
   7   3   0          0.01          8.51         7.50 o                         
   8   3   0          0.19          2.39         2.51 o                         
   9   3   0         70.17         90.51         2.38 o                         
  10   3   0        393.07        459.44         7.49 o                         
  11   3   0        305.53        345.33         6.18 o                         
  12   3   0        129.37        129.76         2.83 o                         
  13   3   0       1398.23       1521.17        23.26 o                         
  14   3   0          1.78          0.18         1.81 o                         
  15   3   0        107.57        137.12         2.85 o                         
  16   3   0        101.61         98.04         2.42 o                         
  17   3   0          9.37         10.69         1.77 o                         
  18   3   0          1.08          1.98         2.14 o                         
  19   3   0          1.20          2.27         1.88 o                         
  20   3   0         60.98         64.13         4.39 o                         
  21   3   0         95.98        116.11         5.34 o                         
   1   4   0       3516.08       3778.31       151.94 o                         
   2   4   0        280.83        346.47        31.02 o                         
   3   4   0        146.75        154.66         7.32 o                         
   4   4   0         26.54         31.18         2.85 o                         
   5   4   0         22.31         19.42         2.28 o                         
   6   4   0         16.79         23.97         2.48 o                         
   7   4   0         13.70          8.52         1.50 o                         
   8   4   0         11.00         10.50         1.79 o                         
   9   4   0        222.47        244.20         4.55 o                         
  10   4   0         80.65        100.22         2.85 o                         
  11   4   0       1161.46       1265.50        23.64 o                         
  12   4   0        496.44        537.53         8.37 o                         
  13   4   0         20.31         24.03         1.89 o                         
  14   4   0        556.65        604.94         9.70 o                         
  15   4   0          0.95          0.30         1.88 o                         
  16   4   0         35.37         34.96         1.88 o                         
  17   4   0          0.32          2.26         1.98 o                         
  18   4   0         70.80         76.30         2.82 o                         
  19   4   0          1.43          1.56         1.77 o                         
  20   4   0          1.22          1.97         1.82 o                         
   1   5   0        544.27        588.93        12.61 o                         
   2   5   0        935.36       1008.18        18.61 o                         
   3   5   0         10.28         10.11         1.72 o                         
   4   5   0        116.47        134.85         3.10 o                         
   5   5   0         48.11         52.01         2.02 o                         
   6   5   0         37.98         34.06         2.04 o                         
   7   5   0         25.17         22.90         1.87 o                         
   8   5   0        262.51        279.72         5.14 o                         
   9   5   0         13.24         14.76         1.89 o                         
  10   5   0        229.48        239.32         4.62 o                         
  11   5   0         48.11         46.05         2.48 o                         
  12   5   0        125.51        134.81         3.07 o                         
  13   5   0        113.26        146.40         4.93 o                         
  14   5   0         29.85         29.77         1.94 o                         
  15   5   0         95.96        111.15         4.06 o                         
  16   5   0         46.18         64.09         2.63 o                         
  17   5   0         21.88         20.60         1.66 o                         
  18   5   0         34.14         38.56         2.90 o                         
   0   6   0        794.62        886.28        26.92 o                         
   1   6   0       1673.77       1861.27        34.20 o                         
   2   6   0        303.51        318.85         6.25 o                         
   3   6   0        510.34        613.07        11.70 o                         
   4   6   0         37.78         34.30         2.28 o                         
   5   6   0        119.54        129.10         4.52 o                         
   6   6   0        203.47        247.91         4.94 o                         
   7   6   0          1.26          0.02         1.72 o                         
   8   6   0          3.95          7.11         1.78 o                         
   9   6   0          1.72          2.64         1.71 o                         
  10   6   0          0.60         -0.40         1.98 o                         
  11   6   0         20.54         18.82         2.02 o                         
  12   6   0         89.34        105.90         5.68 o                         
  13   6   0         37.95         44.83         2.54 o                         
  14   6   0        180.22        224.86        10.16 o                         
  15   6   0        213.82        207.66         6.53 o                         
  16   6   0         60.49         54.49         1.95 o                         
   1   7   0          0.34          1.67         1.73 o                         
   2   7   0        469.56        504.15         9.09 o                         
   3   7   0         66.66         74.65         2.62 o                         
   4   7   0          2.36          2.39         1.71 o                         
   5   7   0          1.31          0.13         1.78 o                         
   6   7   0          2.32          4.21         2.96 o                         
   7   7   0         14.72         12.45         2.48 o                         
   8   7   0         35.59         40.69         2.97 o                         
   9   7   0         30.23         25.90         2.13 o                         
  10   7   0          3.94          4.06         1.82 o                         
  11   7   0          5.93          8.87         1.65 o                         
  12   7   0          7.06          9.92         1.50 o                         
  13   7   0          0.64          0.92         1.61 o                         
   0   8   0         30.69         39.54         3.33 o                         
   1   8   0          2.47          4.22         1.85 o                         
   2   8   0         46.49         55.46         2.75 o                         
   3   8   0        199.17        231.91         6.43 o                         
   4   8   0         24.00         37.40         2.36 o                         
   5   8   0         44.55         43.52         2.11 o                         
   6   8   0          2.49          1.76         1.90 o                         
   7   8   0          1.98          3.49         1.39 o                         
   8   8   0          3.25          2.19         1.22 o                         
   9   8   0          3.60          3.27         2.16 o                         
 -22   1   1         35.94         42.47         1.83 o                         
 -21   1   1        126.47        129.96         3.72 o                         
 -20   1   1         30.40         33.62         1.63 o                         
 -19   1   1          1.60         -0.22         1.82 o                         
 -18   1   1         57.22         49.12         2.30 o                         
 -17   1   1        100.54        122.53         2.88 o                         
 -16   1   1         72.27         75.55         3.16 o                         
 -15   1   1        139.26        138.77         3.26 o                         
 -14   1   1        893.07        820.73        13.95 o                         
 -13   1   1        438.34        406.29         7.47 o                         
 -12   1   1        291.10        308.91         5.39 o                         
 -11   1   1          5.11          1.97         2.99 o                         
 -10   1   1       1186.05       1183.28        28.42 o                         
  -9   1   1        108.05        106.88         3.27 o                         
  -8   1   1       3645.12       3525.02        63.11 o                         
  -7   1   1       2436.53       2185.34        43.95 o                         
  -6   1   1          6.17          6.91         2.05 o                         
  -5   1   1        224.96        188.65         5.07 o                         
  -4   1   1        259.73        205.60         5.34 o                         
  -3   1   1         23.36         18.81         2.35 o                         
  -2   1   1       4773.08       4160.93       117.20 o                         
  -1   1   1      12118.57      10439.39       415.26 o                         
   0   1   1       1837.20       1625.65        45.92 o                         
   1   1   1       3474.53       2850.02       113.64 o                         
   2   1   1       5068.16       4462.26       125.76 o                         
   3   1   1        404.73        354.50        10.90 o                         
   4   1   1        899.69        789.21        18.81 o                         
   5   1   1        998.11        832.84        19.88 o                         
   6   1   1        220.68        206.27         6.25 o                         
   7   1   1         53.06         70.40         3.91 o                         
   8   1   1        340.33        349.90         9.55 o                         
   9   1   1       1127.69       1123.22        23.52 o                         
  10   1   1        792.37        745.50        16.21 o                         
  11   1   1         16.26         18.33         1.79 o                         
  12   1   1       1989.94       1825.56        24.61 o                         
  13   1   1         26.06         19.38         1.55 o                         
  14   1   1        611.88        587.18         8.45 o                         
  15   1   1         16.87         10.98         2.06 o                         
  16   1   1         62.97         56.48         3.23 o                         
  17   1   1        174.92        157.71         3.62 o                         
  18   1   1          1.80          0.81         1.92 o                         
  19   1   1          0.02         -0.31         1.91 o                         
  20   1   1        136.15        152.72         3.93 o                         
  21   1   1        143.71        139.49         4.39 o                         
  22   1   1        235.74        211.11         6.31 o                         
 -22   2   1          0.30          1.79         1.27 o                         
 -21   2   1         95.74         82.29         2.56 o                         
 -20   2   1          9.81          7.99         1.67 o                         
 -19   2   1          6.72          7.39         1.72 o                         
 -18   2   1         90.37         91.04         2.87 o                         
 -17   2   1         70.49         54.39         2.39 o                         
 -16   2   1       1345.12       1243.28        19.60 o                         
 -15   2   1       1692.96       1547.16        22.49 o                         
 -14   2   1        858.02        828.37        11.57 o                         
 -13   2   1        844.63        740.38        10.44 o                         
 -12   2   1        322.69        286.45         4.24 o                         
 -11   2   1          4.43          3.08         1.72 o                         
 -10   2   1         31.16         23.41         2.59 o                         
  -9   2   1        127.44        141.49        18.54 o                         
  -8   2   1        352.88        341.35        10.96 o                         
  -7   2   1        315.91        334.46        10.67 o                         
  -6   2   1        385.31        379.55         9.66 o                         
  -5   2   1         15.72         18.45         2.00 o                         
  -4   2   1        575.73        469.25        15.32 o                         
  -3   2   1        202.18        163.63        13.07 o                         
  -2   2   1      11041.98       9883.15       227.00 o                         
  -1   2   1      33849.98      29973.43       842.40 o                         
   0   2   1      15833.18      14082.91       395.90 o                         
   1   2   1        350.88        288.42         8.93 o                         
   2   2   1       1229.56       1081.66        31.32 o                         
   3   2   1       1825.06       1606.13        45.76 o                         
   4   2   1         99.17         88.43         7.82 o                         
   5   2   1        106.63         90.86         4.17 o                         
   6   2   1         94.56         82.72         3.09 o                         
   7   2   1         50.72         46.18         2.42 o                         
   8   2   1       1086.19       1019.60        42.64 o                         
   9   2   1       1714.96       1705.12        70.64 o                         
  10   2   1        296.83        287.59         9.94 o                         
  11   2   1         23.54         22.40         1.61 o                         
  12   2   1        122.12        136.56         2.57 o                         
  13   2   1        107.33         92.17         2.27 o                         
  14   2   1         34.40         35.26         1.85 o                         
  15   2   1         64.48         56.21         2.51 o                         
  16   2   1         44.19         40.26         2.13 o                         
  17   2   1        309.40        283.92         6.75 o                         
  18   2   1         25.64         22.19         2.59 o                         
  19   2   1         12.97         12.06         1.88 o                         
  20   2   1          1.56          7.17         1.52 o                         
  21   2   1        323.25        333.06         6.97 o                         
 -21   3   1        103.45         78.08         2.90 o                         
 -20   3   1         13.57          9.90         1.17 o                         
 -19   3   1         30.21         23.88         2.26 o                         
 -18   3   1          0.02         -0.01         2.19 o                         
 -17   3   1         49.60         39.98         2.24 o                         
 -16   3   1        324.80        297.49         5.43 o                         
 -15   3   1        303.06        280.13         4.74 o                         
 -14   3   1         20.13         18.67         1.86 o                         
 -13   3   1        158.39        145.76         2.96 o                         
 -12   3   1        105.91         89.63         2.50 o                         
 -11   3   1         36.24         34.76         1.51 o                         
 -10   3   1         11.42         13.27         1.27 o                         
  -9   3   1          3.28          6.27         1.73 o                         
  -8   3   1          2.64          3.18         2.70 o                         
  -7   3   1          0.03         -1.36         2.42 o                         
  -6   3   1         32.57         27.80         2.55 o                         
  -5   3   1         11.11         13.59         2.24 o                         
  -4   3   1        113.06        115.12         3.35 o                         
  -3   3   1       2208.08       2024.46        58.21 o                         
  -2   3   1          0.00          3.73         4.11 o                         
  -1   3   1       1677.98       1545.69        44.36 o                         
   0   3   1        113.88        115.09         3.98 o                         
   1   3   1        157.11        143.22         5.89 o                         
   2   3   1         89.84         81.56         5.04 o                         
   3   3   1         33.28         26.89         4.46 o                         
   4   3   1         60.86         50.42         5.16 o                         
   5   3   1        111.46         97.27         5.58 o                         
   6   3   1        100.20         99.04         4.68 o                         
   7   3   1         25.18         17.63         2.58 o                         
   8   3   1          5.89          7.06         1.81 o                         
   9   3   1          0.44          1.54         1.66 o                         
  10   3   1         24.25         21.01         1.85 o                         
  11   3   1         10.91         12.23         2.06 o                         
  12   3   1          0.33          4.64         2.03 o                         
  13   3   1        489.20        440.57         6.84 o                         
  14   3   1          1.71          0.67         1.78 o                         
  15   3   1         22.48         28.94         1.84 o                         
  16   3   1        378.07        352.82         6.52 o                         
  17   3   1         61.17         51.07         2.16 o                         
  18   3   1          2.40          3.35         1.76 o                         
  19   3   1          1.31          0.95         2.37 o                         
  20   3   1          2.79          2.49         2.79 o                         
 -20   4   1         38.28         32.77         1.69 o                         
 -19   4   1         60.28         58.46         2.80 o                         
 -18   4   1         61.42         58.74         2.46 o                         
 -17   4   1          6.50          9.49         1.53 o                         
 -16   4   1        237.60        222.06         3.99 o                         
 -15   4   1       1556.42       1489.45        20.43 o                         
 -14   4   1         43.15         44.51         3.15 o                         
 -13   4   1          5.91          4.65         2.19 o                         
 -12   4   1         53.47         56.15         2.82 o                         
 -11   4   1          7.40         14.17         2.47 o                         
 -10   4   1          1.40          1.98         1.87 o                         
  -9   4   1        217.41        195.85         4.91 o                         
  -8   4   1         14.00         15.53         1.57 o                         
  -7   4   1        169.87        167.49         3.12 o                         
  -6   4   1        104.54         92.86         2.16 o                         
  -5   4   1         73.88         80.21         2.31 o                         
  -4   4   1       1390.66       1187.97        24.62 o                         
  -3   4   1       1238.28       1162.06        34.56 o                         
  -2   4   1        127.22        125.92         6.55 o                         
  -1   4   1       5593.58       5324.31       151.04 o                         
   0   4   1       5239.87       4726.87       133.85 o                         
   1   4   1          6.53          6.38         4.86 o                         
   2   4   1        656.25        610.11        19.25 o                         
   3   4   1         22.28         29.95         4.75 o                         
   4   4   1          0.02          2.84         5.92 o                         
   5   4   1         52.52         58.15         4.31 o                         
   6   4   1          2.26          0.49         3.73 o                         
   7   4   1          3.90          1.31         1.70 o                         
   8   4   1        205.01        218.41         5.05 o                         
   9   4   1         89.05         79.33         3.28 o                         
  10   4   1         50.99         48.35         2.02 o                         
  11   4   1        344.08        332.61         5.79 o                         
  12   4   1         31.51         32.16         1.88 o                         
  13   4   1         29.46         28.53         2.09 o                         
  14   4   1        481.55        414.00         8.38 o                         
  15   4   1        708.95        678.53        12.66 o                         
  16   4   1         48.71         49.53         2.51 o                         
  17   4   1         17.32         13.02         1.90 o                         
  18   4   1          0.75          1.49         1.45 o                         
  19   4   1          2.19          1.08         1.72 o                         
 -18   5   1          1.24         -2.72         2.72 o                         
 -17   5   1          2.60          3.55         2.72 o                         
 -16   5   1          7.38          3.01         1.56 o                         
 -15   5   1        228.65        224.29         5.23 o                         
 -14   5   1         40.92         37.04         2.55 o                         
 -13   5   1          4.33          1.35         2.07 o                         
 -12   5   1         51.49         44.41         2.38 o                         
 -11   5   1        630.41        586.42         8.67 o                         
 -10   5   1         46.48         39.32         2.18 o                         
  -9   5   1        100.61         83.27         2.81 o                         
  -8   5   1         13.81         13.32         2.12 o                         
  -7   5   1        162.28        154.76         3.31 o                         
  -6   5   1        180.45        171.29         4.02 o                         
  -5   5   1         48.82         46.80         1.98 o                         
  -4   5   1        132.35        120.57         3.78 o                         
  -3   5   1          9.38          5.16         1.47 o                         
  -2   5   1       1085.70        987.28        16.67 o                         
  -1   5   1         84.57         84.74         3.01 o                         
   0   5   1         45.39         49.33         2.58 o                         
   1   5   1        105.80         83.78         3.15 o                         
   2   5   1        695.95        657.66        15.75 o                         
   3   5   1        198.79        184.75        10.60 o                         
   4   5   1          6.96          9.33         2.07 o                         
   5   5   1         75.20         65.88         3.95 o                         
   6   5   1         19.89         19.37         2.72 o                         
   7   5   1         20.10         14.91         2.98 o                         
   8   5   1        104.63         94.60         3.46 o                         
   9   5   1        114.87        112.87         3.51 o                         
  10   5   1         97.39         96.72         2.76 o                         
  11   5   1        109.84        100.96         3.22 o                         
  12   5   1         91.49         82.85         2.70 o                         
  13   5   1          3.32          1.10         1.96 o                         
  14   5   1        229.42        208.26         5.74 o                         
  15   5   1         37.74         36.61         2.53 o                         
  16   5   1         90.46         77.32         3.28 o                         
  17   5   1          7.65         11.57         1.49 o                         
  18   5   1         86.55         92.50         4.56 o                         
 -16   6   1         25.05         21.99         1.68 o                         
 -15   6   1          2.68         -0.33         1.66 o                         
 -14   6   1         59.86         51.41         3.30 o                         
 -13   6   1        275.12        258.69         5.19 o                         
 -12   6   1        892.22        809.16        14.85 o                         
 -11   6   1         46.15         54.32         2.44 o                         
 -10   6   1         27.56         30.38         1.86 o                         
  -9   6   1        349.64        310.13         5.34 o                         
  -8   6   1         65.67         51.20         2.24 o                         
  -7   6   1        136.09        126.95         2.96 o                         
  -6   6   1         79.94         80.07         2.43 o                         
  -5   6   1         51.35         57.81         2.17 o                         
  -4   6   1        467.06        465.91         8.33 o                         
  -3   6   1        143.62        138.48         3.38 o                         
  -2   6   1       1262.42       1203.93        20.07 o                         
  -1   6   1        305.10        279.81         5.87 o                         
   0   6   1        841.51        842.21        15.73 o                         
   1   6   1        239.56        258.66         7.07 o                         
   2   6   1         24.67         29.81         3.28 o                         
   3   6   1        449.29        412.64        10.37 o                         
   4   6   1          0.23          3.97         2.77 o                         
   5   6   1          6.72          6.20         2.70 o                         
   6   6   1          4.50          6.84         2.64 o                         
   7   6   1          2.35         -0.22         3.28 o                         
   8   6   1          0.51         -1.46         2.55 o                         
   9   6   1        314.56        285.06        10.51 o                         
  10   6   1        363.73        338.19         7.88 o                         
  11   6   1         64.15         74.89         4.21 o                         
  12   6   1        465.38        460.75        13.80 o                         
  13   6   1         23.87         26.74         3.57 o                         
  14   6   1        333.46        321.78         9.84 o                         
  15   6   1         19.33         21.22         2.78 o                         
  16   6   1         22.75         19.03         1.99 o                         
 -13   7   1         13.15         11.84         2.00 o                         
 -12   7   1          0.13          0.10         1.64 o                         
 -11   7   1         54.52         47.20         1.95 o                         
 -10   7   1          7.13          4.30         1.77 o                         
  -9   7   1          0.14          0.13         1.71 o                         
  -8   7   1         28.75         30.39         1.68 o                         
  -7   7   1         26.20         16.52         1.92 o                         
  -6   7   1         46.29         41.23         2.23 o                         
  -5   7   1          3.96          5.07         1.70 o                         
  -4   7   1         29.67         23.97         1.88 o                         
  -3   7   1        140.25        111.99         3.27 o                         
  -2   7   1          0.33          1.57         1.80 o                         
  -1   7   1         23.51         17.86         1.84 o                         
   0   7   1         10.95          7.78         1.85 o                         
   1   7   1        119.70        114.01         3.35 o                         
   2   7   1         80.83         77.77         3.17 o                         
   3   7   1          0.01         -0.53         1.95 o                         
   4   7   1         15.37         16.26         2.17 o                         
   5   7   1         11.44         11.99         2.35 o                         
   6   7   1          3.88          7.40         2.29 o                         
   7   7   1          1.39          1.22         2.92 o                         
   8   7   1          0.09         -0.17         2.33 o                         
   9   7   1         46.68         36.82         2.46 o                         
  10   7   1         11.02         12.30         1.86 o                         
  11   7   1        291.40        277.01         6.94 o                         
  12   7   1         76.83         73.33         2.74 o                         
  13   7   1         18.01         14.33         2.06 o                         
  -9   8   1          2.34          3.48         1.11 o                         
  -8   8   1          1.99         -2.32         2.32 o                         
  -7   8   1          0.08         -1.60         1.60 o                         
  -6   8   1         37.78         38.71         2.34 o                         
  -5   8   1          1.46          2.37         1.81 o                         
  -4   8   1        114.50        111.97         5.55 o                         
  -3   8   1         25.26         26.86         1.98 o                         
  -2   8   1        105.94         90.87         4.00 o                         
  -1   8   1        110.68        106.94         3.74 o                         
   0   8   1        263.38        263.69         6.53 o                         
   1   8   1          0.46          1.26         1.95 o                         
   2   8   1         78.78         72.03         3.08 o                         
   3   8   1          3.79          7.79         2.78 o                         
   4   8   1          6.55          4.26         2.16 o                         
   5   8   1         23.66         17.96         2.65 o                         
   6   8   1          3.90          4.25         2.41 o                         
   7   8   1          4.05          0.18         1.73 o                         
   8   8   1          0.03          0.27         1.26 o                         
   9   8   1         10.27          8.20         0.94 o                         
 -22   0   2         35.28        129.24         6.38 o                         
 -21   0   2         29.65         29.08         2.32 o                         
 -20   0   2          0.95          2.93         2.24 o                         
 -19   0   2        275.58        290.55         7.68 o                         
 -18   0   2         43.65         20.65         3.96 o                         
 -17   0   2        669.79        617.17        30.13 o                         
 -16   0   2       2557.99       2338.66        94.00 o                         
 -15   0   2       3355.12       3733.11       149.32 o                         
 -14   0   2       1007.36        881.34        36.19 o                         
 -13   0   2        668.97       1032.71        21.20 o                         
 -12   0   2        933.95        925.29        20.76 o                         
 -11   0   2        146.32        480.70        15.55 o                         
 -10   0   2          0.91         82.28         6.38 o                         
  -9   0   2      12041.49      12094.02       340.81 o                         
  -8   0   2       5442.03       6279.49       177.49 o                         
  -7   0   2       4535.16       4355.07       100.65 o                         
  -6   0   2        689.50        893.14        21.31 o                         
  -5   0   2         32.67        209.64         9.03 o                         
  -4   0   2       4435.82       3738.39       105.75 o                         
  -3   0   2       8910.34       8137.41       187.30 o                         
  -2   0   2       2991.48       4840.22       135.57 o                         
  -1   0   2      15383.18      15328.23       431.68 o                         
   0   0   2      14615.41      14494.54       407.69 o                         
   1   0   2      14754.43      13312.48       375.09 o                         
   2   0   2       2616.53       3516.92       140.22 o                         
   3   0   2        516.63       1119.70        45.33 o                         
   4   0   2       1181.62       1043.27        42.51 o                         
   5   0   2       1671.19       1678.46        39.27 o                         
   6   0   2        602.39       1373.88        41.44 o                         
   7   0   2       3303.16       4228.51        98.17 o                         
   8   0   2       4093.43       6111.80       141.20 o                         
   9   0   2        358.58        356.31        10.23 o                         
  10   0   2       1979.36       1827.10        43.66 o                         
  11   0   2         41.87        162.50         9.92 o                         
  12   0   2       2553.64       2500.27        45.01 o                         
  13   0   2        252.56        377.18         7.75 o                         
  14   0   2       2524.39       2904.20        67.42 o                         
  15   0   2        420.41        725.19        22.03 o                         
  16   0   2         51.41        131.80         7.74 o                         
  17   0   2         22.30         19.29         3.66 o                         
  18   0   2          9.89         47.29         5.74 o                         
  19   0   2          2.43          3.00         2.20 o                         
  20   0   2         64.46         55.22         3.04 o                         
  21   0   2        736.48        754.56        30.66 o                         
 -22   1   2          4.84         16.19         1.75 o                         
 -21   1   2          0.34         20.50         1.27 o                         
 -20   1   2         17.86         18.53         1.63 o                         
 -19   1   2          8.16         11.10         1.72 o                         
 -18   1   2         15.67         31.09         2.18 o                         
 -17   1   2        128.31        138.75         3.74 o                         
 -16   1   2         89.34         92.46         2.48 o                         
 -15   1   2        336.48        364.97         6.41 o                         
 -14   1   2        206.35        266.53         4.60 o                         
 -13   1   2          1.42          9.50         1.47 o                         
 -12   1   2        545.18        676.28        10.19 o                         
 -11   1   2         10.60         14.38         2.43 o                         
 -10   1   2        112.88        132.34        11.14 o                         
  -9   1   2         41.28        173.16         5.67 o                         
  -8   1   2        844.79        895.99        18.57 o                         
  -7   1   2          7.01         22.69         2.98 o                         
  -6   1   2        118.23        167.50         3.75 o                         
  -5   1   2       1318.93       1188.92        34.16 o                         
  -4   1   2        160.57        137.98         4.50 o                         
  -3   1   2        339.69        287.86         9.17 o                         
  -2   1   2        285.53        236.22         6.29 o                         
  -1   1   2        554.72        480.01        11.58 o                         
   0   1   2         32.64         96.83        13.28 o                         
   1   1   2         60.11         73.38         5.46 o                         
   2   1   2         75.08        114.07         6.97 o                         
   3   1   2        133.70        152.34         5.90 o                         
   4   1   2         29.52        242.13         6.92 o                         
   5   1   2        391.07        368.44         9.73 o                         
   6   1   2        101.34         97.80         5.84 o                         
   7   1   2        303.08        462.02        12.18 o                         
   8   1   2        772.81        762.76        22.70 o                         
   9   1   2        253.91        249.43         7.56 o                         
  10   1   2         52.84         59.59         4.32 o                         
  11   1   2        842.62        852.97        11.36 o                         
  12   1   2         77.42         61.72         2.29 o                         
  13   1   2        652.08        641.90         9.91 o                         
  14   1   2         60.53         98.43         2.96 o                         
  15   1   2         96.24         98.13         3.08 o                         
  16   1   2        351.38        320.32         6.08 o                         
  17   1   2        148.04        124.35         3.42 o                         
  18   1   2          4.95          4.52         2.44 o                         
  19   1   2          0.36          5.18         2.20 o                         
  20   1   2        143.75        141.66         3.59 o                         
  21   1   2         98.41         87.82         2.35 o                         
 -22   2   2          5.38         20.56         2.06 o                         
 -21   2   2          1.89          5.65         1.27 o                         
 -20   2   2          0.29          1.61         1.82 o                         
 -19   2   2        200.20        196.04         4.27 o                         
 -18   2   2          0.03          2.83         2.13 o                         
 -17   2   2          7.87         10.03         1.78 o                         
 -16   2   2        642.46        637.69        10.51 o                         
 -15   2   2        725.38        730.06        11.94 o                         
 -14   2   2          0.33          9.22         1.71 o                         
 -13   2   2         19.61         17.61         1.74 o                         
 -12   2   2          3.19         28.78         2.55 o                         
 -11   2   2         38.22        109.55         2.82 o                         
 -10   2   2        565.83        511.72        11.11 o                         
  -9   2   2         31.54        198.15         7.25 o                         
  -8   2   2        151.04        164.13         6.21 o                         
  -7   2   2        440.31        405.68        12.46 o                         
  -6   2   2          4.03          6.17         2.51 o                         
  -5   2   2       1358.66       1287.41        26.08 o                         
  -4   2   2         20.09         14.20         3.66 o                         
  -3   2   2       5084.69       4720.74       108.87 o                         
  -2   2   2       3423.69       3154.64        72.97 o                         
  -1   2   2       9470.25       8656.39       243.90 o                         
   1   2   2        747.92       1191.76        35.91 o                         
   3   2   2         40.61         42.38         5.54 o                         
   5   2   2          1.31          1.22         1.78 o                         
   6   2   2          0.13         65.44         2.87 o                         
   7   2   2        137.21        168.71         5.10 o                         
   8   2   2       1048.45        978.21        29.14 o                         
   9   2   2         23.06        111.55         3.83 o                         
  10   2   2        496.72        473.46         8.28 o                         
  11   2   2        133.56        131.80         2.75 o                         
  12   2   2          3.26         11.00         1.76 o                         
  13   2   2         47.99         42.55         1.84 o                         
  14   2   2        257.60        360.75         6.34 o                         
  15   2   2        164.98        231.37         4.43 o                         
  16   2   2         36.78         32.62         2.37 o                         
  17   2   2         14.08         11.94         1.93 o                         
  18   2   2          6.93         33.84         2.16 o                         
  19   2   2          0.63         -0.63         1.64 o                         
  20   2   2         21.03         16.89         1.68 o                         
  21   2   2        120.74        127.72         3.41 o                         
 -21   3   2          0.67          5.90         1.53 o                         
 -20   3   2          0.00          7.94         1.33 o                         
 -19   3   2         38.26         38.47         2.48 o                         
 -18   3   2         63.94         94.98         4.02 o                         
 -17   3   2          7.47        122.07         3.26 o                         
 -16   3   2        716.36        688.18        10.48 o                         
 -15   3   2        327.70        415.99         6.94 o                         
 -14   3   2        103.74        147.91         2.88 o                         
 -13   3   2          9.20         13.78         1.69 o                         
 -12   3   2        319.32        356.92         5.47 o                         
 -11   3   2        408.11        400.02         5.86 o                         
 -10   3   2        223.69        269.61         4.13 o                         
  -9   3   2        733.86        868.47        12.74 o                         
  -8   3   2         20.84         93.06         4.76 o                         
  -7   3   2         22.81         29.85         5.05 o                         
  -6   3   2        461.96        443.15        11.23 o                         
  -5   3   2       1069.37       1136.10        23.24 o                         
  -4   3   2        444.77        426.44         9.38 o                         
  -3   3   2         93.33        150.27         3.75 o                         
  -2   3   2       1477.36       1420.89        29.08 o                         
  -1   3   2        318.41        336.53        11.18 o                         
   0   3   2        260.55        292.32         7.85 o                         
   2   3   2        379.72        350.60        17.09 o                         
   3   3   2          2.47         81.21         8.12 o                         
   4   3   2        493.08        630.03        28.01 o                         
   5   3   2        143.78        169.59        10.93 o                         
   6   3   2          4.32         10.91         2.19 o                         
   7   3   2        415.99        416.35        12.66 o                         
   8   3   2       1278.12       1318.15        21.83 o                         
   9   3   2        389.94        400.57         7.20 o                         
  10   3   2        144.81        193.41         3.89 o                         
  11   3   2        300.00        335.30         6.75 o                         
  12   3   2         42.25         39.39         1.97 o                         
  13   3   2        280.60        281.29         4.83 o                         
  14   3   2        596.46        614.32        10.11 o                         
  15   3   2        248.88        324.34         5.54 o                         
  16   3   2        798.89        759.37        12.20 o                         
  17   3   2        133.27        155.07         4.00 o                         
  18   3   2          1.93          9.51         2.05 o                         
  19   3   2         56.57         58.78         4.43 o                         
  20   3   2         13.06         10.86         2.61 o                         
 -20   4   2         20.65         19.53         1.55 o                         
 -19   4   2         27.36         31.34         1.82 o                         
 -18   4   2          0.86          0.93         1.80 o                         
 -17   4   2        193.99        197.48         4.75 o                         
 -16   4   2         98.64         97.36         2.59 o                         
 -15   4   2        595.06        537.78         9.20 o                         
 -14   4   2        695.53        641.21        12.84 o                         
 -13   4   2          0.39          0.85         2.27 o                         
 -12   4   2        125.57        103.92         3.25 o                         
 -11   4   2          0.55          1.44         1.89 o                         
 -10   4   2        218.56        220.46         3.66 o                         
  -9   4   2          3.93         43.78         3.00 o                         
  -8   4   2         11.99         43.81         2.42 o                         
  -7   4   2         67.60         71.59         1.96 o                         
  -6   4   2        161.20        176.91         3.15 o                         
  -5   4   2        219.79        232.02         3.82 o                         
  -4   4   2        117.22        103.46         2.19 o                         
  -3   4   2       1855.20       1927.73        39.05 o                         
  -2   4   2       1430.79       1487.65        35.57 o                         
  -1   4   2         83.01         64.49         3.97 o                         
   0   4   2          0.79         10.72         4.40 o                         
   1   4   2        911.54       1098.39        46.88 o                         
   2   4   2        479.98        765.63        35.91 o                         
   3   4   2         45.09         53.70         5.24 o                         
   4   4   2         51.05         92.12        12.42 o                         
   5   4   2         49.48         71.64         3.62 o                         
   6   4   2          0.28         13.28         1.69 o                         
   7   4   2        141.61        142.95         3.39 o                         
   8   4   2        243.73        212.51         4.13 o                         
   9   4   2        143.00        173.25         4.01 o                         
  10   4   2          7.03          9.89         2.00 o                         
  11   4   2         19.07         40.00         2.24 o                         
  12   4   2          2.01          1.91         1.95 o                         
  13   4   2         64.82        166.52         3.85 o                         
  14   4   2          1.23         87.18         2.88 o                         
  15   4   2         45.38         55.22         2.77 o                         
  16   4   2         49.35         69.68         2.68 o                         
  17   4   2         12.41         13.47         1.74 o                         
  18   4   2          2.57          9.08         1.69 o                         
  19   4   2          2.56          6.80         1.57 o                         
 -18   5   2         18.35         16.74         1.86 o                         
 -17   5   2         84.18         88.30         3.54 o                         
 -16   5   2          7.32         84.07         4.95 o                         
 -15   5   2          1.66          2.90         2.27 o                         
 -14   5   2         47.76         86.66         3.33 o                         
 -13   5   2         64.20        107.86         3.16 o                         
 -12   5   2          5.53         44.65         2.25 o                         
 -11   5   2        122.25        104.71         4.07 o                         
 -10   5   2        196.73        167.22         3.59 o                         
  -9   5   2         74.47         68.95         2.46 o                         
  -8   5   2        245.58        219.96         4.21 o                         
  -7   5   2        152.75        130.88         3.41 o                         
  -6   5   2          2.54          3.78         1.81 o                         
  -5   5   2         15.49         15.59         1.78 o                         
  -4   5   2        281.22        270.26         4.71 o                         
  -3   5   2        987.54        890.99        14.45 o                         
  -2   5   2        425.89        509.21        10.93 o                         
  -1   5   2        104.87        133.40         4.74 o                         
   0   5   2        181.61        193.52         5.45 o                         
   1   5   2        814.48        773.74        19.10 o                         
   2   5   2         11.62        175.47         6.46 o                         
   3   5   2          5.93         45.04         8.01 o                         
   4   5   2         26.55         23.32         4.06 o                         
   5   5   2          7.99         10.20         2.56 o                         
   6   5   2          2.15         18.49         2.77 o                         
   7   5   2          4.75         36.19         3.00 o                         
   8   5   2          7.99         17.03         2.91 o                         
   9   5   2         17.80         38.61         2.33 o                         
  10   5   2         11.96         29.41         3.22 o                         
  11   5   2        226.93        216.59         4.69 o                         
  12   5   2        390.15        361.82         6.39 o                         
  13   5   2        298.18        269.13         6.16 o                         
  14   5   2          0.80         -1.22         2.05 o                         
  15   5   2        487.63        483.97        10.07 o                         
  16   5   2          0.17         15.30         1.77 o                         
  17   5   2         23.52         24.21         1.49 o                         
 -16   6   2        335.03        337.40        10.23 o                         
 -15   6   2        207.60        211.79         3.82 o                         
 -14   6   2        131.58        166.16         4.00 o                         
 -13   6   2          5.04          3.77         2.39 o                         
 -12   6   2         19.66         30.47         2.86 o                         
 -11   6   2          0.72         20.37         1.87 o                         
 -10   6   2         86.85         88.35         2.54 o                         
  -9   6   2         11.99         44.10         2.06 o                         
  -8   6   2         28.20         43.96         2.21 o                         
  -7   6   2        344.14        329.55         5.92 o                         
  -6   6   2         14.00         19.04         1.91 o                         
  -5   6   2        539.99        496.84         8.17 o                         
  -4   6   2          0.01         34.73         2.12 o                         
  -3   6   2          7.71         42.42         2.54 o                         
  -2   6   2        869.77        860.67        14.83 o                         
  -1   6   2        904.24        860.77        15.01 o                         
   0   6   2        166.68        302.73         6.02 o                         
   1   6   2          0.04        147.25         4.41 o                         
   2   6   2        203.71        202.05         8.56 o                         
   3   6   2        246.25        233.87         6.45 o                         
   4   6   2         36.89        116.56         4.00 o                         
   5   6   2          0.01          4.99         2.73 o                         
   6   6   2          4.26         69.28         5.03 o                         
   7   6   2        145.19        134.47         4.87 o                         
   8   6   2        184.67        173.34        10.09 o                         
   9   6   2          4.43         20.71         3.33 o                         
  10   6   2        128.66        128.89         5.41 o                         
  11   6   2        131.09        124.64         4.29 o                         
  12   6   2          1.24          2.97         2.39 o                         
  13   6   2        249.10        241.61         7.73 o                         
  14   6   2         22.84         50.62         3.90 o                         
  15   6   2        241.74        261.28         6.40 o                         
 -13   7   2         49.42         71.12         7.79 o                         
 -12   7   2        122.17        111.59         3.33 o                         
 -11   7   2         62.18         94.06         2.63 o                         
 -10   7   2         13.04         17.21         1.52 o                         
  -9   7   2          1.69          5.83         1.39 o                         
  -8   7   2         20.09         31.50         1.67 o                         
  -7   7   2        159.95        142.22         3.37 o                         
  -6   7   2          5.17          8.42         2.29 o                         
  -5   7   2          7.41          6.83         2.72 o                         
  -4   7   2        241.28        245.32         5.77 o                         
  -3   7   2        181.73        177.70         4.54 o                         
  -2   7   2         26.96         22.10         2.24 o                         
  -1   7   2          4.93          3.62         2.02 o                         
   0   7   2          1.25          2.55         1.77 o                         
   1   7   2          7.11         12.39         1.81 o                         
   2   7   2         20.07         50.24         2.42 o                         
   3   7   2         23.22         62.92         3.17 o                         
   4   7   2          0.72          1.47         3.30 o                         
   5   7   2          3.04          3.37         3.18 o                         
   6   7   2         21.69         43.25         3.20 o                         
   7   7   2         27.53         28.66         2.91 o                         
   8   7   2         12.65         11.21         2.61 o                         
   9   7   2         47.70         53.96         3.31 o                         
  10   7   2        243.64        244.35        10.80 o                         
  11   7   2         10.05         21.21         2.29 o                         
  12   7   2         97.66         99.82         3.67 o                         
  -9   8   2          1.24          3.61         2.20 o                         
  -8   8   2         30.62         28.00         1.80 o                         
  -7   8   2          0.74          3.85         1.86 o                         
  -6   8   2         71.07         61.42         2.18 o                         
  -5   8   2         36.29         30.06         1.74 o                         
  -4   8   2        624.69        594.44        14.01 o                         
  -3   8   2        273.47        267.97         6.64 o                         
  -2   8   2          3.60          1.43         1.77 o                         
  -1   8   2        178.44        184.88         8.58 o                         
   0   8   2        109.12        127.44         4.42 o                         
   1   8   2          3.91          1.03         1.96 o                         
   2   8   2        148.23        172.05         4.61 o                         
   3   8   2         11.60        108.62         4.08 o                         
   4   8   2          1.59          3.47         2.07 o                         
   5   8   2          1.65         12.01         2.27 o                         
   6   8   2          6.73          8.30         1.91 o                         
   7   8   2          0.49          4.43         1.40 o                         
   8   8   2          0.02          1.21         1.18 o                         
 -22   1   3         10.07          9.25         1.39 o                         
 -21   1   3         29.34         25.97         1.38 o                         
 -20   1   3          8.00          7.52         1.42 o                         
 -19   1   3         29.22         26.76         1.76 o                         
 -18   1   3          5.35          2.69         1.94 o                         
 -17   1   3        100.05         75.88         3.03 o                         
 -16   1   3        741.99        739.73        11.10 o                         
 -15   1   3        253.35        215.05         3.76 o                         
 -14   1   3        119.39        126.70         3.06 o                         
 -13   1   3        481.23        463.06         9.29 o                         
 -12   1   3          1.18          1.17         2.01 o                         
 -11   1   3        117.47        110.95         3.00 o                         
 -10   1   3         21.40         25.32         3.38 o                         
  -9   1   3       1518.19       1546.83        31.72 o                         
  -8   1   3       1031.06       1022.77        21.42 o                         
  -7   1   3        394.68        412.07         8.26 o                         
  -6   1   3       2515.14       2240.80        40.51 o                         
  -5   1   3        406.62        398.19        10.19 o                         
  -4   1   3        946.12        842.47        20.15 o                         
  -3   1   3        206.38        226.96         5.93 o                         
  -2   1   3        636.00        577.98        12.03 o                         
  -1   1   3        195.40        161.63         3.98 o                         
   0   1   3        224.56        185.74         4.33 o                         
   1   1   3       1618.04       1349.45        31.76 o                         
   2   1   3        555.78        499.27        15.25 o                         
   3   1   3       2843.06       2586.56       103.83 o                         
   4   1   3        982.75       1001.62        32.29 o                         
   5   1   3          0.01          1.03         3.55 o                         
   6   1   3       1258.88       1232.46        29.70 o                         
   7   1   3        841.66        807.45        20.11 o                         
   8   1   3       1416.63       1275.23        26.84 o                         
   9   1   3        312.63        260.10         5.21 o                         
  10   1   3          3.83          4.58         1.74 o                         
  11   1   3        272.32        281.74         4.74 o                         
  12   1   3          0.05          1.45         1.94 o                         
  13   1   3       3406.13       3222.48        49.44 o                         
  14   1   3        515.78        445.33         7.65 o                         
  15   1   3       1591.16       1429.68        23.78 o                         
  16   1   3        156.36        134.23         3.83 o                         
  17   1   3        130.35        106.72         4.21 o                         
  18   1   3        118.21        109.60         3.11 o                         
  19   1   3          4.99          4.17         1.71 o                         
  20   1   3          4.72          4.14         1.30 o                         
  21   1   3          7.32          5.00         1.06 o                         
 -22   2   3          0.75          0.18         1.16 o                         
 -21   2   3         13.72         10.83         1.43 o                         
 -20   2   3         14.23         11.12         1.68 o                         
 -19   2   3         24.78         24.78         1.94 o                         
 -18   2   3          9.04         10.61         1.84 o                         
 -17   2   3        903.79        877.10        13.14 o                         
 -16   2   3       1399.12       1228.63        18.12 o                         
 -15   2   3        845.77        793.26        11.82 o                         
 -14   2   3          0.01          0.27         1.90 o                         
 -13   2   3          4.27          8.18         1.55 o                         
 -12   2   3         44.12         29.36         1.79 o                         
 -11   2   3        948.68        917.11        12.10 o                         
 -10   2   3        383.47        322.20         4.96 o                         
  -9   2   3        132.43        135.92         4.57 o                         
  -8   2   3        885.64        866.09        21.30 o                         
  -7   2   3       1038.69       1030.36        24.60 o                         
  -6   2   3         27.91         27.57         3.07 o                         
  -5   2   3          0.32         -2.26         3.51 o                         
  -4   2   3          0.81          2.96         3.36 o                         
  -3   2   3         39.03         40.79         2.79 o                         
  -2   2   3       1226.83       1102.96        22.64 o                         
  -1   2   3          0.46          2.91         5.46 o                         
   0   2   3       3495.25       2970.95       119.45 o                         
   1   2   3        102.14         83.21         6.99 o                         
   2   2   3        553.44        529.09        16.36 o                         
   3   2   3        256.18        252.25         9.06 o                         
   4   2   3         41.98         31.41         2.25 o                         
   5   2   3         42.94         40.53         2.35 o                         
   6   2   3        446.77        428.44        10.89 o                         
   7   2   3        961.95        950.99        28.46 o                         
   8   2   3        435.20        436.00         9.62 o                         
   9   2   3        298.78        276.74         4.53 o                         
  10   2   3        342.10        349.72         5.58 o                         
  11   2   3        537.57        532.91         7.86 o                         
  12   2   3        390.68        365.87         6.18 o                         
  13   2   3        331.32        320.20         5.61 o                         
  14   2   3          4.83          2.59         1.89 o                         
  15   2   3         28.58         20.72         1.93 o                         
  16   2   3        102.44         95.96         2.66 o                         
  17   2   3         25.84         22.60         2.09 o                         
  18   2   3          0.21          0.61         2.20 o                         
  19   2   3         16.90         17.98         1.88 o                         
  20   2   3         62.13         59.35         2.16 o                         
 -21   3   3         35.19         29.67         1.69 o                         
 -20   3   3         55.26         50.62         1.72 o                         
 -19   3   3         67.23         76.46         2.65 o                         
 -18   3   3        274.48        265.91         6.06 o                         
 -17   3   3        135.97        119.53         3.51 o                         
 -16   3   3         82.89         79.20         3.79 o                         
 -15   3   3          2.29         -0.99         1.90 o                         
 -14   3   3         38.30         34.20         2.12 o                         
 -13   3   3         47.53         43.91         2.02 o                         
 -12   3   3        253.70        233.58         4.72 o                         
 -11   3   3        622.37        573.05        10.25 o                         
 -10   3   3        318.64        314.09         6.43 o                         
  -9   3   3          9.14          6.41         1.91 o                         
  -8   3   3        419.04        356.69         6.54 o                         
  -7   3   3        139.30        129.13         5.78 o                         
  -6   3   3        993.34        928.48        19.64 o                         
  -5   3   3        406.69        423.03         8.49 o                         
  -4   3   3       2267.85       2240.83        40.16 o                         
  -3   3   3        478.14        457.04         8.98 o                         
  -2   3   3       2405.05       2367.24        42.92 o                         
  -1   3   3       3899.26       3852.07       154.76 o                         
   0   3   3        148.97        160.20         9.26 o                         
   1   3   3          4.35          0.59         6.60 o                         
   2   3   3        109.07        127.23        10.44 o                         
   3   3   3         61.25         58.65         6.30 o                         
   4   3   3          1.71          6.31         4.36 o                         
   5   3   3         16.72         15.52         2.24 o                         
   6   3   3        259.98        222.34         5.76 o                         
   7   3   3          0.06          3.11         1.59 o                         
   8   3   3          1.23          2.75         2.08 o                         
   9   3   3         82.06         60.74         3.01 o                         
  10   3   3          0.23          0.59         1.99 o                         
  11   3   3         27.88         26.11         2.07 o                         
  12   3   3         32.51         28.47         2.24 o                         
  13   3   3          1.24          1.11         1.94 o                         
  14   3   3          0.11          2.87         1.96 o                         
  15   3   3          0.32          1.96         2.10 o                         
  16   3   3         25.81         24.21         2.32 o                         
  17   3   3          6.57          4.71         2.11 o                         
  18   3   3         13.03         13.37         4.03 o                         
  19   3   3          2.07          3.54         3.10 o                         
 -20   4   3         30.18         35.00         1.79 o                         
 -19   4   3        272.74        270.25         8.09 o                         
 -18   4   3          0.55         -0.40         1.69 o                         
 -17   4   3        230.44        217.11         5.26 o                         
 -16   4   3        615.38        598.14        11.21 o                         
 -15   4   3        383.42        379.37         6.71 o                         
 -14   4   3         40.04         39.25         2.42 o                         
 -13   4   3          4.32          7.92         2.24 o                         
 -12   4   3         72.87         65.84         2.34 o                         
 -11   4   3          4.04          1.23         1.98 o                         
 -10   4   3        751.06        724.55        10.80 o                         
  -9   4   3         19.06         24.26         1.91 o                         
  -8   4   3        717.98        690.00        11.24 o                         
  -7   4   3        186.63        166.51         4.65 o                         
  -6   4   3        183.99        183.77         3.99 o                         
  -5   4   3        375.07        328.19         5.42 o                         
  -4   4   3         10.91          8.74         1.37 o                         
  -3   4   3         55.36         73.04         2.26 o                         
  -2   4   3       1241.80       1175.14        19.59 o                         
  -1   4   3        835.03        829.11        15.38 o                         
   0   4   3         31.81         31.27         2.58 o                         
   1   4   3        170.13        157.30         6.47 o                         
   2   4   3        400.49        385.14        10.20 o                         
   3   4   3        192.48        165.93         6.51 o                         
   4   4   3         20.81         15.21         3.02 o                         
   5   4   3        160.25        142.43         3.37 o                         
   6   4   3        249.06        207.08         4.73 o                         
   7   4   3       1071.05        998.44        15.63 o                         
   8   4   3        216.76        216.93         4.62 o                         
   9   4   3          9.00         10.24         2.56 o                         
  10   4   3        110.89        113.74         3.43 o                         
  11   4   3         25.80         29.66         2.75 o                         
  12   4   3          0.82         -0.06         2.31 o                         
  13   4   3         10.65         10.61         2.48 o                         
  14   4   3        402.14        358.19         6.49 o                         
  15   4   3          0.36          0.34         2.15 o                         
  16   4   3          0.69          1.86         2.37 o                         
  17   4   3         43.94         36.09         2.20 o                         
  18   4   3         50.71         52.38         2.61 o                         
 -18   5   3         31.13         30.64         2.50 o                         
 -17   5   3        245.32        210.57         5.50 o                         
 -16   5   3        231.55        228.48         5.26 o                         
 -15   5   3         79.66         71.03         2.48 o                         
 -14   5   3        130.50        116.83         3.26 o                         
 -13   5   3        170.60        157.52         4.90 o                         
 -12   5   3          6.87          6.92         2.00 o                         
 -11   5   3         62.28         48.09         2.16 o                         
 -10   5   3        147.59        121.08         3.05 o                         
  -9   5   3         73.30         66.73         2.72 o                         
  -8   5   3        152.96        132.70         3.45 o                         
  -7   5   3        406.05        380.59         7.55 o                         
  -6   5   3          7.89         12.33         2.54 o                         
  -5   5   3         53.10         53.08         2.33 o                         
  -4   5   3          7.93          7.65         1.78 o                         
  -3   5   3          0.04          0.65         2.00 o                         
  -2   5   3         62.66         66.57         3.17 o                         
  -1   5   3         45.01         42.13         2.73 o                         
   0   5   3          5.47          6.32         2.36 o                         
   1   5   3        222.48        190.67         8.48 o                         
   2   5   3          1.18          4.21         5.86 o                         
   3   5   3         87.94         88.73         5.28 o                         
   4   5   3         21.42         15.33         2.73 o                         
   5   5   3          0.05          0.42         1.99 o                         
   6   5   3        163.11        133.18         3.47 o                         
   7   5   3        710.45        651.08        10.62 o                         
   8   5   3          0.05         -1.18         2.00 o                         
   9   5   3          0.01          0.38         2.39 o                         
  10   5   3        457.85        435.35         8.90 o                         
  11   5   3          6.74          3.46         2.38 o                         
  12   5   3        258.14        237.42         4.79 o                         
  13   5   3          0.60         -0.33         2.37 o                         
  14   5   3        169.76        159.26         4.53 o                         
  15   5   3        494.98        472.49         8.77 o                         
  16   5   3        442.22        414.09         9.85 o                         
  17   5   3         15.84         12.07         1.46 o                         
 -16   6   3         14.70         12.39         1.89 o                         
 -15   6   3          3.28          3.37         1.18 o                         
 -14   6   3          7.91          6.15         1.47 o                         
 -13   6   3         15.44         12.50         1.87 o                         
 -12   6   3          0.14          0.27         1.99 o                         
 -11   6   3        119.70        105.92         2.97 o                         
 -10   6   3          0.95          1.86         1.65 o                         
  -9   6   3        262.24        235.88         4.45 o                         
  -8   6   3        165.48        153.74         3.51 o                         
  -7   6   3          6.00          3.13         2.76 o                         
  -6   6   3        377.59        347.74         9.27 o                         
  -5   6   3        238.70        205.89         6.35 o                         
  -4   6   3        377.97        391.32         7.48 o                         
  -3   6   3         59.95         54.11         3.70 o                         
  -2   6   3          7.69          9.69         2.70 o                         
  -1   6   3        157.40        153.26         4.98 o                         
   0   6   3        670.32        619.80        13.59 o                         
   1   6   3        162.67        153.81         6.23 o                         
   2   6   3         22.42         25.27         3.44 o                         
   3   6   3        105.90         95.43         4.09 o                         
   4   6   3         11.69          8.94         2.95 o                         
   5   6   3        313.11        289.82         8.55 o                         
   6   6   3         62.31         62.41         2.44 o                         
   7   6   3         43.68         37.70         2.19 o                         
   8   6   3         54.25         50.46         3.49 o                         
   9   6   3         27.13         26.77         5.33 o                         
  10   6   3          0.38         -1.70         4.58 o                         
  11   6   3        259.06        257.02         5.93 o                         
  12   6   3        381.03        398.72         8.50 o                         
  13   6   3          0.02         -1.94         1.94 o                         
  14   6   3        111.95        108.23         3.75 o                         
  15   6   3        136.22        134.07         5.96 o                         
 -13   7   3          0.31          2.13         1.59 o                         
 -12   7   3         74.21         72.63         3.06 o                         
 -11   7   3          0.95          2.42         1.99 o                         
 -10   7   3         15.05         11.09         1.78 o                         
  -9   7   3          0.71          1.78         1.57 o                         
  -8   7   3         74.38         60.02         2.19 o                         
  -7   7   3          0.02          2.27         2.15 o                         
  -6   7   3         12.66          8.34         2.27 o                         
  -5   7   3        122.31        119.01         4.32 o                         
  -4   7   3        292.38        255.45         7.07 o                         
  -3   7   3         29.81         24.24         2.89 o                         
  -2   7   3          0.69         -0.63         2.05 o                         
  -1   7   3         15.58         22.06         2.97 o                         
   0   7   3        173.67        153.16         5.67 o                         
   1   7   3        136.53        131.08         4.23 o                         
   2   7   3          6.36          3.77         2.97 o                         
   3   7   3         30.45         34.62         3.23 o                         
   4   7   3          0.61          0.91         2.36 o                         
   5   7   3          0.13          0.87         3.64 o                         
   6   7   3         21.72         17.37         4.60 o                         
   7   7   3        137.82        128.18         7.15 o                         
   8   7   3          0.05          3.00         3.88 o                         
   9   7   3          7.15          4.47         3.68 o                         
  10   7   3         94.81         84.09         3.62 o                         
  11   7   3        133.10        129.31         3.57 o                         
  12   7   3        254.16        246.02         6.03 o                         
  -9   8   3         20.24         21.41         2.32 o                         
  -8   8   3         17.61         24.24         2.72 o                         
  -7   8   3          0.37          0.48         1.13 o                         
  -6   8   3         42.24         42.46         1.53 o                         
  -5   8   3         11.65         12.25         1.47 o                         
  -4   8   3         20.03         11.94         1.61 o                         
  -3   8   3        709.81        697.33        16.38 o                         
  -2   8   3         48.96         31.37         1.65 o                         
  -1   8   3          4.42          2.77         1.43 o                         
   0   8   3         81.09         97.05         3.01 o                         
   1   8   3         65.09         63.65         4.47 o                         
   2   8   3          9.82         13.29         3.44 o                         
   3   8   3        105.84         91.41         3.57 o                         
   4   8   3          6.00          5.78         2.00 o                         
   5   8   3          3.32          3.45         2.26 o                         
   6   8   3         14.42         10.01         1.73 o                         
   7   8   3         16.48         15.46         1.94 o                         
 -22   0   4         92.77         90.90         2.82 o                         
 -21   0   4          9.84         11.45         2.55 o                         
 -20   0   4        159.50        172.46         6.09 o                         
 -19   0   4         94.98         79.01         4.34 o                         
 -18   0   4        336.65        378.80        12.01 o                         
 -17   0   4        746.57        681.64        16.47 o                         
 -16   0   4        194.79        271.01         7.50 o                         
 -15   0   4         59.96        137.65         7.95 o                         
 -13   0   4         29.52         73.39         3.80 o                         
 -12   0   4        273.76        289.40         6.05 o                         
 -11   0   4         14.59         82.63         3.42 o                         
 -10   0   4         45.14         41.06         5.49 o                         
  -9   0   4         84.89        114.18         6.15 o                         
  -8   0   4       3086.18       4130.89       117.27 o                         
  -6   0   4        239.74        257.57         8.74 o                         
  -5   0   4       1033.65       1452.90        38.34 o                         
  -4   0   4        192.84        377.65        11.25 o                         
  -2   0   4       2978.43       2875.32       115.46 o                         
  -1   0   4       1763.70       1766.08        71.56 o                         
   0   0   4        642.14        984.56        41.06 o                         
   1   0   4       7870.45       7326.74       205.98 o                         
   2   0   4       1102.26       1023.42        29.92 o                         
   3   0   4       2798.14       3061.19        87.57 o                         
   4   0   4        218.12        213.64        10.30 o                         
   5   0   4       5641.21       5667.86       226.38 o                         
   6   0   4       6929.76       7301.88       168.74 o                         
   7   0   4        121.28        150.35         6.39 o                         
   8   0   4          1.75         10.25         4.11 o                         
   9   0   4        543.11        518.96         9.30 o                         
  10   0   4        180.09        229.79         4.79 o                         
  11   0   4        465.50        412.95         7.74 o                         
  12   0   4       1600.14       1392.14        23.52 o                         
  13   0   4        524.28        498.30        10.16 o                         
  14   0   4        748.74        702.62        15.22 o                         
  15   0   4        153.27        249.80         6.43 o                         
  16   0   4        160.07        181.00         5.50 o                         
  17   0   4         14.56         32.46         4.31 o                         
  18   0   4         22.24         49.27         3.34 o                         
  19   0   4          6.27         12.04         2.46 o                         
  20   0   4          6.90         11.51         2.21 o                         
 -22   1   4         65.69         70.85         2.18 o                         
 -21   1   4         75.63         78.04         1.70 o                         
 -20   1   4         12.08         10.80         1.44 o                         
 -19   1   4          0.22          1.94         1.70 o                         
 -18   1   4        293.63        291.19         5.17 o                         
 -17   1   4        119.85         87.57         2.60 o                         
 -16   1   4         33.90        176.53        10.96 o                         
 -15   1   4         61.56         53.74         3.30 o                         
 -14   1   4        152.55        289.68         7.64 o                         
 -13   1   4         26.32         49.51         2.47 o                         
 -12   1   4        125.95        120.79         2.61 o                         
 -11   1   4        174.53        187.53         3.18 o                         
 -10   1   4        179.24        175.07         3.85 o                         
  -9   1   4         48.57         91.63         4.29 o                         
  -8   1   4       1216.19       1200.05        24.86 o                         
  -7   1   4        697.87        757.03        14.35 o                         
  -6   1   4         59.39        113.72         4.50 o                         
  -5   1   4        222.46        219.41         6.59 o                         
  -4   1   4        286.04        262.38         6.65 o                         
  -3   1   4          2.47         80.79        16.27 o                         
  -2   1   4         46.29         90.14         4.95 o                         
  -1   1   4         29.72         29.77         3.26 o                         
   0   1   4        328.39        316.17         7.30 o                         
   1   1   4        599.53        561.07        12.08 o                         
   2   1   4          5.80         40.93         3.54 o                         
   3   1   4        144.90        173.81         6.43 o                         
   4   1   4        354.07        398.25        11.22 o                         
   5   1   4        529.95        615.09        15.76 o                         
   6   1   4         78.48        257.03        10.77 o                         
   7   1   4        260.76        265.96         8.43 o                         
   8   1   4         60.68         71.31         2.18 o                         
   9   1   4        157.71        185.45         4.04 o                         
  10   1   4         11.91         28.53         1.93 o                         
  11   1   4        199.40        169.07         3.11 o                         
  12   1   4        871.55        836.35        10.84 o                         
  13   1   4          1.02          6.38         1.95 o                         
  14   1   4       1004.54        900.09        13.39 o                         
  15   1   4         41.80         44.04         2.38 o                         
  16   1   4         71.08         95.73         3.97 o                         
  17   1   4          0.29          1.73         2.04 o                         
  18   1   4          2.93          3.44         1.77 o                         
  19   1   4         16.04         22.56         1.85 o                         
  20   1   4          0.36          8.91         1.47 o                         
 -21   2   4         56.01         68.88         3.92 o                         
 -20   2   4        182.79        196.93         4.13 o                         
 -19   2   4          0.00          0.82         1.51 o                         
 -18   2   4          0.56          0.06         2.14 o                         
 -17   2   4        222.42        213.77         4.20 o                         
 -16   2   4         27.03         29.29         1.95 o                         
 -15   2   4        244.90        215.07         4.04 o                         
 -14   2   4        129.39        109.80         2.57 o                         
 -13   2   4        365.61        364.32         5.64 o                         
 -12   2   4       1402.28       1255.83        16.50 o                         
 -11   2   4        434.58        412.37         5.54 o                         
 -10   2   4        992.68        831.46        12.41 o                         
  -9   2   4       2220.78       2173.52        33.37 o                         
  -8   2   4          0.67         48.02         4.93 o                         
  -7   2   4        215.06        189.19         7.76 o                         
  -6   2   4        201.43        247.02        11.59 o                         
  -5   2   4         42.61         38.97         2.80 o                         
  -4   2   4        149.72        174.23         5.20 o                         
  -3   2   4       2000.66       2253.78        45.11 o                         
  -2   2   4       1184.97       1184.51        21.51 o                         
  -1   2   4         34.55         22.89         1.91 o                         
   0   2   4         13.49        186.27        17.32 o                         
   1   2   4       2079.89       2136.07        61.35 o                         
   2   2   4        174.90        180.44        10.25 o                         
   3   2   4         44.99         29.36         4.44 o                         
   4   2   4        231.16        233.92         6.86 o                         
   5   2   4          0.26         27.20         3.26 o                         
   6   2   4        379.83        367.68         9.55 o                         
   7   2   4        882.41       1175.94        23.59 o                         
   8   2   4          9.68        133.60         3.60 o                         
   9   2   4          2.13         60.57         2.72 o                         
  10   2   4         23.41        196.41        12.40 o                         
  11   2   4         76.90        120.41         7.03 o                         
  12   2   4         14.11         31.58         2.50 o                         
  13   2   4          2.94         25.03         2.49 o                         
  14   2   4          6.00         10.75         2.30 o                         
  15   2   4         23.65         39.60         2.58 o                         
  16   2   4          3.22          5.04         2.44 o                         
  17   2   4          4.39          8.20         3.45 o                         
  18   2   4          6.08         29.97         2.62 o                         
  19   2   4          6.90         11.26         1.73 o                         
  20   2   4          0.00          8.16         1.99 o                         
 -21   3   4         15.19         10.09         1.96 o                         
 -20   3   4          8.62         10.94         1.45 o                         
 -19   3   4          6.05          8.66         1.90 o                         
 -18   3   4         39.99         34.87         2.13 o                         
 -17   3   4        273.12        360.19         7.12 o                         
 -16   3   4        102.83        166.49         3.67 o                         
 -15   3   4        126.96        117.38         2.64 o                         
 -14   3   4        797.85        825.02        11.65 o                         
 -13   3   4         99.80        131.94         3.18 o                         
 -12   3   4         47.96        123.90         4.06 o                         
 -11   3   4        551.27        553.53         8.52 o                         
 -10   3   4        855.36        797.91        12.53 o                         
  -9   3   4        805.69        810.91        11.87 o                         
  -8   3   4        325.08        486.25         7.44 o                         
  -7   3   4       1336.18       1275.20        17.41 o                         
  -6   3   4        174.19        180.51         3.33 o                         
  -5   3   4        198.04        180.26         5.16 o                         
  -4   3   4       1866.74       1787.35        42.27 o                         
  -3   3   4        219.26        213.23         7.95 o                         
  -2   3   4       1884.73       1927.44        55.24 o                         
  -1   3   4        981.21       1171.15        27.96 o                         
   0   3   4        899.17       1113.65        33.03 o                         
   1   3   4         18.98         56.60         5.28 o                         
   2   3   4        252.21        541.00        17.36 o                         
   3   3   4        114.55        151.97         7.23 o                         
   4   3   4         36.81         57.90         3.71 o                         
   5   3   4         50.31        241.32         6.11 o                         
   6   3   4       1015.03        997.01        15.34 o                         
   7   3   4        386.50        513.36         8.30 o                         
   8   3   4          0.13        120.09         3.48 o                         
   9   3   4        252.13        325.79         7.78 o                         
  10   3   4        508.07        479.76         9.48 o                         
  11   3   4        266.37        265.73         6.13 o                         
  12   3   4        717.99        818.95        17.41 o                         
  13   3   4          1.02         13.79         2.28 o                         
  14   3   4        546.03        519.04         9.49 o                         
  15   3   4        744.44        707.68        14.61 o                         
  16   3   4         77.37         71.37         4.07 o                         
  17   3   4          3.96          4.91         2.07 o                         
  18   3   4         21.95         25.35         2.56 o                         
  19   3   4          0.81          5.29         1.68 o                         
 -20   4   4          1.59          3.74         1.68 o                         
 -19   4   4         33.44         30.56         3.17 o                         
 -18   4   4        192.55        214.09         4.86 o                         
 -17   4   4         25.42         36.97         2.21 o                         
 -16   4   4         28.46         48.07         2.69 o                         
 -15   4   4         20.34         19.63         2.59 o                         
 -14   4   4         76.89        118.74         4.31 o                         
 -13   4   4          4.28         13.90         2.24 o                         
 -12   4   4        325.96        344.10         7.88 o                         
 -11   4   4        105.35         94.52         3.27 o                         
 -10   4   4         27.13         31.88         2.63 o                         
  -9   4   4        104.60        105.59         3.05 o                         
  -8   4   4        358.58        346.54         6.10 o                         
  -7   4   4         17.29         15.81         1.67 o                         
  -6   4   4         32.84         43.31         1.71 o                         
  -5   4   4         20.68         18.66         1.55 o                         
  -4   4   4         48.47        109.38         2.52 o                         
  -3   4   4        146.52        152.85         3.36 o                         
  -2   4   4        873.45        822.10        12.84 o                         
  -1   4   4        156.16        157.77         3.24 o                         
   0   4   4          1.44        139.57         4.94 o                         
   1   4   4          1.90         25.08         3.01 o                         
   2   4   4        410.52        384.19         8.52 o                         
   3   4   4          0.07          1.44         2.01 o                         
   4   4   4         10.27         14.03         1.98 o                         
   5   4   4          9.55          7.94         1.79 o                         
   6   4   4         54.48         95.04         2.95 o                         
   7   4   4         12.13         26.48         1.95 o                         
   8   4   4         30.46         37.47         2.44 o                         
   9   4   4         49.95         59.46         3.03 o                         
  10   4   4        171.90        201.22         4.95 o                         
  11   4   4         61.60         60.96         3.25 o                         
  12   4   4        290.90        299.01         6.22 o                         
  13   4   4          2.92          4.74         2.62 o                         
  14   4   4        152.75        153.67         6.01 o                         
  15   4   4         94.21         90.39         3.55 o                         
  16   4   4        110.47        130.89         4.04 o                         
  17   4   4          1.40          5.21         1.52 o                         
  18   4   4         20.96         16.61         1.59 o                         
 -18   5   4        106.60        107.76         3.67 o                         
 -17   5   4         18.52         35.58         2.14 o                         
 -16   5   4         12.15         38.43         2.86 o                         
 -15   5   4          2.09         72.14         2.83 o                         
 -14   5   4          0.05         19.48         2.16 o                         
 -13   5   4         16.12         19.34         2.48 o                         
 -12   5   4         36.44         44.27         2.43 o                         
 -11   5   4         15.50         21.80         2.33 o                         
 -10   5   4         72.51         71.35         3.22 o                         
  -9   5   4         67.16         76.26         2.92 o                         
  -8   5   4         47.14         88.43         3.38 o                         
  -7   5   4         14.91         19.57         2.51 o                         
  -6   5   4         13.65         69.34         3.04 o                         
  -5   5   4        148.10        191.84         5.40 o                         
  -4   5   4         21.80         31.02         2.07 o                         
  -3   5   4         60.11        115.75         2.91 o                         
  -2   5   4         24.03         30.42         2.34 o                         
  -1   5   4          8.32         11.91         2.51 o                         
   0   5   4         76.77         82.67         3.36 o                         
   1   5   4        312.70        294.37         7.11 o                         
   2   5   4         97.14        104.22         4.25 o                         
   3   5   4        179.13        196.29         6.26 o                         
   4   5   4        441.62        385.50         7.79 o                         
   5   5   4          6.87          9.09         1.86 o                         
   6   5   4        365.53        345.91         5.93 o                         
   7   5   4          2.10         13.65         1.76 o                         
   8   5   4         46.52         49.20         2.51 o                         
   9   5   4          0.70          0.60         2.11 o                         
  10   5   4         13.22         15.95         2.43 o                         
  11   5   4         20.84         28.91         2.44 o                         
  12   5   4        144.47        131.16         3.32 o                         
  13   5   4        520.15        473.89         8.92 o                         
  14   5   4        195.79        183.85         4.23 o                         
  15   5   4        136.13        135.80         3.74 o                         
  16   5   4        101.99         97.82         3.50 o                         
 -16   6   4        170.35        164.14         5.10 o                         
 -15   6   4          9.31         10.59         1.44 o                         
 -14   6   4         32.95         37.95         2.19 o                         
 -13   6   4         37.70         41.40         2.29 o                         
 -12   6   4         34.11         53.72         2.66 o                         
 -11   6   4         22.69         20.42         2.76 o                         
 -10   6   4          1.19          2.86         2.86 o                         
  -9   6   4         24.76        117.55         6.12 o                         
  -8   6   4         21.36         17.55         2.94 o                         
  -7   6   4        190.41        175.21         4.32 o                         
  -6   6   4          6.65          9.16         3.49 o                         
  -5   6   4          1.27          1.90         3.23 o                         
  -4   6   4        121.34        175.79         9.09 o                         
  -3   6   4         95.41         85.77         5.17 o                         
  -2   6   4         10.57         40.91         4.67 o                         
  -1   6   4          1.81          5.36         4.24 o                         
   0   6   4        195.44        182.91         7.21 o                         
   1   6   4          2.62         18.59         3.61 o                         
   2   6   4        338.11        333.93         7.93 o                         
   3   6   4         11.33          7.43         2.27 o                         
   4   6   4         26.85         40.25         2.51 o                         
   5   6   4         74.71         98.82         3.96 o                         
   6   6   4          0.52          2.93         2.12 o                         
   7   6   4        595.21        540.60         9.81 o                         
   8   6   4          6.00          4.35         2.19 o                         
   9   6   4          2.00          5.87         1.90 o                         
  10   6   4        199.41        193.29         6.68 o                         
  11   6   4         32.08         46.14         2.64 o                         
  12   6   4         64.31         60.50         2.54 o                         
  13   6   4         13.86         11.05         1.52 o                         
  14   6   4         14.94         32.32         3.52 o                         
 -13   7   4        196.04        190.22         5.75 o                         
 -12   7   4         14.80         32.24         3.29 o                         
 -11   7   4         50.31         55.58         4.35 o                         
 -10   7   4          1.76          1.03         2.38 o                         
  -9   7   4         23.84         23.36         2.43 o                         
  -8   7   4         37.76         44.29         2.82 o                         
  -7   7   4         46.10         42.46         2.99 o                         
  -6   7   4          1.54         19.05         2.85 o                         
  -5   7   4         24.21         42.15         3.20 o                         
  -4   7   4         25.21         29.65         3.14 o                         
  -3   7   4          0.35          1.63         3.06 o                         
  -2   7   4          4.27          4.10         4.12 o                         
  -1   7   4        126.04        147.42         5.58 o                         
   0   7   4         12.68         13.70         2.73 o                         
   1   7   4          0.39          0.07         2.22 o                         
   2   7   4         43.75         45.14         2.51 o                         
   3   7   4        130.87        140.45         4.45 o                         
   4   7   4         97.01         90.61         3.03 o                         
   5   7   4         21.18         24.75         1.79 o                         
   6   7   4         68.31         61.08         3.69 o                         
   7   7   4         12.06         16.28         2.17 o                         
   8   7   4         13.01         10.06         1.95 o                         
   9   7   4         47.85         51.25         1.96 o                         
  10   7   4        143.25        141.36         3.77 o                         
  11   7   4         32.46         62.71         1.97 o                         
  -8   8   4        143.31        161.24         7.05 o                         
  -7   8   4         70.19         67.59         2.13 o                         
  -6   8   4          7.74          9.66         1.57 o                         
  -5   8   4          0.01          3.18         1.10 o                         
  -4   8   4         51.13         62.56         2.35 o                         
  -3   8   4         12.08         12.13         1.78 o                         
  -2   8   4         47.38         38.16         2.45 o                         
  -1   8   4        181.32        193.70         5.44 o                         
   0   8   4          1.92          8.65         1.22 o                         
   1   8   4          1.20          4.45         1.28 o                         
   2   8   4         70.38         76.87         2.16 o                         
   3   8   4         16.39         24.74         2.04 o                         
   4   8   4         16.36         22.95         2.64 o                         
   5   8   4          2.52          8.87         2.22 o                         
   6   8   4         87.57        107.87         4.93 o                         
 -22   1   5        116.96        119.06         4.00 o                         
 -21   1   5          4.20          5.93         0.98 o                         
 -20   1   5         30.59         36.07         1.64 o                         
 -19   1   5          0.36          0.69         2.08 o                         
 -18   1   5         34.06         23.91         2.13 o                         
 -17   1   5          0.05          1.75         1.95 o                         
 -16   1   5        152.16        145.52         3.19 o                         
 -15   1   5        237.61        204.84         3.80 o                         
 -14   1   5         44.18         47.10         1.89 o                         
 -13   1   5        161.01        148.27         3.61 o                         
 -12   1   5         14.17         13.82         1.38 o                         
 -11   1   5        153.98        161.32         3.52 o                         
 -10   1   5        253.84        265.61         4.19 o                         
  -9   1   5        883.62        891.38        11.16 o                         
  -8   1   5       1683.58       1576.05        37.55 o                         
  -7   1   5        345.99        375.02         9.78 o                         
  -6   1   5       1144.63        980.83        23.62 o                         
  -5   1   5       1023.10        939.41        28.12 o                         
  -4   1   5        109.31         97.34         3.46 o                         
  -3   1   5        471.63        429.18        10.81 o                         
  -2   1   5         35.11         24.41         2.29 o                         
  -1   1   5        873.40        888.96        21.86 o                         
   0   1   5        809.39        818.00        31.58 o                         
   1   1   5       1410.32       1450.15        55.39 o                         
   2   1   5          0.76          2.35         2.79 o                         
   3   1   5         10.58          6.08         3.31 o                         
   4   1   5       2281.43       2370.64        55.99 o                         
   5   1   5       1780.19       1759.86        36.51 o                         
   6   1   5        761.39        741.10        18.02 o                         
   7   1   5        164.36        151.19         3.06 o                         
   8   1   5        140.20        115.49         3.24 o                         
   9   1   5        322.94        329.76         5.47 o                         
  10   1   5         55.92         57.15         2.43 o                         
  11   1   5        205.79        194.06         3.40 o                         
  12   1   5        145.77        138.68         3.13 o                         
  13   1   5        210.64        170.67         4.48 o                         
  14   1   5        681.13        616.32        11.06 o                         
  15   1   5        122.26        101.41         3.11 o                         
  16   1   5         10.41         13.62         2.02 o                         
  17   1   5         56.34         61.91         2.64 o                         
  18   1   5         65.30         73.28         2.47 o                         
  19   1   5          1.23          0.61         1.29 o                         
 -21   2   5        177.32        179.18         5.54 o                         
 -20   2   5          4.69          3.68         1.29 o                         
 -19   2   5          3.72          6.52         1.36 o                         
 -18   2   5          9.97         10.25         2.07 o                         
 -17   2   5         12.98         11.09         1.73 o                         
 -16   2   5         41.17         44.19         1.86 o                         
 -15   2   5          9.03          5.54         1.90 o                         
 -14   2   5        143.22        129.27         2.75 o                         
 -13   2   5        183.13        163.12         3.28 o                         
 -12   2   5        299.80        266.68         4.99 o                         
 -11   2   5        558.01        519.31         8.70 o                         
 -10   2   5          8.80         10.46         1.78 o                         
  -9   2   5        522.75        464.87         6.45 o                         
  -8   2   5          9.31          7.28         1.31 o                         
  -7   2   5         19.96         17.61         2.48 o                         
  -6   2   5          0.63          3.21         4.41 o                         
  -5   2   5          0.01          1.39         4.00 o                         
  -4   2   5        472.85        444.30        14.25 o                         
  -3   2   5       1445.12       1315.67        26.99 o                         
  -2   2   5        181.95        138.94         4.41 o                         
  -1   2   5        652.03        651.78        16.20 o                         
   0   2   5       1449.70       1340.56        31.83 o                         
   1   2   5       1256.34       1273.46        65.96 o                         
   2   2   5        298.48        336.70        11.70 o                         
   3   2   5        181.98        126.35         5.50 o                         
   4   2   5        763.13        706.32        15.70 o                         
   5   2   5         46.88         37.03         2.27 o                         
   6   2   5         77.91         74.59         2.11 o                         
   7   2   5          0.22          0.48         1.66 o                         
   8   2   5          3.59          6.70         1.80 o                         
   9   2   5        176.73        156.34         3.63 o                         
  10   2   5        726.40        660.27        10.89 o                         
  11   2   5          9.03          2.06         2.68 o                         
  12   2   5         32.09         35.41         2.85 o                         
  13   2   5        327.34        298.98         5.72 o                         
  14   2   5          3.26          0.46         2.42 o                         
  15   2   5          5.57          0.47         2.54 o                         
  16   2   5          0.09          0.17         2.65 o                         
  17   2   5          0.03          1.79         2.24 o                         
  18   2   5         14.98         25.61         1.69 o                         
  19   2   5          4.64          3.76         1.03 o                         
 -20   3   5         21.14         21.66         1.90 o                         
 -19   3   5        335.13        330.69         6.33 o                         
 -18   3   5          9.71          6.23         1.66 o                         
 -17   3   5         10.24         17.93         1.90 o                         
 -16   3   5         19.48         17.71         1.77 o                         
 -15   3   5        207.77        203.60         3.90 o                         
 -14   3   5        425.08        380.90         6.75 o                         
 -13   3   5        663.46        593.83         9.89 o                         
 -12   3   5         25.55         33.11         1.86 o                         
 -11   3   5       1389.87       1288.50        18.94 o                         
 -10   3   5       1221.32       1089.17        18.18 o                         
  -9   3   5        428.99        403.18         7.84 o                         
  -8   3   5          3.91          2.33         1.85 o                         
  -7   3   5        242.53        208.12         3.11 o                         
  -6   3   5         28.85         25.93         1.37 o                         
  -5   3   5        601.63        570.60         8.03 o                         
  -4   3   5         63.66         76.76         2.47 o                         
  -3   3   5        431.69        439.28        14.01 o                         
  -2   3   5         32.98         47.00         5.76 o                         
  -1   3   5        210.03        217.94         8.51 o                         
   0   3   5         10.17          2.86         2.72 o                         
   1   3   5        272.32        274.65         6.95 o                         
   2   3   5        329.89        302.40         6.69 o                         
   3   3   5        185.77        152.97         3.28 o                         
   4   3   5        120.64        120.18         2.92 o                         
   5   3   5         25.07         20.54         1.48 o                         
   6   3   5         73.73         61.06         2.11 o                         
   7   3   5         12.34         11.32         1.85 o                         
   8   3   5          4.49          5.73         1.97 o                         
   9   3   5        543.52        455.66         7.89 o                         
  10   3   5        119.02         96.22         3.29 o                         
  11   3   5        209.62        193.87         5.11 o                         
  12   3   5        475.78        384.60         9.49 o                         
  13   3   5         86.59         72.42         5.23 o                         
  14   3   5         39.80         31.29         2.78 o                         
  15   3   5          7.98          9.32         1.93 o                         
  16   3   5          0.30          4.28         2.17 o                         
  17   3   5          0.58         -0.14         1.70 o                         
  18   3   5          1.74          2.94         1.81 o                         
 -19   4   5        109.82        111.07         5.55 o                         
 -18   4   5          7.30          8.53         1.91 o                         
 -17   4   5         44.98         40.25         3.10 o                         
 -16   4   5         86.92         78.15         2.44 o                         
 -15   4   5         32.45         28.97         1.95 o                         
 -14   4   5        203.40        188.35         3.67 o                         
 -13   4   5         13.99          8.65         2.21 o                         
 -12   4   5        261.78        241.67         5.57 o                         
 -11   4   5        143.06        132.74         3.06 o                         
 -10   4   5        179.65        188.88         3.85 o                         
  -9   4   5       1011.98        968.77        14.44 o                         
  -8   4   5         95.38         90.99         2.46 o                         
  -7   4   5         11.18          8.04         2.06 o                         
  -6   4   5         70.26         69.02         2.76 o                         
  -5   4   5         21.09         13.82         1.87 o                         
  -4   4   5         11.54         17.55         1.84 o                         
  -3   4   5        488.48        432.88         8.52 o                         
  -2   4   5         42.03         29.18         1.94 o                         
  -1   4   5        172.58        169.72         3.54 o                         
   0   4   5        311.16        273.95         5.67 o                         
   1   4   5        366.36        369.18         6.86 o                         
   2   4   5         45.49         53.78         1.94 o                         
   3   4   5         99.29        107.44         2.94 o                         
   4   4   5         36.86         40.99         1.89 o                         
   5   4   5          1.11          1.66         1.66 o                         
   6   4   5        585.72        522.12         8.70 o                         
   7   4   5        220.04        218.81         4.86 o                         
   8   4   5          0.03         -0.01         2.40 o                         
   9   4   5        732.17        681.08        11.54 o                         
  10   4   5         17.73         12.06         2.43 o                         
  11   4   5         93.98         85.17         2.76 o                         
  12   4   5         19.23         12.88         2.91 o                         
  13   4   5         38.07         34.61         3.13 o                         
  14   4   5         34.18         30.01         2.49 o                         
  15   4   5          1.96          3.60         2.76 o                         
  16   4   5          0.19          1.73         2.23 o                         
  17   4   5          0.08          2.71         1.60 o                         
 -17   5   5          8.01          1.51         2.81 o                         
 -16   5   5         75.84         61.46         4.57 o                         
 -15   5   5         19.81         23.86         2.73 o                         
 -14   5   5         47.96         40.66         4.67 o                         
 -13   5   5         21.23         17.31         2.82 o                         
 -12   5   5         22.52         20.23         3.68 o                         
 -11   5   5         11.36         11.79         2.85 o                         
 -10   5   5         41.88         39.65         2.70 o                         
  -9   5   5        383.10        337.81         6.82 o                         
  -8   5   5        391.75        378.72         6.65 o                         
  -7   5   5          0.71          1.39         2.39 o                         
  -6   5   5        230.60        236.20         6.60 o                         
  -5   5   5        112.91         92.90         3.94 o                         
  -4   5   5         11.86         16.62         2.20 o                         
  -3   5   5        138.55        137.44         3.88 o                         
  -2   5   5         52.02         55.60         3.20 o                         
  -1   5   5          6.12         11.52         3.13 o                         
   0   5   5        245.62        241.16         6.21 o                         
   1   5   5         45.81         50.84         4.17 o                         
   2   5   5        143.67        151.14         4.42 o                         
   3   5   5        141.60        130.76         4.02 o                         
   4   5   5        224.70        199.91         4.06 o                         
   5   5   5          6.92          4.56         1.83 o                         
   6   5   5        401.56        363.24         6.41 o                         
   7   5   5         18.53         16.62         1.78 o                         
   8   5   5        266.23        240.18         6.78 o                         
   9   5   5         64.05         56.71         2.47 o                         
  10   5   5         20.35         22.03         2.22 o                         
  11   5   5        195.62        184.61         4.12 o                         
  12   5   5         16.00         20.84         2.56 o                         
  13   5   5         63.22         65.08         2.89 o                         
  14   5   5         30.01         27.51         1.60 o                         
  15   5   5        145.74        130.03         4.18 o                         
 -15   6   5        119.06        100.01         3.53 o                         
 -14   6   5         65.98         63.50         2.44 o                         
 -13   6   5         89.71         87.34         3.11 o                         
 -12   6   5         42.29         45.42         2.72 o                         
 -11   6   5         49.13         51.07         2.61 o                         
 -10   6   5          8.13          3.74         2.37 o                         
  -9   6   5         10.86         12.65         3.29 o                         
  -8   6   5         90.41         91.58         6.95 o                         
  -7   6   5         33.59         23.48         5.55 o                         
  -6   6   5          0.04          0.40         3.56 o                         
  -5   6   5         10.61         18.32         3.37 o                         
  -4   6   5          2.07         11.44         3.30 o                         
  -3   6   5          2.42          4.05         3.20 o                         
  -2   6   5         24.05         29.60         3.36 o                         
  -1   6   5         86.18         94.76         3.41 o                         
   0   6   5         42.94         43.74         2.51 o                         
   1   6   5          9.98          8.40         1.92 o                         
   2   6   5        256.53        249.38         4.96 o                         
   3   6   5        196.08        181.00         3.94 o                         
   4   6   5          7.46          6.82         1.73 o                         
   5   6   5         32.91         32.83         1.85 o                         
   6   6   5        454.12        424.19         8.29 o                         
   7   6   5         61.91         56.53         2.38 o                         
   8   6   5         28.55         29.43         2.04 o                         
   9   6   5          0.03         -1.77         1.77 o                         
  10   6   5         14.88         20.34         1.64 o                         
  11   6   5        200.10        187.40         4.91 o                         
  12   6   5        578.01        567.70        16.38 o                         
  13   6   5         33.25         34.50         1.81 o                         
 -12   7   5         93.29         81.04         3.00 o                         
 -11   7   5          4.21          4.37         2.12 o                         
 -10   7   5         12.73         14.12         2.29 o                         
  -9   7   5        148.51        138.95         8.19 o                         
  -8   7   5         96.73         93.40         4.18 o                         
  -7   7   5          1.25          2.09         3.41 o                         
  -6   7   5          4.27          0.89         3.58 o                         
  -5   7   5         16.48         20.89         3.94 o                         
  -4   7   5         83.41         88.37         4.91 o                         
  -3   7   5        173.30        174.50         6.84 o                         
  -2   7   5         52.29         63.85         3.27 o                         
  -1   7   5          5.45          6.30         1.82 o                         
   0   7   5        139.42        133.49         3.37 o                         
   1   7   5          4.00          8.00         1.88 o                         
   2   7   5          2.89          3.54         1.76 o                         
   3   7   5         72.90         61.38         2.23 o                         
   4   7   5          2.23          3.42         1.62 o                         
   5   7   5        104.50        104.91         3.42 o                         
   6   7   5        201.29        175.86         4.76 o                         
   7   7   5         36.24         29.66         2.43 o                         
   8   7   5          8.31          6.96         1.93 o                         
   9   7   5          3.90          1.21         1.18 o                         
  10   7   5         27.65         24.64         4.37 o                         
  -6   8   5         84.12         78.89         2.32 o                         
  -5   8   5        123.57        118.62         3.21 o                         
  -4   8   5         58.95         47.62         2.14 o                         
  -3   8   5        105.69        107.04         3.09 o                         
  -2   8   5          5.19          9.81         7.15 o                         
  -1   8   5          1.80          3.47         3.05 o                         
   0   8   5         55.37         68.73         2.96 o                         
   1   8   5         14.93         25.90         2.60 o                         
   2   8   5          0.43          1.48         2.77 o                         
   3   8   5         18.50         15.08         2.12 o                         
   4   8   5          3.23          0.60         1.17 o                         
 -21   0   6         50.66         67.03         3.95 o                         
 -20   0   6          2.21          7.71         2.31 o                         
 -19   0   6          1.81         13.73         2.59 o                         
 -18   0   6         54.20         56.60         4.69 o                         
 -17   0   6        218.21        209.63         9.29 o                         
 -16   0   6         18.70          9.90         2.24 o                         
 -15   0   6          2.17         10.52         2.64 o                         
 -14   0   6        628.12        555.34        11.80 o                         
 -13   0   6       1208.21       1081.93        18.35 o                         
 -12   0   6        539.81        807.77        13.82 o                         
 -10   0   6         40.73         45.05         2.28 o                         
  -9   0   6         49.55        201.05        13.95 o                         
  -8   0   6         68.66        105.42         2.93 o                         
  -7   0   6        559.53        675.37        14.23 o                         
  -6   0   6        294.58        366.54         9.23 o                         
  -5   0   6        254.93        413.66        44.20 o                         
  -4   0   6        186.94        243.63         8.08 o                         
  -3   0   6        633.84       1005.77        36.27 o                         
  -1   0   6       3252.27       3044.74        86.88 o                         
   0   0   6       3445.68       3492.46        99.69 o                         
   1   0   6        263.47        352.07        12.49 o                         
   2   0   6       1469.12       1290.59        43.26 o                         
   3   0   6        552.22        663.92        21.31 o                         
   4   0   6       1050.51       1174.90        28.36 o                         
   5   0   6        186.10        202.96         9.58 o                         
   6   0   6        949.20        961.73        20.00 o                         
   7   0   6        102.83         91.25         3.40 o                         
   8   0   6       2178.81       1972.97        39.74 o                         
   9   0   6       2223.13       2090.43        38.43 o                         
  10   0   6        725.49        851.56        16.37 o                         
  11   0   6         23.03         75.07         7.61 o                         
  12   0   6         66.20         59.11         3.09 o                         
  13   0   6          0.23          0.36         2.48 o                         
  14   0   6         62.35         90.32         7.82 o                         
  15   0   6          4.48          8.53         2.52 o                         
  16   0   6        196.29        211.71         5.69 o                         
  17   0   6        293.46        262.41        16.15 o                         
  18   0   6          0.30          3.79         3.31 o                         
 -21   1   6        104.28        107.27         2.63 o                         
 -20   1   6          6.38          9.95         1.43 o                         
 -19   1   6         33.04         39.81         1.87 o                         
 -18   1   6          6.74          6.63         2.01 o                         
 -17   1   6        149.99        163.28         3.12 o                         
 -16   1   6         33.34         40.53         2.04 o                         
 -15   1   6         83.59         65.84         2.02 o                         
 -14   1   6        105.77        113.49         2.37 o                         
 -13   1   6         10.71         12.41         1.57 o                         
 -12   1   6        442.02        388.65         5.50 o                         
 -11   1   6          9.98         36.56         1.68 o                         
 -10   1   6        108.43        125.05         2.19 o                         
  -9   1   6        123.10        133.41         2.21 o                         
  -8   1   6         31.86         86.66         3.10 o                         
  -7   1   6        177.38        148.17         2.40 o                         
  -6   1   6        529.79        546.73        17.43 o                         
  -5   1   6         51.53         48.09         3.47 o                         
  -4   1   6        158.41        177.38         7.14 o                         
  -3   1   6         72.28         98.66         5.19 o                         
  -2   1   6         44.17         87.65         6.20 o                         
  -1   1   6        253.12        278.21         8.23 o                         
   0   1   6        382.41        401.28        11.07 o                         
   1   1   6        184.86        205.14         7.18 o                         
   2   1   6          0.65          1.84         4.34 o                         
   3   1   6        530.79        550.25        18.38 o                         
   4   1   6          8.71         22.98         2.22 o                         
   5   1   6        382.60        387.86         7.24 o                         
   6   1   6         36.87         46.59         2.24 o                         
   7   1   6         58.65         57.43         3.41 o                         
   8   1   6        208.81        194.66         7.60 o                         
   9   1   6         20.15         57.19         2.74 o                         
  10   1   6          0.52          0.19         2.60 o                         
  11   1   6         45.71         45.49         3.88 o                         
  12   1   6         35.32         36.46         2.83 o                         
  13   1   6        107.91         99.04         3.79 o                         
  14   1   6         60.56         60.11         3.47 o                         
  15   1   6         22.82         22.39         2.83 o                         
  16   1   6         91.05         95.43         3.49 o                         
  17   1   6         53.07         50.60         2.38 o                         
  18   1   6          5.23         16.82         3.08 o                         
 -21   2   6        244.82        261.93         6.34 o                         
 -20   2   6         14.09         16.71         2.40 o                         
 -19   2   6         86.53         91.79         2.13 o                         
 -18   2   6        209.60        226.45         3.73 o                         
 -17   2   6         27.58         22.33         1.51 o                         
 -16   2   6          5.88         16.68         1.78 o                         
 -15   2   6        289.78        242.31         3.94 o                         
 -14   2   6         62.30        107.45         5.05 o                         
 -13   2   6          0.24          0.27         1.79 o                         
 -12   2   6        284.17        383.88         6.14 o                         
 -11   2   6        583.93        558.33         7.57 o                         
 -10   2   6         15.12         47.55         1.52 o                         
  -9   2   6        448.52        440.09         6.39 o                         
  -8   2   6         17.07         29.30         1.59 o                         
  -7   2   6        100.11         96.48         1.84 o                         
  -6   2   6        162.02        249.63         3.74 o                         
  -5   2   6         15.80        121.32         4.86 o                         
  -4   2   6        504.27        473.58        12.11 o                         
  -3   2   6        314.91        298.10        10.38 o                         
  -2   2   6        161.12        233.13        12.51 o                         
  -1   2   6        912.60        846.24        47.40 o                         
   0   2   6         83.07        127.85        11.80 o                         
   1   2   6        139.30        169.19         6.88 o                         
   2   2   6        764.56        665.34        16.35 o                         
   3   2   6        888.94        792.09        13.36 o                         
   4   2   6         16.88         37.60         1.95 o                         
   5   2   6        121.02         98.84         2.39 o                         
   6   2   6          8.26         54.58         3.03 o                         
   7   2   6        304.28        286.66         5.29 o                         
   8   2   6         52.58        126.95         3.56 o                         
   9   2   6       1001.48        889.58        15.77 o                         
  10   2   6         12.69         11.64         2.34 o                         
  11   2   6        720.94        600.20        10.10 o                         
  12   2   6        101.97        100.27         3.39 o                         
  13   2   6        161.35        141.76         4.02 o                         
  14   2   6          0.30         -0.22         2.49 o                         
  15   2   6        119.60        126.62         3.78 o                         
  16   2   6         97.65         95.10         3.00 o                         
  17   2   6         21.34         14.70         1.40 o                         
  18   2   6          1.19         17.06         2.20 o                         
 -20   3   6        137.70        141.56         3.96 o                         
 -19   3   6         39.68         47.77         1.88 o                         
 -18   3   6         30.68         44.34         2.61 o                         
 -17   3   6         21.24         18.57         1.56 o                         
 -16   3   6        189.58        218.28         4.33 o                         
 -15   3   6         22.29         18.98         2.23 o                         
 -14   3   6          0.94         32.11         2.25 o                         
 -13   3   6        137.71        133.38         3.50 o                         
 -12   3   6        415.19        398.94         7.45 o                         
 -11   3   6        576.75        531.60         7.72 o                         
 -10   3   6       1320.86       1292.09        19.89 o                         
  -9   3   6        949.38        899.91        14.00 o                         
  -8   3   6          0.48         51.42         3.98 o                         
  -7   3   6        137.69        167.61         3.16 o                         
  -6   3   6        300.69        384.65         4.89 o                         
  -5   3   6          3.51         55.83         1.79 o                         
  -4   3   6        279.95        270.43         4.12 o                         
  -3   3   6        264.74        370.44         5.46 o                         
  -2   3   6         15.24        180.33        10.97 o                         
  -1   3   6       1125.64       1167.81        19.55 o                         
   0   3   6        951.21        942.33        14.74 o                         
   1   3   6        203.62        210.40         3.90 o                         
   2   3   6        384.72        367.26         5.89 o                         
   3   3   6        654.38        647.85         9.22 o                         
   4   3   6        320.83        314.09         4.62 o                         
   5   3   6        385.04        368.78         5.32 o                         
   6   3   6         55.13        190.34         7.18 o                         
   7   3   6        278.87        416.22         9.73 o                         
   8   3   6         49.83        123.65         3.99 o                         
   9   3   6          4.31         53.08         7.00 o                         
  10   3   6          4.37         20.19         3.04 o                         
  11   3   6        351.49        320.50         9.13 o                         
  12   3   6          2.89          3.13         2.90 o                         
  13   3   6        368.52        360.96        11.30 o                         
  14   3   6          0.44          3.57         2.27 o                         
  15   3   6         20.46         36.19         2.37 o                         
  16   3   6          5.74         13.53         2.04 o                         
  17   3   6          0.27          6.29         2.67 o                         
 -19   4   6         23.74         30.60         1.80 o                         
 -18   4   6         59.00         60.92         2.86 o                         
 -17   4   6        146.98        140.94         3.55 o                         
 -16   4   6         42.78         41.12         2.31 o                         
 -15   4   6         16.07         12.41         2.03 o                         
 -14   4   6        152.33        250.07         9.53 o                         
 -13   4   6         29.78         57.76         2.45 o                         
 -12   4   6          0.70         25.50         2.32 o                         
 -11   4   6        201.29        241.85         4.30 o                         
 -10   4   6        254.97        237.84         4.98 o                         
  -9   4   6        122.46        118.93         4.40 o                         
  -8   4   6         14.66         17.20         2.30 o                         
  -7   4   6          6.45          1.08         2.16 o                         
  -6   4   6          5.42          5.78         2.12 o                         
  -5   4   6          2.80         43.34         3.14 o                         
  -4   4   6         10.20         61.00         3.28 o                         
  -3   4   6         29.77         47.17         1.93 o                         
  -2   4   6        628.77        652.32        11.22 o                         
  -1   4   6        232.10        329.35         6.64 o                         
   0   4   6        140.61        154.08         4.24 o                         
   1   4   6        290.46        307.24         5.69 o                         
   2   4   6        292.69        278.64         5.05 o                         
   3   4   6          6.61          4.75         1.40 o                         
   4   4   6         12.78         10.34         1.57 o                         
   5   4   6         52.87         61.93         2.60 o                         
   6   4   6          0.00         13.99         2.07 o                         
   7   4   6          2.91         33.61         2.35 o                         
   8   4   6        535.66        529.00         9.98 o                         
   9   4   6        217.85        219.71         4.07 o                         
  10   4   6        159.10        176.19         3.81 o                         
  11   4   6        742.11        697.37        16.84 o                         
  12   4   6          2.48          5.42         2.16 o                         
  13   4   6          1.60          6.79         2.62 o                         
  14   4   6          4.91         15.93         2.32 o                         
  15   4   6          1.43          3.90         2.21 o                         
  16   4   6          0.03          0.43         1.11 o                         
 -17   5   6         61.90         74.93         2.30 o                         
 -16   5   6        106.94        104.51         4.35 o                         
 -15   5   6          0.13          2.68         1.59 o                         
 -14   5   6        165.62        199.54         4.72 o                         
 -13   5   6         87.47        116.36         3.48 o                         
 -12   5   6         99.39         93.17         3.22 o                         
 -11   5   6          2.47          2.53         2.18 o                         
 -10   5   6         51.29         59.27         2.54 o                         
  -9   5   6        148.89        175.75         4.52 o                         
  -8   5   6        177.18        206.55         5.65 o                         
  -7   5   6         49.90         72.79         3.10 o                         
  -6   5   6          0.19          3.63         2.37 o                         
  -5   5   6        154.20        126.89         3.74 o                         
  -4   5   6        530.81        562.34        12.29 o                         
  -3   5   6         24.27         30.42         3.67 o                         
  -2   5   6         54.86         73.38         4.31 o                         
  -1   5   6          3.85         14.60         3.08 o                         
   0   5   6          4.71          9.17         2.27 o                         
   1   5   6          0.00         93.78         4.40 o                         
   2   5   6         31.50         48.46         2.46 o                         
   3   5   6         24.63         23.56         1.78 o                         
   4   5   6         95.25         89.25         2.16 o                         
   5   5   6        385.87        365.61         7.01 o                         
   6   5   6        152.82        149.23         3.29 o                         
   7   5   6        119.54        118.35         2.87 o                         
   8   5   6         23.33         22.32         1.80 o                         
   9   5   6         42.93         47.69         2.00 o                         
  10   5   6        104.84        117.74         2.95 o                         
  11   5   6        219.82        235.44         4.76 o                         
  12   5   6         18.77         14.15         1.69 o                         
  13   5   6          0.62          8.88         1.73 o                         
  14   5   6         24.98         27.50         1.80 o                         
 -14   6   6        173.86        177.92         5.51 o                         
 -13   6   6         87.64         82.25         3.93 o                         
 -12   6   6         34.76         62.93         3.30 o                         
 -11   6   6         57.87         91.64         5.40 o                         
 -10   6   6          4.66         39.29         2.81 o                         
  -9   6   6         21.79         17.39         2.69 o                         
  -8   6   6         48.97         37.39         2.75 o                         
  -7   6   6        245.42        245.62         7.02 o                         
  -6   6   6         84.05         79.02         4.90 o                         
  -5   6   6         23.96         24.71         4.06 o                         
  -4   6   6         34.71         26.12         4.17 o                         
  -3   6   6          6.91         23.37         3.98 o                         
  -2   6   6          0.41          6.52         3.45 o                         
  -1   6   6         83.92         82.03         4.32 o                         
   0   6   6         93.35         98.43         2.72 o                         
   1   6   6          9.41         10.37         1.85 o                         
   2   6   6         23.96         24.85         1.93 o                         
   3   6   6         37.67         54.56         2.21 o                         
   4   6   6          3.93         37.15         4.07 o                         
   5   6   6          1.07          3.69         1.86 o                         
   6   6   6          1.24          2.54         1.83 o                         
   7   6   6        260.44        244.73         5.00 o                         
   8   6   6         98.01        108.41         2.89 o                         
   9   6   6        218.69        219.80         4.87 o                         
  10   6   6         45.14         51.25         1.85 o                         
  11   6   6         25.58         39.29         2.72 o                         
 -11   7   6          1.81          1.78         2.04 o                         
 -10   7   6         13.43         11.55         2.13 o                         
  -9   7   6         57.93         62.49         3.49 o                         
  -8   7   6          0.00          2.92         4.08 o                         
  -7   7   6         49.47         60.93         3.38 o                         
  -6   7   6         66.59         72.50         3.75 o                         
  -5   7   6         43.35         33.07         3.20 o                         
  -4   7   6          0.62          7.91         2.54 o                         
  -3   7   6         30.27         32.04         2.09 o                         
  -2   7   6          3.34          5.87         1.85 o                         
  -1   7   6          0.26         -0.94         1.83 o                         
   0   7   6         10.97         19.25         2.39 o                         
   1   7   6         41.01         47.40         2.17 o                         
   2   7   6         11.66         18.40         1.53 o                         
   3   7   6         71.53         74.46         2.62 o                         
   4   7   6         31.74         36.84         1.98 o                         
   5   7   6         14.86         16.27         1.66 o                         
   6   7   6         29.00         38.38         2.12 o                         
   7   7   6          2.32          1.84         1.87 o                         
   8   7   6          7.91          5.49         1.55 o                         
 -21   1   7         23.10         20.48         2.27 o                         
 -20   1   7          0.15         -0.67         1.51 o                         
 -19   1   7         27.15         30.87         1.98 o                         
 -18   1   7        156.44        157.00         3.32 o                         
 -17   1   7         26.54         21.33         1.74 o                         
 -16   1   7         89.11         67.80         2.02 o                         
 -15   1   7         25.01         30.26         1.80 o                         
 -14   1   7        342.62        325.32         5.40 o                         
 -13   1   7       1182.25       1086.52        15.93 o                         
 -12   1   7        490.65        461.13         6.43 o                         
 -11   1   7        119.69        114.54         2.12 o                         
 -10   1   7        108.17        110.77         2.47 o                         
  -9   1   7        359.15        338.91         4.85 o                         
  -8   1   7        150.17        147.59         2.53 o                         
  -7   1   7        369.97        349.49         5.68 o                         
  -6   1   7         11.89         11.78         1.25 o                         
  -5   1   7        571.61        480.27         6.41 o                         
  -4   1   7        716.52        646.12         8.52 o                         
  -3   1   7         83.73         98.67         2.28 o                         
  -2   1   7        309.28        336.06         6.87 o                         
  -1   1   7        391.28        404.22         7.15 o                         
   0   1   7         52.88         63.42         2.39 o                         
   1   1   7         10.43          7.78         1.56 o                         
   2   1   7        243.95        201.76         3.71 o                         
   3   1   7        115.55        102.34         2.31 o                         
   4   1   7        366.23        323.26         5.61 o                         
   5   1   7        106.60        122.03         4.08 o                         
   6   1   7         24.52         15.16         2.15 o                         
   7   1   7        156.85        162.97         3.75 o                         
   8   1   7         15.98         26.76         2.56 o                         
   9   1   7        124.76        143.29         5.46 o                         
  10   1   7          4.90          2.30         2.75 o                         
  11   1   7         64.27         49.21         3.36 o                         
  12   1   7         53.98         63.03         2.94 o                         
  13   1   7          1.08          1.85         2.77 o                         
  14   1   7        294.81        298.72         7.72 o                         
  15   1   7         68.93         59.21         2.55 o                         
  16   1   7         60.03         74.57         2.31 o                         
  17   1   7          4.53          8.59         1.57 o                         
 -20   2   7        251.11        262.98         5.57 o                         
 -19   2   7         71.51         58.24         1.69 o                         
 -18   2   7        127.08        133.01         2.42 o                         
 -17   2   7         40.88         43.85         1.75 o                         
 -16   2   7        123.10        111.73         2.33 o                         
 -15   2   7        431.09        378.10         5.36 o                         
 -14   2   7        202.15        179.77         3.24 o                         
 -13   2   7        395.25        346.19         5.07 o                         
 -12   2   7         27.08         33.57         1.91 o                         
 -11   2   7        439.94        429.42         6.40 o                         
 -10   2   7         88.40         73.63         2.30 o                         
  -9   2   7         85.81         84.73         1.89 o                         
  -8   2   7        311.83        300.47         4.37 o                         
  -7   2   7        383.25        379.10         4.95 o                         
  -6   2   7        658.08        600.46         7.90 o                         
  -5   2   7         57.50         53.45         1.38 o                         
  -4   2   7          3.93          0.87         1.32 o                         
  -3   2   7        130.76        142.12         3.11 o                         
  -2   2   7        912.91        882.27        13.66 o                         
  -1   2   7       1015.49        981.68        18.16 o                         
   0   2   7         23.57         16.46         2.45 o                         
   1   2   7        152.93        132.14        11.00 o                         
   2   2   7        201.17        169.67         4.63 o                         
   3   2   7        115.74        119.18         2.66 o                         
   4   2   7        193.41        183.91         3.30 o                         
   5   2   7        139.01        139.76         2.88 o                         
   6   2   7        192.23        197.63         3.53 o                         
   7   2   7       1806.77       1666.47        24.06 o                         
   8   2   7       2331.70       2181.62        31.19 o                         
   9   2   7       1372.19       1284.59        21.67 o                         
  10   2   7         69.77         73.88         2.80 o                         
  11   2   7        359.66        301.51         5.68 o                         
  12   2   7          6.93         11.24         2.11 o                         
  13   2   7          3.43          0.22         2.00 o                         
  14   2   7          0.40          0.67         1.63 o                         
  15   2   7         11.59         12.91         1.42 o                         
  16   2   7        112.05        114.38         2.58 o                         
  17   2   7        163.01        156.71         4.90 o                         
 -19   3   7         84.31         64.77         1.84 o                         
 -18   3   7        111.61        108.16         2.28 o                         
 -17   3   7          0.27          1.13         1.20 o                         
 -16   3   7         26.83         31.85         1.95 o                         
 -15   3   7         13.65          8.02         1.56 o                         
 -14   3   7         10.67          8.99         1.85 o                         
 -13   3   7        133.39        106.80         2.79 o                         
 -12   3   7         54.81         66.78         2.49 o                         
 -11   3   7          0.06         -1.90         1.90 o                         
 -10   3   7        120.59        117.94         2.83 o                         
  -9   3   7         58.15         49.07         1.97 o                         
  -8   3   7          1.55          3.86         1.39 o                         
  -7   3   7         36.75         39.76         1.58 o                         
  -6   3   7        415.43        370.57         4.99 o                         
  -5   3   7         13.28         13.96         1.38 o                         
  -4   3   7         80.65         85.85         3.37 o                         
  -3   3   7         70.66         67.69         2.56 o                         
  -2   3   7         30.19         34.77         2.11 o                         
  -1   3   7        119.79        103.95         3.11 o                         
   0   3   7        781.41        721.52        15.22 o                         
   1   3   7       1816.83       1659.15        33.82 o                         
   2   3   7        414.63        384.15         8.42 o                         
   3   3   7        443.82        420.18         8.21 o                         
   4   3   7       1000.17        931.62        17.49 o                         
   5   3   7        337.27        325.97         7.09 o                         
   6   3   7         28.53         23.81         2.99 o                         
   7   3   7         95.61         73.56         3.52 o                         
   8   3   7         11.08          7.73         2.53 o                         
   9   3   7        158.43        136.71         4.02 o                         
  10   3   7        101.45         83.33         3.87 o                         
  11   3   7        311.02        265.51         6.22 o                         
  12   3   7          1.84          2.38         2.25 o                         
  13   3   7         71.46         57.00         5.04 o                         
  14   3   7          2.65          0.58         2.32 o                         
  15   3   7         18.40         15.49         2.26 o                         
  16   3   7          1.27          1.20         1.26 o                         
 -18   4   7        455.25        463.90        13.39 o                         
 -17   4   7          1.64          0.51         1.22 o                         
 -16   4   7         67.91         60.24         2.53 o                         
 -15   4   7         33.27         27.70         2.09 o                         
 -14   4   7        436.59        423.98         8.08 o                         
 -13   4   7         10.78          8.62         1.89 o                         
 -12   4   7         11.92         15.52         1.78 o                         
 -11   4   7         81.14         76.16         2.37 o                         
 -10   4   7         23.83         24.62         2.02 o                         
  -9   4   7        237.79        217.76         4.69 o                         
  -8   4   7        351.53        328.12         6.34 o                         
  -7   4   7        261.61        245.77         5.11 o                         
  -6   4   7        223.45        230.85         5.85 o                         
  -5   4   7         24.68         33.04         2.19 o                         
  -4   4   7        301.21        285.49         5.44 o                         
  -3   4   7        208.54        176.94         3.26 o                         
  -2   4   7          8.08         16.89         2.19 o                         
  -1   4   7        416.64        396.41         8.60 o                         
   0   4   7        180.86        159.39         4.20 o                         
   1   4   7          0.01          1.72         2.61 o                         
   2   4   7        211.58        180.92         4.11 o                         
   3   4   7        216.23        233.98         5.23 o                         
   4   4   7         60.07         60.19         2.30 o                         
   5   4   7         41.41         37.56         2.09 o                         
   6   4   7        122.43        112.21         2.58 o                         
   7   4   7        406.51        384.38         7.09 o                         
   8   4   7        665.96        642.84        11.14 o                         
   9   4   7        532.64        494.91         9.70 o                         
  10   4   7        225.26        203.83         5.02 o                         
  11   4   7        258.19        218.21         6.14 o                         
  12   4   7          3.83          5.12         2.46 o                         
  13   4   7          0.45         -2.16         2.16 o                         
  14   4   7          0.33          0.51         1.71 o                         
 -16   5   7          3.34          4.64         1.57 o                         
 -15   5   7        132.56        143.34         5.56 o                         
 -14   5   7        125.56        136.31         4.93 o                         
 -13   5   7         18.23         12.76         1.63 o                         
 -12   5   7         62.79         55.61         2.93 o                         
 -11   5   7          0.21          1.01         1.65 o                         
 -10   5   7        360.05        354.02         6.42 o                         
  -9   5   7         24.89         16.02         2.27 o                         
  -8   5   7         11.48          8.54         2.34 o                         
  -7   5   7        144.18        150.52         3.93 o                         
  -6   5   7          5.84          6.97         2.34 o                         
  -5   5   7         90.59        100.27         3.25 o                         
  -4   5   7         94.33         75.65         3.34 o                         
  -3   5   7          8.98          8.79         2.75 o                         
  -2   5   7        145.34        149.15         5.13 o                         
  -1   5   7         63.21         87.58         4.62 o                         
   0   5   7          7.68          8.13         2.34 o                         
   1   5   7          1.49          4.74         1.83 o                         
   2   5   7         45.14         49.27         2.20 o                         
   3   5   7         35.36         27.50         2.17 o                         
   4   5   7         50.78         54.19         2.53 o                         
   5   5   7         15.82         13.47         1.84 o                         
   6   5   7         46.56         48.41         1.97 o                         
   7   5   7         18.95         23.23         2.19 o                         
   8   5   7          3.61          1.01         1.68 o                         
   9   5   7         10.52          8.23         1.54 o                         
  10   5   7          0.27         -0.52         1.60 o                         
  11   5   7          6.62         10.61         1.43 o                         
  12   5   7         15.15         16.21         2.06 o                         
  13   5   7          6.71          7.08         2.02 o                         
 -13   6   7         23.86         25.92         3.03 o                         
 -12   6   7        237.30        268.56         8.12 o                         
 -11   6   7         52.22         59.69         3.49 o                         
 -10   6   7        158.18        144.06         4.29 o                         
  -9   6   7          0.44          0.16         2.80 o                         
  -8   6   7         37.19         36.02         2.27 o                         
  -7   6   7         30.03         21.47         3.29 o                         
  -6   6   7         29.66         21.40         3.41 o                         
  -5   6   7        207.54        240.43         8.20 o                         
  -4   6   7        375.38        384.24        16.73 o                         
  -3   6   7        439.43        378.34        16.51 o                         
  -2   6   7        214.23        228.81        10.88 o                         
  -1   6   7         51.20         60.75         4.13 o                         
   0   6   7         17.69         29.77         2.53 o                         
   1   6   7          9.00         13.76         4.13 o                         
   2   6   7          2.30          5.40         3.94 o                         
   3   6   7          8.43          5.68         1.99 o                         
   4   6   7         79.59         88.46         2.88 o                         
   5   6   7         39.33         35.36         2.10 o                         
   6   6   7         12.30         12.14         2.36 o                         
   7   6   7         18.24         15.64         2.01 o                         
   8   6   7         22.90         21.94         1.80 o                         
   9   6   7         89.20         95.65         4.85 o                         
  10   6   7        124.66        112.96        13.01 o                         
  -9   7   7         76.15         59.23         3.50 o                         
  -8   7   7          4.82          6.19         2.22 o                         
  -7   7   7          8.46          5.03         1.76 o                         
  -6   7   7         45.19         33.45         3.34 o                         
  -5   7   7        148.23        154.83         5.35 o                         
  -4   7   7         64.14         59.84         3.23 o                         
  -3   7   7          5.05          9.16         2.59 o                         
  -2   7   7         22.04         26.79         2.33 o                         
  -1   7   7         23.82         24.03         2.31 o                         
   0   7   7          5.56          8.10         2.42 o                         
   1   7   7          0.30          3.08         2.11 o                         
   2   7   7          2.81          7.54         2.04 o                         
   3   7   7         22.19         22.70         1.99 o                         
   4   7   7         19.02         24.03         1.86 o                         
   5   7   7        155.34        150.08         4.59 o                         
   6   7   7          7.25          9.98         1.21 o                         
 -20   0   8         16.56         10.68         1.59 o                         
 -19   0   8        154.03        141.48         4.95 o                         
 -18   0   8         50.39         62.73         2.92 o                         
 -17   0   8         24.30         16.72         2.11 o                         
 -16   0   8       1158.42       1006.20        20.55 o                         
 -15   0   8          2.84         29.82         4.17 o                         
 -14   0   8       1323.50       1187.32        27.91 o                         
 -13   0   8         37.25         29.52         2.37 o                         
 -12   0   8       1752.86       1916.80        34.59 o                         
  -9   0   8        335.53        321.76         7.20 o                         
  -8   0   8       2066.11       1943.76        39.05 o                         
  -7   0   8       2309.81       2159.19        43.39 o                         
  -6   0   8        671.35        627.85        13.07 o                         
  -5   0   8         56.41         70.11         4.11 o                         
  -4   0   8         32.57         44.15         1.85 o                         
  -3   0   8         80.31        156.43         6.03 o                         
  -2   0   8        306.25        352.50         7.04 o                         
  -1   0   8        481.58        450.53         9.80 o                         
   0   0   8         21.08         21.33         2.02 o                         
   1   0   8        148.98        122.67         3.47 o                         
   2   0   8         11.76         85.97         4.10 o                         
   5   0   8         13.31         45.61         2.92 o                         
   6   0   8       1559.80       1501.54        30.92 o                         
   7   0   8       5176.08       4977.97        88.60 o                         
   8   0   8       1705.30       1600.22        29.03 o                         
   9   0   8         10.96         22.44         2.37 o                         
  10   0   8        223.56        322.48         7.36 o                         
  11   0   8        277.18        266.32         5.78 o                         
  13   0   8          5.61         10.39         3.35 o                         
  14   0   8        180.10        194.95         6.71 o                         
  15   0   8          2.48         14.31         5.99 o                         
  16   0   8        120.96        117.31         4.08 o                         
 -20   1   8        112.49         99.50         2.85 o                         
 -19   1   8         15.28         14.57         1.27 o                         
 -18   1   8          0.46          0.18         1.25 o                         
 -17   1   8          0.04          3.81         1.52 o                         
 -16   1   8         31.28         40.98         1.97 o                         
 -15   1   8         23.76         19.37         1.94 o                         
 -14   1   8          1.22          2.64         1.92 o                         
 -13   1   8        292.43        271.96         4.96 o                         
 -12   1   8        120.64        105.03         2.37 o                         
 -11   1   8         82.17         81.43         2.25 o                         
 -10   1   8         32.53         30.62         1.88 o                         
  -9   1   8         23.97         31.54         1.51 o                         
  -8   1   8         70.26         83.05         2.09 o                         
  -7   1   8         17.47         21.86         1.42 o                         
  -6   1   8        200.83        183.89         3.42 o                         
  -5   1   8        138.97        131.83         2.76 o                         
  -4   1   8          0.20          0.03         1.42 o                         
  -3   1   8         53.83         61.53         1.81 o                         
  -2   1   8         75.02         85.36         2.06 o                         
  -1   1   8          8.59         17.75         1.42 o                         
   0   1   8          4.63          5.57         1.33 o                         
   1   1   8          7.07         20.97         1.41 o                         
   2   1   8         16.93         39.83         1.67 o                         
   3   1   8         22.44         24.49         1.61 o                         
   4   1   8        141.68        149.89         4.45 o                         
   5   1   8         44.68         46.74         2.42 o                         
   6   1   8          0.05          0.41         2.23 o                         
   7   1   8          0.22          7.58         2.24 o                         
   8   1   8          7.92         25.57         2.48 o                         
   9   1   8         42.15         70.06         2.96 o                         
  10   1   8         22.49         20.93         2.48 o                         
  11   1   8          0.01          2.67         2.31 o                         
  12   1   8         79.21         64.28         3.07 o                         
  13   1   8        123.99        132.72         3.67 o                         
  14   1   8         14.21         12.14         1.72 o                         
  15   1   8         11.50         13.40         1.54 o                         
  16   1   8        121.17        125.93         6.57 o                         
 -19   2   8         88.38         91.06         2.23 o                         
 -18   2   8        141.08        149.80         2.68 o                         
 -17   2   8          4.21          2.75         1.35 o                         
 -16   2   8         36.98         45.18         1.71 o                         
 -15   2   8         48.19         37.98         1.69 o                         
 -14   2   8         84.96         96.45         3.49 o                         
 -13   2   8          3.99          4.08         1.67 o                         
 -12   2   8        110.57        135.76         3.03 o                         
 -11   2   8          0.32        101.84        15.59 o                         
 -10   2   8        143.13        122.81         2.86 o                         
  -9   2   8        266.08        250.31         4.29 o                         
  -8   2   8        828.24        754.85        11.07 o                         
  -6   2   8        413.37        466.45         7.04 o                         
  -5   2   8         85.06        106.09         2.25 o                         
  -4   2   8        391.40        429.46         7.53 o                         
  -3   2   8          3.81         40.76         1.90 o                         
  -2   2   8         52.69         55.11         2.04 o                         
  -1   2   8        261.64        272.64         5.19 o                         
   0   2   8        691.29        698.14        13.44 o                         
   1   2   8        194.77        180.53         4.24 o                         
   2   2   8        785.96        761.73        12.20 o                         
   3   2   8       1775.81       1649.51        27.49 o                         
   4   2   8          6.25         89.21         4.31 o                         
   5   2   8          6.94         29.04         2.05 o                         
   6   2   8         14.76         28.44         2.29 o                         
   7   2   8        874.23        842.00        13.55 o                         
   8   2   8        226.13        198.71         3.78 o                         
   9   2   8         59.53         55.77         2.26 o                         
  10   2   8        268.78        221.25         4.25 o                         
  11   2   8         36.05         37.63         2.10 o                         
  12   2   8         25.50         23.66         1.83 o                         
  13   2   8          2.93          1.46         1.49 o                         
  14   2   8          0.16          5.52         1.65 o                         
  15   2   8          6.31          7.48         1.32 o                         
 -18   3   8         24.62         20.89         1.62 o                         
 -17   3   8         11.52         15.28         1.26 o                         
 -16   3   8         17.53         27.06         1.37 o                         
 -15   3   8         12.86         13.72         1.26 o                         
 -14   3   8        182.98        171.34         3.26 o                         
 -13   3   8        308.94        281.46         5.22 o                         
 -12   3   8         39.45         39.06         2.24 o                         
 -11   3   8          9.56         12.01         2.14 o                         
 -10   3   8        372.96        343.68         5.80 o                         
  -9   3   8         33.01         27.97         1.82 o                         
  -8   3   8        636.47        656.53         9.71 o                         
  -7   3   8         87.79         76.53         2.55 o                         
  -6   3   8       1196.29       1185.25        18.24 o                         
  -5   3   8        131.56        194.29         3.68 o                         
  -4   3   8          3.35          5.25         1.79 o                         
  -3   3   8        159.80        186.57         3.88 o                         
  -2   3   8          0.89          1.04         2.42 o                         
  -1   3   8         89.30        121.79         4.11 o                         
   0   3   8          2.26          5.57         2.36 o                         
   1   3   8        521.52        513.12        13.05 o                         
   2   3   8        442.65        583.21        14.88 o                         
   3   3   8         13.66         18.99         3.99 o                         
   4   3   8        734.31        750.54        14.62 o                         
   5   3   8          2.64          4.38         2.44 o                         
   6   3   8         75.15        100.54         3.95 o                         
   7   3   8          1.38          0.81         2.73 o                         
   8   3   8         31.64         31.89         3.62 o                         
   9   3   8          0.00         22.29         2.94 o                         
  10   3   8         37.34         59.17         3.42 o                         
  11   3   8         24.89         14.40         2.54 o                         
  12   3   8        104.74         89.07         3.67 o                         
  13   3   8         18.38         23.73         1.99 o                         
  14   3   8         29.75         30.66         2.13 o                         
 -17   4   8         15.85         16.03         2.12 o                         
 -16   4   8         55.98         50.11         2.87 o                         
 -15   4   8        291.92        294.23         7.33 o                         
 -14   4   8         58.20         53.44         1.99 o                         
 -13   4   8         19.93         17.99         1.81 o                         
 -12   4   8          1.05         45.56         4.38 o                         
 -11   4   8        117.19        151.18         3.70 o                         
 -10   4   8         13.62         55.56         2.52 o                         
  -9   4   8         47.31         60.84         2.55 o                         
  -8   4   8         84.91         91.95         2.94 o                         
  -7   4   8        676.56        701.61        13.07 o                         
  -6   4   8         67.91         85.70         3.22 o                         
  -5   4   8        400.30        420.30         7.45 o                         
  -4   4   8        465.65        444.16         7.88 o                         
  -3   4   8        127.43        167.60         3.70 o                         
  -2   4   8        168.78        189.80         4.28 o                         
  -1   4   8        308.38        316.66         6.31 o                         
   0   4   8          8.37         70.80         2.75 o                         
   1   4   8          6.60         64.77         7.37 o                         
   2   4   8         86.33         92.96         4.81 o                         
   3   4   8        335.72        435.13        10.86 o                         
   4   4   8          7.62         17.52         2.23 o                         
   5   4   8        131.37        126.00         3.19 o                         
   6   4   8        473.01        445.22         8.02 o                         
   7   4   8        368.92        379.89         7.45 o                         
   8   4   8        445.31        427.27         8.18 o                         
   9   4   8          0.00          2.01         1.72 o                         
  10   4   8         50.69         45.20         3.18 o                         
  11   4   8         23.29         55.09         3.12 o                         
  12   4   8          0.50          2.69         2.44 o                         
  13   4   8         25.61         29.10         2.37 o                         
 -15   5   8         50.95         45.37         2.29 o                         
 -14   5   8         49.86         52.27         4.02 o                         
 -13   5   8        330.65        354.65         8.59 o                         
 -12   5   8          4.11          6.15         1.92 o                         
 -11   5   8        239.25        261.85         5.77 o                         
 -10   5   8          0.16          8.58         1.59 o                         
  -9   5   8          1.90          5.75         1.68 o                         
  -8   5   8          0.94          0.73         1.99 o                         
  -7   5   8          8.33          7.11         2.06 o                         
  -6   5   8        137.61        141.30         4.10 o                         
  -5   5   8         50.02         44.67         2.80 o                         
  -4   5   8          0.36          7.03         3.00 o                         
  -3   5   8          8.03          6.66         3.46 o                         
  -2   5   8         16.05         31.09         2.74 o                         
  -1   5   8          1.38          2.08         2.59 o                         
   0   5   8         50.26         44.34         2.89 o                         
   1   5   8         28.36         34.61         2.09 o                         
   2   5   8         95.77        111.75         3.20 o                         
   3   5   8          2.57          3.08         1.80 o                         
   4   5   8          1.40          1.27         1.75 o                         
   5   5   8         17.67         21.23         2.34 o                         
   6   5   8         92.05         83.34         4.01 o                         
   7   5   8         89.84        113.71         3.79 o                         
   8   5   8          6.55          5.99         1.76 o                         
   9   5   8          5.76         45.11         2.42 o                         
  10   5   8          8.12          9.99         1.32 o                         
  11   5   8          6.14         12.72         2.31 o                         
 -12   6   8         43.22         65.38         3.63 o                         
 -11   6   8        217.11        251.60        11.38 o                         
 -10   6   8         48.89         73.02         3.39 o                         
  -9   6   8         57.32         48.38         1.83 o                         
  -8   6   8        160.13        156.31         3.76 o                         
  -7   6   8        196.11        237.53         7.41 o                         
  -6   6   8         41.58         41.55         2.71 o                         
  -5   6   8          9.54          7.92         2.47 o                         
  -4   6   8          7.23          7.35         2.57 o                         
  -3   6   8         30.24         36.83         2.87 o                         
  -2   6   8         44.68         42.73         6.03 o                         
  -1   6   8          1.20          1.82         2.97 o                         
   0   6   8          0.02          0.18         2.96 o                         
   1   6   8          4.63          5.20         2.26 o                         
   2   6   8         34.58         37.69         2.28 o                         
   3   6   8         39.96         75.11         3.13 o                         
   4   6   8         89.54         99.95         4.22 o                         
   5   6   8         10.15         13.66         2.62 o                         
   6   6   8        245.94        233.18         7.32 o                         
   7   6   8        434.85        444.68        12.98 o                         
   8   6   8        166.03        181.67         7.80 o                         
  -6   7   8          3.51         15.63         1.58 o                         
  -5   7   8         13.58         15.04         1.70 o                         
  -4   7   8          0.98          0.99         2.19 o                         
  -3   7   8         41.46         39.28         2.79 o                         
  -2   7   8         25.66         27.68         2.58 o                         
  -1   7   8          1.98          5.71         1.77 o                         
   0   7   8          1.01          0.32         1.66 o                         
   1   7   8          0.58          1.77         1.56 o                         
   2   7   8        111.17        100.02         3.36 o                         
   3   7   8         19.33         22.48         2.58 o                         
 -19   1   9         46.84         59.05         2.43 o                         
 -18   1   9         30.43         26.43         1.26 o                         
 -17   1   9         68.14         71.30         1.65 o                         
 -16   1   9         10.53          9.93         1.63 o                         
 -15   1   9          3.55          2.40         1.68 o                         
 -14   1   9         52.65         42.28         2.90 o                         
 -13   1   9        551.06        527.67         7.49 o                         
 -12   1   9        155.51        153.95         3.24 o                         
 -11   1   9        135.20        123.01         2.83 o                         
 -10   1   9          6.68          8.48         1.70 o                         
  -9   1   9         31.55         27.50         1.59 o                         
  -8   1   9         16.59         19.14         1.58 o                         
  -7   1   9        959.48        871.55        13.58 o                         
  -6   1   9        580.49        558.26         9.61 o                         
  -5   1   9         17.17         17.33         2.19 o                         
  -4   1   9        176.75        178.68         4.61 o                         
  -3   1   9          0.85          1.46         1.81 o                         
  -2   1   9          5.08          7.17         1.47 o                         
  -1   1   9        185.82        167.52         3.39 o                         
   0   1   9        531.75        458.27         8.01 o                         
   1   1   9         61.48         66.44         2.03 o                         
   2   1   9          4.08         18.40         3.28 o                         
   3   1   9        215.29        218.96         6.11 o                         
   4   1   9         38.94         33.06         1.82 o                         
   5   1   9         26.81         29.85         2.12 o                         
   6   1   9          0.92          6.78         2.02 o                         
   7   1   9          3.11          3.25         2.28 o                         
   8   1   9         15.76         10.41         1.78 o                         
   9   1   9          2.29         -0.81         2.08 o                         
  10   1   9          0.91         -0.31         2.00 o                         
  11   1   9         30.29         23.92         1.69 o                         
  12   1   9        162.10        141.99         2.89 o                         
  13   1   9         41.94         45.33         2.18 o                         
  14   1   9          1.14          0.73         1.36 o                         
 -18   2   9         32.58         23.79         1.64 o                         
 -17   2   9         90.21         76.48         2.14 o                         
 -16   2   9        339.27        290.23         4.72 o                         
 -15   2   9         88.69         79.11         2.00 o                         
 -14   2   9          1.40          0.66         1.45 o                         
 -13   2   9         25.09         18.09         1.69 o                         
 -12   2   9        111.21        110.67         2.88 o                         
 -11   2   9         42.29         39.82         2.12 o                         
 -10   2   9        101.58        110.60         5.37 o                         
  -9   2   9       1587.97       1493.22        24.76 o                         
  -8   2   9       1192.89       1143.39        19.10 o                         
  -7   2   9        531.08        520.94         9.06 o                         
  -6   2   9        726.46        700.45        11.90 o                         
  -5   2   9        129.48        129.16         3.36 o                         
  -4   2   9          8.42          5.58         1.73 o                         
  -3   2   9         24.18         23.06         1.74 o                         
  -2   2   9        213.60        221.27         4.94 o                         
  -1   2   9        159.47        156.58         3.57 o                         
   0   2   9          8.33          5.38         2.07 o                         
   1   2   9        364.33        325.48         7.71 o                         
   2   2   9        348.99        369.90         8.05 o                         
   3   2   9        255.71        265.92         8.86 o                         
   4   2   9         53.98         54.11         7.60 o                         
   5   2   9        599.05        666.76        18.44 o                         
   6   2   9       1134.55       1068.32        15.99 o                         
   7   2   9        693.11        615.89         9.63 o                         
   8   2   9          2.07          3.33         2.13 o                         
   9   2   9        121.54         93.66         3.19 o                         
  10   2   9        205.07        193.16         4.23 o                         
  11   2   9         61.82         61.30         2.12 o                         
  12   2   9          0.43         -0.80         1.45 o                         
  13   2   9        116.03        104.91         2.39 o                         
  14   2   9         26.46         27.02         1.35 o                         
 -17   3   9         18.20         16.83         2.96 o                         
 -16   3   9          6.71          3.70         1.68 o                         
 -15   3   9          2.17          3.63         1.50 o                         
 -14   3   9          7.45          5.64         1.81 o                         
 -13   3   9          0.94          1.03         2.05 o                         
 -12   3   9         14.80         11.33         2.07 o                         
 -11   3   9         93.75         84.20         2.85 o                         
 -10   3   9         26.23         28.79         2.58 o                         
  -9   3   9         78.70         58.79         2.67 o                         
  -8   3   9        800.45        715.07        13.26 o                         
  -7   3   9        105.58         85.65         3.04 o                         
  -6   3   9         67.20         73.19         3.51 o                         
  -5   3   9        402.80        370.32         6.64 o                         
  -4   3   9        239.48        220.28         6.70 o                         
  -3   3   9         40.59         49.48         2.15 o                         
  -2   3   9        101.32         96.56         4.59 o                         
  -1   3   9         55.73         58.18         4.21 o                         
   0   3   9        164.48        174.69         5.92 o                         
   1   3   9        263.39        283.81        11.87 o                         
   2   3   9        645.48        617.72        13.05 o                         
   3   3   9          0.94          2.14         2.16 o                         
   4   3   9          0.00          4.15         3.11 o                         
   5   3   9        288.62        268.67         6.49 o                         
   6   3   9         99.28        100.81         4.51 o                         
   7   3   9         48.86         47.24         3.99 o                         
   8   3   9          9.02         10.39         2.70 o                         
   9   3   9          8.40          9.31         2.45 o                         
  10   3   9          0.28          2.63         2.18 o                         
  11   3   9         28.72         28.34         2.06 o                         
  12   3   9         37.32         37.17         1.81 o                         
  13   3   9         10.49          7.45         1.44 o                         
 -16   4   9         20.23         19.48         1.96 o                         
 -15   4   9         30.16         33.23         2.92 o                         
 -14   4   9         45.42         44.99         2.28 o                         
 -13   4   9         60.51         57.11         1.94 o                         
 -12   4   9        153.57        167.42         3.63 o                         
 -11   4   9         55.14         57.99         2.76 o                         
 -10   4   9          0.70          1.54         2.09 o                         
  -9   4   9        559.24        509.61         9.60 o                         
  -8   4   9        544.98        558.01        11.71 o                         
  -7   4   9         26.27         43.20         3.66 o                         
  -6   4   9        173.44        155.82         3.64 o                         
  -5   4   9          2.76         16.33         1.81 o                         
  -4   4   9        112.66        102.70         2.58 o                         
  -3   4   9         15.44         12.77         1.99 o                         
  -2   4   9         14.30         11.25         1.98 o                         
  -1   4   9         32.72         32.54         2.04 o                         
   0   4   9          0.01          3.75         2.05 o                         
   1   4   9        515.34        482.65        10.26 o                         
   2   4   9          1.00          5.66         2.11 o                         
   3   4   9        682.71        637.22        15.29 o                         
   4   4   9        183.55        197.82         5.55 o                         
   5   4   9         77.34        110.59         4.87 o                         
   6   4   9        529.82        511.19        12.36 o                         
   7   4   9        454.34        427.91        10.39 o                         
   8   4   9        100.41         97.40         4.10 o                         
   9   4   9         30.75         28.42         3.48 o                         
  10   4   9          2.99         -0.31         2.59 o                         
  11   4   9         15.23         17.50         2.26 o                         
 -13   5   9          0.39          1.63         1.52 o                         
 -12   5   9          5.62          6.67         1.70 o                         
 -11   5   9        174.16        174.25         4.56 o                         
 -10   5   9         10.69         10.98         2.20 o                         
  -9   5   9          0.14          2.35         2.13 o                         
  -8   5   9         49.95         50.84         2.20 o                         
  -7   5   9        133.10        131.14         4.45 o                         
  -6   5   9         83.33         84.78         3.33 o                         
  -5   5   9          9.26         15.34         3.65 o                         
  -4   5   9         31.12         35.22         3.61 o                         
  -3   5   9        209.02        219.32         6.15 o                         
  -2   5   9         19.35         23.99         2.70 o                         
  -1   5   9        128.50        129.54         5.35 o                         
   0   5   9         27.76         26.48         1.88 o                         
   1   5   9        103.33         94.66         4.14 o                         
   2   5   9         13.78         19.33         2.21 o                         
   3   5   9         31.25         34.38         2.93 o                         
   4   5   9         71.03         76.98         2.81 o                         
   5   5   9          9.03         11.56         1.78 o                         
   6   5   9         24.57         26.56         2.36 o                         
   7   5   9          0.19          1.18         1.45 o                         
   8   5   9          8.34          9.88         1.36 o                         
   9   5   9         42.86         49.69         3.40 o                         
 -10   6   9          1.55          1.36         1.26 o                         
  -9   6   9         55.19         69.42         3.89 o                         
  -8   6   9          9.44         10.63         2.28 o                         
  -7   6   9          4.16         11.92         1.74 o                         
  -6   6   9         86.26        101.26         2.66 o                         
  -5   6   9        107.70        110.47         3.37 o                         
  -4   6   9        175.50        194.55         5.13 o                         
  -3   6   9         10.17         23.96         2.09 o                         
  -2   6   9         40.77         49.04         2.80 o                         
  -1   6   9         59.30         67.77         3.10 o                         
   0   6   9         88.63        130.58         7.31 o                         
   1   6   9          4.56         18.72         4.43 o                         
   2   6   9        263.66        279.76        12.35 o                         
   3   6   9        168.98        150.64         7.54 o                         
   4   6   9        140.68        127.21         4.23 o                         
   5   6   9        128.39        125.21         4.06 o                         
 -18   0  10         36.85         18.38         2.42 o                         
 -17   0  10         40.00         25.85         1.68 o                         
 -16   0  10         18.04         12.25         1.87 o                         
 -15   0  10         10.64         13.44         2.11 o                         
 -14   0  10         43.18         48.76         2.78 o                         
 -13   0  10         27.04         41.29         3.38 o                         
 -12   0  10        274.92        255.82         6.88 o                         
 -11   0  10          7.85         21.88         3.18 o                         
 -10   0  10       1726.20       1696.24        39.65 o                         
  -9   0  10        669.00        652.52        13.73 o                         
  -8   0  10        580.34        594.21        11.26 o                         
  -7   0  10       1449.58       1424.29        25.89 o                         
  -6   0  10          7.83         29.65         2.44 o                         
  -4   0  10        557.49        597.72        12.61 o                         
  -3   0  10        218.64        222.54         5.30 o                         
  -2   0  10        162.68        198.56         5.01 o                         
  -1   0  10        433.38        482.03        10.70 o                         
   0   0  10       3297.25       2928.22        58.87 o                         
   1   0  10        302.38        262.31         6.50 o                         
   2   0  10        596.36        725.84        17.46 o                         
   3   0  10         74.92        125.81         4.15 o                         
   4   0  10         74.99        132.92         6.30 o                         
   5   0  10        336.12        507.11        12.53 o                         
   6   0  10        432.50        425.47         9.57 o                         
   7   0  10         20.68         50.70         2.88 o                         
   8   0  10        195.52        225.41         6.14 o                         
   9   0  10        148.24        102.59         3.92 o                         
  10   0  10          8.33          8.79         2.38 o                         
  11   0  10         12.64         13.92         2.09 o                         
  12   0  10         12.62         18.86         2.92 o                         
  13   0  10         32.60         20.15         2.36 o                         
 -18   1  10          3.55          2.87         1.31 o                         
 -17   1  10          5.68          5.77         1.22 o                         
 -16   1  10          5.98         11.33         1.34 o                         
 -15   1  10         25.63         21.88         1.52 o                         
 -14   1  10          8.11         10.44         1.61 o                         
 -13   1  10         16.43         15.63         1.73 o                         
 -12   1  10         29.15         37.26         2.25 o                         
 -11   1  10         56.50         60.19         2.13 o                         
 -10   1  10         33.66         38.89         2.21 o                         
  -9   1  10         11.43         13.09         1.84 o                         
  -8   1  10        254.46        247.10         4.17 o                         
  -7   1  10        222.00        222.85         4.10 o                         
  -6   1  10          0.02         -1.40         1.85 o                         
  -5   1  10        110.18        110.26         2.79 o                         
  -4   1  10         29.26         53.73         2.74 o                         
  -3   1  10         22.43         25.88         1.86 o                         
  -2   1  10         51.11         52.26         2.06 o                         
  -1   1  10        285.25        267.03         5.79 o                         
   0   1  10         40.42         40.01         1.79 o                         
   1   1  10         11.94         11.86         1.60 o                         
   2   1  10         67.26         80.57         2.19 o                         
   3   1  10          6.96         32.58         1.76 o                         
   4   1  10         20.59         22.19         1.80 o                         
   5   1  10         49.85         52.67         2.09 o                         
   6   1  10          1.34          6.05         1.91 o                         
   7   1  10         32.85         38.57         2.15 o                         
   8   1  10          0.36          3.50         1.75 o                         
   9   1  10          8.69         13.21         1.63 o                         
  10   1  10          1.18          2.39         1.67 o                         
  11   1  10          4.05          3.73         1.44 o                         
  12   1  10         12.74         10.59         2.27 o                         
  13   1  10         44.35         42.55         1.50 o                         
 -17   2  10         18.62         17.39         1.95 o                         
 -16   2  10         11.80         11.49         1.51 o                         
 -15   2  10         19.21         23.46         2.37 o                         
 -14   2  10          0.09          2.58         2.04 o                         
 -13   2  10         43.48         51.71         2.80 o                         
 -12   2  10         74.36         73.12         3.26 o                         
 -11   2  10         16.61         29.93         2.75 o                         
 -10   2  10          0.96         14.89         3.16 o                         
  -9   2  10        663.89        665.19        11.38 o                         
  -8   2  10         84.40        121.45         3.22 o                         
  -7   2  10          0.01          6.46         1.71 o                         
  -6   2  10        403.71        402.68         7.20 o                         
  -5   2  10         51.78         53.77         2.35 o                         
  -4   2  10         60.43         50.07         2.23 o                         
  -3   2  10          4.43          9.16         1.65 o                         
  -2   2  10         39.35         39.53         2.54 o                         
  -1   2  10          0.23          4.26         1.88 o                         
   0   2  10         83.03         75.46         2.48 o                         
   1   2  10        230.35        273.51         5.95 o                         
   2   2  10        164.47        144.69         3.35 o                         
   3   2  10        379.28        355.61         6.30 o                         
   4   2  10         54.12        104.31        11.42 o                         
   5   2  10        251.06        243.64         7.77 o                         
   6   2  10        144.85        147.70         3.59 o                         
   7   2  10          0.02          3.64         1.86 o                         
   8   2  10         99.77         93.51         2.63 o                         
   9   2  10          9.72          8.62         1.53 o                         
  10   2  10         24.57         28.83         1.72 o                         
  11   2  10          0.86          3.73         1.24 o                         
  12   2  10          1.76          1.41         1.16 o                         
 -16   3  10          0.27          1.47         1.11 o                         
 -15   3  10         41.45         42.46         2.17 o                         
 -14   3  10         13.00         11.09         1.92 o                         
 -13   3  10         74.91         90.61         3.15 o                         
 -12   3  10         79.95         82.25         3.18 o                         
 -11   3  10          8.14         11.63         2.07 o                         
 -10   3  10         22.96         24.94         2.81 o                         
  -9   3  10         53.01         66.39         5.30 o                         
  -8   3  10         27.19         30.73         3.82 o                         
  -7   3  10        731.18        678.12        12.61 o                         
  -6   3  10         19.30         25.43         2.19 o                         
  -5   3  10        640.24        590.10        12.36 o                         
  -4   3  10         51.70         76.15         3.88 o                         
  -3   3  10         80.77         96.41         3.54 o                         
  -2   3  10        267.57        261.05         7.67 o                         
  -1   3  10        188.37        183.12         4.55 o                         
   0   3  10        159.56        220.42         8.50 o                         
   1   3  10        106.00         99.51         3.77 o                         
   2   3  10          5.81         90.81        15.24 o                         
   3   3  10          0.02          3.81         3.10 o                         
   4   3  10        130.37        143.55         5.60 o                         
   5   3  10          0.69          3.50         2.99 o                         
   6   3  10         86.77         87.50         5.76 o                         
   7   3  10          0.09          6.55         2.24 o                         
   8   3  10         22.41         29.67         2.23 o                         
   9   3  10         41.14         43.50         2.64 o                         
  10   3  10          0.99          5.62         1.44 o                         
  11   3  10         44.41         37.44         1.98 o                         
 -14   4  10          5.84          3.35         1.56 o                         
 -13   4  10          8.51         10.08         1.98 o                         
 -12   4  10         10.46          9.84         1.70 o                         
 -11   4  10        119.94        121.98         3.72 o                         
 -10   4  10        242.13        223.35         8.62 o                         
  -9   4  10         37.83         63.04         3.63 o                         
  -8   4  10        187.82        182.01         9.14 o                         
  -7   4  10        116.76        119.53         8.34 o                         
  -6   4  10          2.66         16.20         1.79 o                         
  -5   4  10         19.28         22.36         1.94 o                         
  -4   4  10         30.77         29.04         1.97 o                         
  -3   4  10        175.40        176.23         4.30 o                         
  -2   4  10         28.70         48.95         3.13 o                         
  -1   4  10         16.65         17.43         1.99 o                         
   0   4  10         61.29         51.18         2.12 o                         
   1   4  10        149.69        147.68         3.73 o                         
   2   4  10         35.90         46.17         2.17 o                         
   3   4  10         19.00         40.13         3.22 o                         
   4   4  10        197.29        192.98         5.16 o                         
   5   4  10         57.33         70.09         2.84 o                         
   6   4  10          0.26          6.61         2.31 o                         
   7   4  10          0.01          1.76         2.09 o                         
   8   4  10        212.50        209.52         5.31 o                         
   9   4  10         59.39         54.25         2.32 o                         
 -11   5  10          0.74          1.73         1.99 o                         
 -10   5  10        271.65        288.20         8.57 o                         
  -9   5  10        295.40        299.27        12.61 o                         
  -8   5  10         21.58         24.46         2.15 o                         
  -7   5  10         11.67          8.47         2.16 o                         
  -6   5  10          8.15         40.67         2.66 o                         
  -5   5  10         34.05         41.51         2.80 o                         
  -4   5  10          7.93         15.39         2.73 o                         
  -3   5  10         52.14         56.80         3.40 o                         
  -2   5  10         51.01         73.42         3.79 o                         
  -1   5  10         69.77         69.84         7.08 o                         
   0   5  10         37.76         37.96         2.99 o                         
   1   5  10        276.76        271.08         8.08 o                         
   2   5  10          0.44          2.24         1.53 o                         
   3   5  10          3.57          4.68         1.51 o                         
   4   5  10        152.10        163.55         5.91 o                         
   5   5  10         49.37         73.53         2.99 o                         
   6   5  10         34.94         33.78         1.75 o                         
  -6   6  10        158.15        162.13         6.94 o                         
  -5   6  10         16.45         20.69         2.17 o                         
  -4   6  10          1.89         20.70         5.48 o                         
  -3   6  10         14.13         28.39         2.65 o                         
  -2   6  10        124.24        168.45        33.63 o                         
  -1   6  10        133.86        164.08        27.24 o                         
   0   6  10         56.67         59.58         9.36 o                         
   1   6  10         54.23         73.80         3.98 o                         
 -16   1  11         10.69         14.01         1.25 o                         
 -15   1  11         42.90         44.04         1.69 o                         
 -14   1  11        131.14        131.55         3.83 o                         
 -13   1  11        113.51        121.34         4.63 o                         
 -12   1  11         47.21         42.33         2.01 o                         
 -11   1  11        154.13        170.65         3.27 o                         
 -10   1  11          3.75          2.95         1.61 o                         
  -9   1  11         25.24         31.16         1.79 o                         
  -8   1  11        974.70        907.06        14.09 o                         
  -7   1  11         26.03         35.50         1.77 o                         
  -6   1  11        322.51        304.74         5.05 o                         
  -5   1  11        110.55        111.65         2.75 o                         
  -4   1  11         12.80         36.66         2.49 o                         
  -3   1  11        556.43        514.43         8.93 o                         
  -2   1  11          0.53         24.82         2.19 o                         
  -1   1  11        738.15        652.28        10.47 o                         
   0   1  11        226.58        191.92         4.76 o                         
   1   1  11        106.90        139.89         5.90 o                         
   2   1  11        179.09        177.48         4.06 o                         
   3   1  11          5.97         78.15         6.38 o                         
   4   1  11          2.02          3.76         1.78 o                         
   5   1  11          0.01         -0.09         2.08 o                         
   6   1  11        118.80        131.21         3.61 o                         
   7   1  11          1.65          7.18         1.82 o                         
   8   1  11         82.61         77.19         4.92 o                         
   9   1  11         42.99         50.47         1.84 o                         
  10   1  11          5.98          1.91         1.30 o                         
  11   1  11         11.08         12.78         1.30 o                         
 -15   2  11          0.07          0.68         1.49 o                         
 -14   2  11          0.80          1.88         1.98 o                         
 -13   2  11          3.68          4.09         1.92 o                         
 -12   2  11          0.51         -0.22         2.64 o                         
 -11   2  11          7.43          4.59         1.86 o                         
 -10   2  11        253.06        259.93         5.32 o                         
  -9   2  11        260.94        271.50         5.55 o                         
  -8   2  11         26.70         27.54         2.78 o                         
  -7   2  11         37.56         36.82         2.03 o                         
  -6   2  11         20.84         20.67         1.64 o                         
  -5   2  11         79.72        101.64         2.70 o                         
  -4   2  11        358.07        351.20         8.10 o                         
  -3   2  11        102.57         90.48         2.63 o                         
  -2   2  11          2.38          5.95         1.94 o                         
  -1   2  11        400.86        406.69         7.89 o                         
   0   2  11        417.31        395.52         8.62 o                         
   1   2  11          7.92          7.75         1.90 o                         
   2   2  11        139.80        119.28         3.11 o                         
   3   2  11        146.26        143.94         3.47 o                         
   4   2  11          8.05         19.45         2.11 o                         
   5   2  11         99.10        107.23         3.20 o                         
   6   2  11          0.93          0.73         1.78 o                         
   7   2  11        325.59        325.58         7.00 o                         
   8   2  11          1.83          0.45         1.33 o                         
   9   2  11         51.59         56.10         2.10 o                         
  10   2  11         35.42         36.09         1.76 o                         
 -14   3  11          3.91         10.00         1.87 o                         
 -13   3  11         60.23         46.80         1.70 o                         
 -12   3  11         63.35         71.81         2.26 o                         
 -11   3  11        219.99        203.84         6.70 o                         
 -10   3  11         62.03         66.50         3.40 o                         
  -9   3  11         52.23         61.30         2.64 o                         
  -8   3  11        136.80        129.01         3.86 o                         
  -7   3  11        139.83        140.91         3.72 o                         
  -6   3  11          1.78          2.29         1.68 o                         
  -5   3  11          0.26          1.03         1.85 o                         
  -4   3  11         49.89         54.35         3.33 o                         
  -3   3  11         23.76         23.73         2.85 o                         
  -2   3  11          5.59          4.57         2.75 o                         
  -1   3  11         31.28         31.94         2.44 o                         
   0   3  11          4.39          6.06         2.10 o                         
   1   3  11          7.27          6.40         1.97 o                         
   2   3  11          8.36         25.06         6.24 o                         
   3   3  11        144.24        151.14         5.43 o                         
   4   3  11          0.63          2.86         2.43 o                         
   5   3  11         46.71         53.68         2.96 o                         
   6   3  11        245.46        273.25         6.84 o                         
   7   3  11        121.42        124.15         3.48 o                         
   8   3  11          3.96          4.91         1.39 o                         
   9   3  11         13.16         11.06         1.96 o                         
 -12   4  11        158.91        169.96         4.43 o                         
 -11   4  11          0.70          1.72         1.35 o                         
 -10   4  11        191.47        222.57         6.90 o                         
  -9   4  11        132.72        129.49         4.58 o                         
  -8   4  11         92.82        100.12         3.97 o                         
  -7   4  11        153.12        148.59         5.55 o                         
  -6   4  11        152.08        121.51         6.51 o                         
  -5   4  11          0.91         20.16         8.72 o                         
  -4   4  11         80.53         78.55         4.38 o                         
  -3   4  11         23.10         20.73         2.16 o                         
  -2   4  11          0.56         -0.72         1.60 o                         
  -1   4  11         97.56         95.63         3.00 o                         
   0   4  11        326.34        298.30         9.95 o                         
   1   4  11          6.43         16.50         2.43 o                         
   2   4  11        188.41        178.18         5.89 o                         
   3   4  11         90.49         78.06         3.42 o                         
   4   4  11          0.71          2.18         1.73 o                         
   5   4  11        374.11        377.56         9.07 o                         
   6   4  11          0.00          0.00         1.23 o                         
  -8   5  11          1.07          6.53         1.42 o                         
  -7   5  11         22.24         25.44         1.83 o                         
  -6   5  11        222.19        246.32        10.58 o                         
  -5   5  11        179.98        164.57         7.45 o                         
  -4   5  11         16.06         18.47         2.75 o                         
  -3   5  11          2.28         32.87         3.28 o                         
  -2   5  11        461.64        407.79        16.62 o                         
  -1   5  11         42.36         28.29         2.72 o                         
   0   5  11         41.00         49.13         3.31 o                         
   1   5  11         42.14         51.31         3.36 o                         
   2   5  11        102.13         83.55         4.27 o                         
   3   5  11         79.45         55.40         3.19 o                         
 -14   0  12         22.82         27.03         2.51 o                         
 -13   0  12         28.00         23.68         2.08 o                         
 -12   0  12        416.13        412.91        12.21 o                         
 -11   0  12         11.82          6.49         2.26 o                         
 -10   0  12       1113.62       1174.50        27.30 o                         
  -9   0  12        871.54        855.39        20.20 o                         
  -8   0  12         91.27        112.87         6.96 o                         
  -7   0  12        566.84        579.60        12.10 o                         
  -6   0  12        203.62        242.26         7.18 o                         
  -5   0  12          1.05          6.38         2.45 o                         
  -4   0  12        297.78        263.54         6.89 o                         
  -3   0  12        101.36        116.14         6.21 o                         
  -2   0  12         85.41        105.44         7.37 o                         
  -1   0  12         92.63         82.34         4.13 o                         
   0   0  12        494.46        510.34        17.96 o                         
   1   0  12        409.66        451.09        15.01 o                         
   2   0  12        423.47        438.73        13.17 o                         
   5   0  12         54.20         60.96         2.37 o                         
   6   0  12        187.22        223.60        10.08 o                         
   7   0  12          0.78          6.73         2.83 o                         
   8   0  12        255.28        272.55        11.49 o                         
 -14   1  12         72.32         71.29         2.84 o                         
 -13   1  12         26.92         30.36         2.15 o                         
 -12   1  12          0.86          1.94         1.66 o                         
 -11   1  12         30.73         33.23         1.63 o                         
 -10   1  12         13.31         13.39         1.44 o                         
  -9   1  12          0.62          0.78         1.46 o                         
  -8   1  12          4.59          5.80         1.87 o                         
  -7   1  12        107.17        108.84         2.84 o                         
  -6   1  12         96.04        101.76         2.51 o                         
  -5   1  12          0.36          5.92         1.46 o                         
  -4   1  12         46.26         46.39         1.85 o                         
  -3   1  12         61.92         53.74         2.24 o                         
  -2   1  12         62.52         56.90         3.33 o                         
  -1   1  12         95.44         81.57         2.80 o                         
   0   1  12          2.03          9.94         1.99 o                         
   1   1  12          2.77         18.35         2.99 o                         
   2   1  12          1.22          2.64         1.58 o                         
   3   1  12          3.05          2.86         1.80 o                         
   4   1  12         25.42         29.51         2.78 o                         
   5   1  12          6.64          8.54         1.60 o                         
   6   1  12         46.65         60.80         1.99 o                         
   7   1  12         30.94         38.59         2.00 o                         
   8   1  12          2.03          2.82         1.16 o                         
 -13   2  12         27.67         32.03         1.84 o                         
 -12   2  12         60.05         58.27         2.64 o                         
 -11   2  12          8.67         16.75         2.12 o                         
 -10   2  12         43.74         56.45         2.35 o                         
  -9   2  12          4.07          6.35         1.41 o                         
  -8   2  12         39.84         34.92         1.56 o                         
  -7   2  12        152.79        152.97         4.21 o                         
  -6   2  12         27.29         33.77         1.63 o                         
  -5   2  12          0.41          5.33         1.61 o                         
  -4   2  12         33.35         33.29         1.59 o                         
  -3   2  12          6.86         11.29         1.48 o                         
  -2   2  12         59.67         62.85         2.64 o                         
  -1   2  12         66.34         63.88         3.75 o                         
   0   2  12         54.10         60.45         3.85 o                         
   1   2  12         37.32         44.82         3.20 o                         
   2   2  12          5.68          5.62         2.15 o                         
   3   2  12         20.15         21.02         2.82 o                         
   4   2  12         12.17         17.67         1.97 o                         
   5   2  12        168.74        196.64         5.13 o                         
   6   2  12        216.21        213.16         5.47 o                         
   7   2  12          5.79          5.39         1.19 o                         
 -11   3  12          6.49          5.52         1.83 o                         
 -10   3  12         13.07         15.73         1.32 o                         
  -9   3  12         32.82         25.01         1.22 o                         
  -8   3  12         21.32         28.07         1.53 o                         
  -7   3  12        113.54        118.34         3.47 o                         
  -6   3  12        137.72        131.80         5.22 o                         
  -5   3  12         19.43         21.69         2.59 o                         
  -4   3  12         57.30         60.57         2.45 o                         
  -3   3  12        221.92        208.32         4.67 o                         
  -2   3  12        195.78        195.81         6.04 o                         
  -1   3  12         85.55         67.23         4.17 o                         
   0   3  12         22.92         29.69         2.44 o                         
   1   3  12         13.13         26.20         3.32 o                         
   2   3  12          9.95          6.70         2.62 o                         
   3   3  12         34.72         32.66         2.93 o                         
   4   3  12         92.31        113.88         5.35 o                         
   5   3  12          6.99         11.91         1.87 o                         
  -8   4  12         24.88         31.55         2.60 o                         
  -7   4  12         54.79         54.15         2.40 o                         
  -6   4  12          2.45          2.63         1.65 o                         
  -5   4  12         72.36         57.04         4.31 o                         
  -4   4  12          1.95          1.86         1.61 o                         
  -3   4  12          9.83          9.27         2.92 o                         
  -2   4  12         44.35         48.90         2.13 o                         
  -1   4  12         25.12         25.74         1.73 o                         
   0   4  12         42.95         42.55         1.93 o                         
   1   4  12          4.54          9.99         1.91 o                         
   2   4  12         62.73         61.58         3.22 o                         
 -11   1  13        143.29        148.99         6.05 o                         
 -10   1  13        251.61        274.10         6.66 o                         
  -9   1  13         43.37         63.89         2.27 o                         
  -8   1  13         16.68         19.60         1.64 o                         
  -7   1  13        428.97        413.09         9.90 o                         
  -6   1  13          5.78          4.28         2.01 o                         
  -5   1  13         22.54         28.46         2.03 o                         
  -4   1  13         25.34         21.27         1.64 o                         
  -3   1  13         32.75         36.15         1.79 o                         
  -2   1  13         21.92         18.54         1.58 o                         
  -1   1  13         95.52         70.98         2.19 o                         
   0   1  13         12.99          9.62         1.70 o                         
   1   1  13         32.98         62.83         3.06 o                         
   2   1  13         63.75         59.80         2.41 o                         
   3   1  13        117.01        137.14         4.89 o                         
   4   1  13          2.18         11.48         1.42 o                         
  -9   2  13         18.00         19.08         1.38 o                         
  -8   2  13         12.09          9.54         1.32 o                         
  -7   2  13         33.32         44.46         1.84 o                         
  -6   2  13          4.50         15.83         1.49 o                         
  -5   2  13          0.68          6.09         1.74 o                         
  -4   2  13          0.03          3.60         2.86 o                         
  -3   2  13          8.85         12.52         2.99 o                         
  -2   2  13         60.02         53.52         3.86 o                         
  -1   2  13          6.72          7.52         2.80 o                         
   0   2  13         31.27         27.28         2.10 o                         
   1   2  13         20.17         21.98         1.98 o                         
   2   2  13          0.00          5.10         2.65 o                         
   3   2  13         26.12         35.86         1.90 o                         
  -6   3  13          2.27          3.10         1.15 o                         
  -5   3  13          0.00          0.78         1.21 o                         
  -4   3  13         35.92         29.20         1.61 o                         
  -3   3  13          1.57          1.75         1.86 o                         
  -2   3  13          4.08          8.17         1.97 o                         
  -1   3  13          1.99          0.99         1.82 o                         
   0   3  13         14.42         11.97         1.89 o                         
  -4   0  14         18.19         16.33         2.00 o                         
  -3   0  14          2.10          3.07         1.77 o                         
                                                                                
