# Supplementary material for: Crystal structures and Hirshfeld surface analysis of 2-(adamantan-1-yl)-5-(4-fluoro­phen­yl)-1,3,4-oxa­diazole and 2-(adamantan-1-yl)-5-(4-chloro­phen­yl)-1,3,4-oxa­diazole
Source: Acta Crystallogr E Crystallogr Commun. 2019 Apr 12;75(Pt 5):611–5. doi: 10.1107/S2056989019004651 (PMC6505599; doi:10.1107/S2056989019004651)
Supplement: Supplementary file 3 [file e-75-00611-IIsup5.hkl]

data_II                                                                         
_shelx_title ' emam02'                                                          
_shelx_refln_list_code          4                                               
_shelx_F_calc_maximum      253.30                                               
_exptl_crystal_F_000       664.00                                               
_reflns_d_resolution_high  0.7856                                               
                                                                                
loop_                                                                           
 _space_group_symop_operation_xyz                                               
 'x, y, z'                                                                      
 '-x+1/2, y+1/2, -z+1/2'                                                        
 '-x, -y, -z'                                                                   
 'x-1/2, -y-1/2, z-1/2'                                                         
                                                                                
_cell_length_a    13.0824                                                       
_cell_length_b     6.4926                                                       
_cell_length_c    18.5129                                                       
_cell_angle_alpha  90.000                                                       
_cell_angle_beta  105.561                                                       
_cell_angle_gamma  90.000                                                       
                                                                                
_shelx_F_squared_multiplier     1.000                                           
                                                                                
loop_                                                                           
 _refln_index_h                                                                 
 _refln_index_k                                                                 
 _refln_index_l                                                                 
 _refln_F_squared_calc                                                          
 _refln_F_squared_meas                                                          
 _refln_F_squared_sigma                                                         
 _refln_observed_status                                                         
   2   0   0       4012.43       4148.07       124.71 o                         
   4   0   0       2604.36       2981.37        90.00 o                         
   6   0   0          7.59         15.01         1.47 o                         
   8   0   0        261.92        287.82         4.98 o                         
  10   0   0          4.14          3.83         0.70 o                         
  12   0   0       2820.31       2980.93        37.24 o                         
  14   0   0        807.28        914.75        20.33 o                         
   1   1   0       2715.68       1774.32        60.11 o                         
   2   1   0       6322.90       6873.82       119.04 o                         
   3   1   0         54.59         45.16         1.33 o                         
   4   1   0       4289.77       4731.44       100.78 o                         
   5   1   0         49.07         38.88         2.02 o                         
   6   1   0       1692.55       2122.59        64.62 o                         
   7   1   0        106.21        100.71         4.23 o                         
   8   1   0        138.20        134.04         2.40 o                         
   9   1   0        393.94        337.70         4.81 o                         
  10   1   0       1845.01       1888.15        23.83 o                         
  11   1   0        287.84        232.12         3.64 o                         
  12   1   0          5.31         10.10         0.73 o                         
  13   1   0         54.79         44.04         1.29 o                         
  14   1   0         53.78         55.34         1.38 o                         
  15   1   0         77.69         77.07         3.33 o                         
   0   2   0       2511.99       2520.67        76.05 o                         
   1   2   0          4.63          5.86         0.41 o                         
   2   2   0         65.99         74.90         2.60 o                         
   3   2   0        130.81        121.83         3.42 o                         
   4   2   0         82.65        121.65         3.18 o                         
   5   2   0       1336.47       1171.25        27.02 o                         
   6   2   0       3014.34       3415.57        73.35 o                         
   7   2   0        372.63        351.11         6.88 o                         
   8   2   0        312.78        337.71         6.12 o                         
   9   2   0         17.47          9.81         0.85 o                         
  10   2   0          8.48          7.12         0.84 o                         
  11   2   0        505.46        421.01         5.63 o                         
  12   2   0        665.39        635.30         7.89 o                         
  13   2   0         72.03         53.99         1.31 o                         
  14   2   0        103.63        103.36         2.31 o                         
  15   2   0         46.24         50.84         1.70 o                         
   1   3   0        506.13        505.15         9.26 o                         
   2   3   0        726.59        713.13        12.74 o                         
   3   3   0         76.83         58.16         1.49 o                         
   4   3   0       1296.41       1448.60        25.81 o                         
   5   3   0          8.37          6.75         0.87 o                         
   6   3   0        268.61        361.77         9.01 o                         
   7   3   0          2.63          3.88         0.49 o                         
   8   3   0          1.77         28.29         1.13 o                         
   9   3   0        431.38        380.29         4.82 o                         
  10   3   0        223.34        228.04         3.37 o                         
  11   3   0        197.60        166.82         2.71 o                         
  12   3   0        303.42        325.72         4.67 o                         
  13   3   0         49.01         49.22         1.29 o                         
  14   3   0          2.40          1.42         0.53 o                         
   0   4   0       1712.14       1478.87        22.84 o                         
   1   4   0         14.78         12.51         0.66 o                         
   2   4   0        116.19        145.90         2.50 o                         
   3   4   0        288.70        294.26         4.41 o                         
   4   4   0         13.23         13.66         0.80 o                         
   5   4   0         12.26         16.70         0.84 o                         
   6   4   0       1560.94       1663.24        18.23 o                         
   7   4   0        257.40        224.51         3.02 o                         
   8   4   0         76.69        135.09         5.50 o                         
   9   4   0         65.43         58.14         2.23 o                         
  10   4   0         30.61         44.52         2.55 o                         
  11   4   0          0.53          0.31         0.53 o                         
  12   4   0         86.02         69.62         1.36 o                         
  13   4   0          0.84          1.58         0.55 o                         
   1   5   0          0.92          2.43         0.74 o                         
   2   5   0       1126.42       1182.19        13.14 o                         
   3   5   0        830.74        777.08         9.50 o                         
   4   5   0        842.27        877.40        11.48 o                         
   5   5   0        582.73        540.40         6.84 o                         
   6   5   0         34.14         56.56         1.75 o                         
   7   5   0         57.76         49.83         1.24 o                         
   8   5   0        163.10        223.00         8.08 o                         
   9   5   0         89.92         73.03         1.22 o                         
  10   5   0        321.79        317.04         5.10 o                         
  11   5   0         93.13         86.84         1.77 o                         
  12   5   0          0.39          3.93         1.00 o                         
   0   6   0        233.93        198.23         4.52 o                         
   1   6   0        433.89        420.14         5.91 o                         
   2   6   0        160.98        162.97         2.22 o                         
   3   6   0        544.55        535.61         5.96 o                         
   4   6   0        557.02        623.04         7.69 o                         
   5   6   0          7.24         11.08         1.10 o                         
   6   6   0        127.47        146.19         3.38 o                         
   7   6   0        143.23        160.88         2.46 o                         
   8   6   0        264.18        279.25         4.24 o                         
   9   6   0         13.97         11.14         0.67 o                         
  10   6   0          9.15         12.41         0.86 o                         
   1   7   0          1.80          2.00         0.50 o                         
   2   7   0         89.62         92.27         1.55 o                         
   3   7   0          9.37          9.95         0.67 o                         
   4   7   0        181.29        178.75         2.92 o                         
   5   7   0        178.84        172.13         3.11 o                         
   6   7   0         80.12         95.89         3.80 o                         
   7   7   0         12.94         13.30         0.74 o                         
   8   7   0        108.83        114.23         3.98 o                         
 -15   0   1        118.93        122.35         4.68 o                         
 -13   0   1        167.27        178.95         3.47 o                         
 -11   0   1         22.31         15.02         0.90 o                         
  -9   0   1       1409.68       1556.35        19.63 o                         
  -7   0   1       5142.63       5965.57       180.09 o                         
  -5   0   1         18.98         15.59         1.36 o                         
  -3   0   1       4845.42       5342.08       160.65 o                         
  -1   0   1        675.07        779.56        23.52 o                         
   1   0   1        526.13        552.04        16.74 o                         
   3   0   1        603.71        710.12        21.76 o                         
   5   0   1        248.20        353.91        11.41 o                         
   7   0   1       1334.22       1507.99        46.43 o                         
   9   0   1        405.53        470.87         5.91 o                         
  11   0   1       2369.14       2720.26        37.29 o                         
  13   0   1        266.74        258.61         6.52 o                         
  15   0   1        142.90        187.03         6.38 o                         
 -16   1   1          4.33          3.49         0.73 o                         
 -15   1   1         43.68         47.51         1.80 o                         
 -14   1   1         47.55         42.66         1.44 o                         
 -13   1   1         39.07         42.41         1.31 o                         
 -12   1   1          3.60          1.89         0.68 o                         
 -11   1   1       1659.48       1799.05        21.09 o                         
 -10   1   1        529.72        436.41         5.64 o                         
  -9   1   1        239.55        234.60         2.81 o                         
  -8   1   1         30.91         24.39         1.20 o                         
  -7   1   1         12.64         60.31         3.20 o                         
  -6   1   1        918.36        754.35        23.56 o                         
  -5   1   1       1771.60       1998.38        60.63 o                         
  -4   1   1         73.58         50.32         2.14 o                         
  -3   1   1         24.59         50.60         7.56 o                         
  -2   1   1       3893.42       2812.47        48.77 o                         
  -1   1   1      12608.36      12934.25       213.05 o                         
   0   1   1        434.44        306.35         5.45 o                         
   1   1   1        116.14        182.10         3.35 o                         
   2   1   1       1646.41       1183.88        25.34 o                         
   3   1   1       3309.62       3551.33        75.65 o                         
   4   1   1       1831.20       1359.56        29.32 o                         
   5   1   1       2484.02       2853.14        61.13 o                         
   6   1   1       3821.66       3396.23        86.97 o                         
   7   1   1       1070.80       1183.73        36.82 o                         
   8   1   1         24.67         21.71         0.84 o                         
   9   1   1       1818.19       1855.55        20.23 o                         
  10   1   1         50.20         48.36         1.40 o                         
  11   1   1        656.32        722.62         7.83 o                         
  12   1   1         72.78         52.95         1.26 o                         
  13   1   1         22.29         21.41         1.09 o                         
  14   1   1         12.33         13.62         1.09 o                         
  15   1   1        141.93        148.82         8.54 o                         
 -15   2   1        300.44        343.32        10.88 o                         
 -14   2   1        190.80        185.49         3.03 o                         
 -13   2   1         64.03         66.34         1.62 o                         
 -12   2   1        109.33        104.42         2.09 o                         
 -11   2   1        605.37        674.92         7.91 o                         
 -10   2   1         39.29         24.65         1.23 o                         
  -9   2   1        362.24        381.66         5.81 o                         
  -8   2   1         32.10         28.13         1.01 o                         
  -7   2   1       1345.21       1547.77        33.87 o                         
  -6   2   1        208.72        160.56         3.44 o                         
  -5   2   1        158.14        185.88         4.46 o                         
  -4   2   1          3.21          3.41         0.54 o                         
  -3   2   1         20.37         39.68         1.17 o                         
  -2   2   1       1232.81        933.16        16.46 o                         
  -1   2   1       3134.54       3072.43        53.11 o                         
   0   2   1          2.71          1.58         0.58 o                         
   1   2   1       1120.73       1180.14        25.36 o                         
   2   2   1         62.96         48.33         1.13 o                         
   3   2   1          0.53         12.78         1.45 o                         
   4   2   1        855.24        787.40        17.27 o                         
   5   2   1       2939.08       3326.53        71.36 o                         
   6   2   1        167.93        156.73         5.87 o                         
   7   2   1        436.54        424.96        13.13 o                         
   8   2   1        147.64        129.30         2.24 o                         
   9   2   1          5.80         12.74         0.87 o                         
  10   2   1        339.13        256.22         3.66 o                         
  11   2   1        109.57        117.66         2.24 o                         
  12   2   1         92.81         68.12         1.58 o                         
  13   2   1        111.07        101.73         1.81 o                         
  14   2   1         83.48         70.91         1.43 o                         
  15   2   1          0.08          3.29         1.64 o                         
 -15   3   1         71.43         60.49         1.66 o                         
 -14   3   1         53.25         50.06         1.26 o                         
 -13   3   1         43.28         44.85         1.14 o                         
 -12   3   1        164.55        138.28         2.79 o                         
 -11   3   1         92.76         93.27         1.65 o                         
 -10   3   1        264.65        233.22         3.66 o                         
  -9   3   1        601.66        646.77         8.00 o                         
  -8   3   1         96.73         88.95         1.43 o                         
  -7   3   1         27.80         40.52         1.16 o                         
  -6   3   1        693.00        574.69         6.18 o                         
  -5   3   1       1266.94       1340.45        23.99 o                         
  -4   3   1        806.42        773.50        19.05 o                         
  -3   3   1       1094.56       1200.13        18.44 o                         
  -2   3   1        122.68         76.31         1.36 o                         
  -1   3   1          0.64          7.89         0.98 o                         
   0   3   1       3015.36       2658.45        39.71 o                         
   1   3   1       1872.42       1976.87        34.55 o                         
   2   3   1          6.59         12.07         0.73 o                         
   3   3   1        937.06        902.61        16.24 o                         
   4   3   1       1205.31       1112.34        24.55 o                         
   5   3   1          1.01         14.83         2.49 o                         
   6   3   1        121.34        112.40         1.71 o                         
   7   3   1         14.98         23.32         1.88 o                         
   8   3   1        890.03        776.51         9.46 o                         
   9   3   1       1106.44       1113.71        14.44 o                         
  10   3   1         36.88         29.08         0.98 o                         
  11   3   1         11.67         20.97         0.97 o                         
  12   3   1         26.22         17.57         0.90 o                         
  13   3   1         62.10         60.97         1.54 o                         
  14   3   1          4.25          4.98         0.61 o                         
 -14   4   1          5.13          3.68         0.51 o                         
 -13   4   1        124.63        120.19         2.34 o                         
 -12   4   1         19.56         23.10         0.70 o                         
 -11   4   1        112.51        119.22         2.05 o                         
 -10   4   1        689.34        610.91         7.56 o                         
  -9   4   1        336.77        325.60         3.66 o                         
  -8   4   1        568.53        503.15         5.98 o                         
  -7   4   1       1988.65       1996.65        23.28 o                         
  -6   4   1        271.82        231.99         3.09 o                         
  -5   4   1         39.50         40.63         1.59 o                         
  -4   4   1         19.21         19.73         0.95 o                         
  -3   4   1       1778.79       1890.92        23.72 o                         
  -2   4   1        998.14        877.57        10.43 o                         
  -1   4   1         13.93          8.45         0.71 o                         
   0   4   1         29.75         28.64         1.14 o                         
   1   4   1        701.63        788.24         8.82 o                         
   2   4   1        505.50        451.40         6.67 o                         
   3   4   1         14.71         34.03         1.66 o                         
   4   4   1          0.05          1.42         0.55 o                         
   5   4   1       1201.39       1237.15        13.69 o                         
   6   4   1        199.61        170.48         5.30 o                         
   7   4   1        273.68        281.94         6.69 o                         
   8   4   1          9.29          7.58         0.71 o                         
   9   4   1        937.63        978.01        10.97 o                         
  10   4   1         29.66         20.56         0.90 o                         
  11   4   1        115.35        110.13         1.72 o                         
  12   4   1         27.34         25.45         0.82 o                         
  13   4   1        230.37        229.35         4.48 o                         
 -11   5   1        181.44        161.98         2.94 o                         
 -10   5   1         17.16         17.15         0.67 o                         
  -9   5   1        461.49        468.28         6.22 o                         
  -8   5   1        267.56        241.30         2.69 o                         
  -7   5   1        362.11        386.35         5.27 o                         
  -6   5   1        171.25        162.36         2.39 o                         
  -5   5   1       1170.68       1202.06        15.46 o                         
  -4   5   1         42.18         48.33         1.27 o                         
  -3   5   1        592.13        630.25         7.82 o                         
  -2   5   1        183.24        177.78         2.70 o                         
  -1   5   1         42.67         58.46         1.79 o                         
   0   5   1        103.98         93.64         2.60 o                         
   1   5   1         67.30         87.10         1.68 o                         
   2   5   1        101.57         92.64         1.74 o                         
   3   5   1        789.32        818.44        11.76 o                         
   4   5   1         16.81         21.43         1.05 o                         
   5   5   1          6.03         13.96         0.76 o                         
   6   5   1        169.71        153.51         2.03 o                         
   7   5   1        750.26        765.81         8.72 o                         
   8   5   1        388.41        358.25         4.66 o                         
   9   5   1        133.45        144.36         2.41 o                         
  10   5   1          1.19          0.51         0.58 o                         
  11   5   1          0.38          4.78         0.66 o                         
  12   5   1         94.77         87.89         1.95 o                         
 -11   6   1          0.51          0.40         0.64 o                         
 -10   6   1          3.42          1.98         0.69 o                         
  -9   6   1          1.79          2.04         0.74 o                         
  -8   6   1         83.42         88.17         1.86 o                         
  -7   6   1         29.15         30.52         1.03 o                         
  -6   6   1         48.96         48.28         1.45 o                         
  -5   6   1         52.54         75.00         4.09 o                         
  -4   6   1         33.36         36.97         1.10 o                         
  -3   6   1        390.16        446.53         5.09 o                         
  -2   6   1          8.75         19.20         0.95 o                         
  -1   6   1        164.29        162.90         2.75 o                         
   0   6   1         12.36         15.07         0.84 o                         
   1   6   1         15.84         19.73         0.83 o                         
   2   6   1         67.68         58.44         1.41 o                         
   3   6   1        514.27        580.45         8.02 o                         
   4   6   1          3.66          5.45         0.83 o                         
   5   6   1        137.91        120.58         2.18 o                         
   6   6   1          0.04          1.50         0.64 o                         
   7   6   1        132.59        129.94         3.14 o                         
   8   6   1          1.67          1.47         0.69 o                         
   9   6   1         45.56         54.53         1.26 o                         
  10   6   1          4.21          4.20         0.70 o                         
  -8   7   1         58.78         61.13         2.48 o                         
  -7   7   1          0.27          1.66         0.67 o                         
  -6   7   1         86.37        102.95         2.85 o                         
  -5   7   1         14.60          7.79         0.75 o                         
  -4   7   1        180.23        184.92         3.01 o                         
  -3   7   1        397.91        413.44         4.52 o                         
  -2   7   1          2.23          1.33         0.60 o                         
  -1   7   1         30.48         45.67         0.85 o                         
   0   7   1         32.05         31.13         0.72 o                         
   1   7   1          0.75          2.06         0.66 o                         
   2   7   1         49.38         53.09         1.37 o                         
   3   7   1         14.16         23.54         1.32 o                         
   4   7   1         26.62         27.65         1.25 o                         
   5   7   1         29.28         32.22         1.20 o                         
   6   7   1          1.62          3.19         0.92 o                         
   7   7   1          2.91          2.31         0.58 o                         
   8   7   1         62.34         65.21         2.45 o                         
   1   8   1         43.95         41.45         1.78 o                         
   2   8   1          1.25          1.24         0.90 o                         
   3   8   1        103.36         89.63         3.11 o                         
 -16   0   2        137.24        139.99         4.76 o                         
 -14   0   2         55.03         51.15         3.10 o                         
 -12   0   2        276.10        309.73         4.53 o                         
 -10   0   2        321.00        382.67         5.36 o                         
  -8   0   2       1916.65       2077.08        44.96 o                         
  -6   0   2       2931.85       3427.36       103.69 o                         
  -4   0   2        489.47        538.38        16.68 o                         
  -2   0   2        448.69        456.69        13.98 o                         
   0   0   2        733.10        767.30        16.33 o                         
   2   0   2      10078.81      10115.16       303.75 o                         
   4   0   2       8407.46       9274.49       278.91 o                         
   6   0   2       2075.49       2723.75        82.76 o                         
   8   0   2        866.32        989.37        12.68 o                         
  10   0   2        162.09        146.14         2.48 o                         
  12   0   2          8.32          7.34         1.11 o                         
  14   0   2          9.91          6.50         1.10 o                         
 -16   1   2         13.49         11.88         0.70 o                         
 -15   1   2        114.94        119.98         4.87 o                         
 -14   1   2         10.18         16.27         0.80 o                         
 -13   1   2         45.36         37.08         0.99 o                         
 -12   1   2        780.29        807.36         8.66 o                         
 -11   1   2        494.71        446.61         5.43 o                         
 -10   1   2        198.93        252.60         6.86 o                         
  -9   1   2         97.75         78.99         1.30 o                         
  -8   1   2         82.78        106.06         1.84 o                         
  -7   1   2        467.33        396.96        13.03 o                         
  -6   1   2       1265.57       1409.07        43.11 o                         
  -5   1   2        338.08        258.60         8.45 o                         
  -4   1   2       1113.58       1148.50        34.96 o                         
  -3   1   2        343.71        255.33         4.67 o                         
  -2   1   2       2858.49       3170.35        55.13 o                         
  -1   1   2         18.81         18.90         0.94 o                         
   0   1   2      19937.66      19421.92       335.65 o                         
   1   1   2        643.30        446.17         9.70 o                         
   2   1   2       2721.34       2753.47        82.84 o                         
   3   1   2         97.35         79.67         3.03 o                         
   4   1   2         37.36         51.44         7.66 o                         
   5   1   2          2.18          1.76         1.18 o                         
   6   1   2         66.06        160.64         5.97 o                         
   7   1   2        226.16        187.95         4.05 o                         
   8   1   2        599.23        584.04         6.00 o                         
   9   1   2        211.17        163.44         2.22 o                         
  10   1   2          5.62         14.40         1.04 o                         
  11   1   2         96.74         93.41         1.64 o                         
  12   1   2          1.05          0.67         0.69 o                         
  13   1   2          0.09          0.14         0.66 o                         
  14   1   2        271.33        282.63         4.72 o                         
  15   1   2          5.50          5.57         1.28 o                         
 -15   2   2          0.49          1.10         0.63 o                         
 -14   2   2        407.67        414.31         6.11 o                         
 -13   2   2         22.44         21.24         0.95 o                         
 -12   2   2          8.82         37.65         1.58 o                         
 -11   2   2        103.65         89.30         1.90 o                         
 -10   2   2         38.65         61.38         1.60 o                         
  -9   2   2        453.23        400.25         5.15 o                         
  -8   2   2        818.95        883.54         9.86 o                         
  -7   2   2        274.17        243.89         5.01 o                         
  -6   2   2        117.57        126.29         3.39 o                         
  -5   2   2        154.49        128.21         2.74 o                         
  -4   2   2         28.65         35.68         0.91 o                         
  -3   2   2        146.15        110.07         1.95 o                         
  -2   2   2       2279.38       2444.21        52.34 o                         
  -1   2   2        104.03         80.18         1.85 o                         
   0   2   2         12.23         14.25         0.73 o                         
   1   2   2        163.54        136.20         4.78 o                         
   2   2   2       3727.28       4136.01       124.79 o                         
   3   2   2       1124.46        905.17        28.02 o                         
   4   2   2       3150.43       3470.57        74.27 o                         
   5   2   2       1380.76       1178.71        25.75 o                         
   6   2   2        410.13        396.00        13.17 o                         
   7   2   2         31.61         28.98         0.90 o                         
   8   2   2         12.83         18.41         0.90 o                         
   9   2   2          3.26          5.39         1.11 o                         
  10   2   2          7.59         20.52         2.10 o                         
  11   2   2          3.08          3.72         0.74 o                         
  12   2   2        288.66        316.16         4.94 o                         
  13   2   2          7.20          8.72         0.66 o                         
  14   2   2          9.94          7.69         0.79 o                         
  15   2   2          3.63          4.01         0.54 o                         
 -15   3   2          5.19          6.34         1.03 o                         
 -14   3   2         12.04         31.66         1.21 o                         
 -13   3   2          0.38          0.31         0.68 o                         
 -12   3   2        232.54        228.43         3.49 o                         
 -11   3   2        201.86        181.89         2.45 o                         
 -10   3   2         14.61         39.01         1.33 o                         
  -9   3   2          1.09          1.77         0.54 o                         
  -8   3   2        146.27        164.76         2.05 o                         
  -7   3   2          2.72          3.41         0.46 o                         
  -6   3   2        442.80        454.43         5.27 o                         
  -5   3   2        209.94        186.10         4.77 o                         
  -4   3   2        532.86        572.55         9.07 o                         
  -3   3   2        205.95        184.61         3.20 o                         
  -2   3   2        142.10        174.57         4.22 o                         
  -1   3   2        639.32        555.59        10.06 o                         
   1   3   2          1.51          0.81         0.83 o                         
   2   3   2       1160.46       1189.23        25.96 o                         
   3   3   2        194.71        204.65         8.91 o                         
   4   3   2        513.48        548.05        17.82 o                         
   5   3   2        152.96        127.66         2.55 o                         
   6   3   2         12.09         15.56         0.92 o                         
   7   3   2        214.02        195.06         2.82 o                         
   8   3   2        278.72        329.34         6.42 o                         
   9   3   2        950.43        838.51        10.26 o                         
  10   3   2        392.49        412.36         5.02 o                         
  11   3   2        153.23        131.09         2.03 o                         
  12   3   2          2.70          8.28         0.93 o                         
  13   3   2          0.08          0.26         0.62 o                         
  14   3   2        252.87        279.55         5.23 o                         
 -14   4   2         34.83         30.08         1.07 o                         
 -13   4   2        101.66         96.10         2.56 o                         
 -12   4   2         11.27         11.28         0.63 o                         
 -11   4   2         43.52         32.91         1.03 o                         
 -10   4   2        168.63        197.54         2.70 o                         
  -9   4   2        290.96        266.47         3.11 o                         
  -8   4   2        142.38        131.57         2.02 o                         
  -7   4   2         25.04         22.17         0.96 o                         
  -6   4   2         36.32         33.32         1.07 o                         
  -5   4   2         85.10         67.52         1.37 o                         
  -4   4   2         25.38         29.98         1.27 o                         
  -3   4   2        129.88        106.84         1.52 o                         
  -2   4   2        253.47        291.59         6.23 o                         
  -1   4   2        312.27        282.20         4.42 o                         
   0   4   2        268.01        263.74         4.65 o                         
   1   4   2        170.87        153.13         4.87 o                         
   2   4   2          4.14         24.23         1.46 o                         
   3   4   2          2.86          6.75         0.57 o                         
   4   4   2        748.49        770.50         7.78 o                         
   5   4   2         19.62         19.82         0.76 o                         
   6   4   2         15.68         23.31         1.93 o                         
   7   4   2        500.02        420.35         5.70 o                         
   8   4   2         36.36         49.16         1.42 o                         
   9   4   2        112.66         98.46         1.76 o                         
  10   4   2          2.16          8.21         0.74 o                         
  11   4   2        164.18        144.75         2.32 o                         
  12   4   2        144.03        144.71         2.72 o                         
  13   4   2         11.47         12.51         0.91 o                         
 -13   5   2          0.38          0.16         0.57 o                         
 -12   5   2        198.48        178.81         7.94 o                         
 -11   5   2          2.56          1.76         0.49 o                         
 -10   5   2          3.25          2.78         0.56 o                         
  -9   5   2          0.74          0.72         0.66 o                         
  -8   5   2         86.40         97.03         1.76 o                         
  -7   5   2         28.60         26.29         0.93 o                         
  -6   5   2          8.83         15.53         1.00 o                         
  -5   5   2          0.16          0.39         1.13 o                         
  -4   5   2         37.24         45.81         1.15 o                         
  -3   5   2        722.98        704.90         7.65 o                         
  -2   5   2        632.74        620.61         7.19 o                         
  -1   5   2        929.26        831.63        10.09 o                         
   0   5   2        264.31        262.06         5.61 o                         
   1   5   2        357.76        349.24         5.44 o                         
   2   5   2         57.51         47.48         1.56 o                         
   3   5   2        282.26        253.11         3.96 o                         
   4   5   2        604.08        629.72         7.31 o                         
   5   5   2         56.07         46.77         1.14 o                         
   6   5   2         17.33         24.77         0.83 o                         
   7   5   2          9.96         10.00         0.75 o                         
   8   5   2         23.52         25.89         0.96 o                         
   9   5   2          5.82          6.01         0.63 o                         
  10   5   2        102.28         94.17         2.46 o                         
  11   5   2         37.70         37.43         1.01 o                         
  12   5   2         20.97         26.33         0.78 o                         
 -11   6   2         23.83         22.22         0.83 o                         
 -10   6   2          0.10          4.88         1.64 o                         
  -9   6   2         63.53         58.36         1.45 o                         
  -8   6   2        188.26        213.17         5.20 o                         
  -7   6   2        223.94        228.96         3.45 o                         
  -6   6   2        449.07        498.92         7.51 o                         
  -5   6   2         90.49         96.85         1.59 o                         
  -4   6   2         77.93         97.36         1.52 o                         
  -3   6   2        202.63        189.43         2.53 o                         
  -2   6   2        644.56        688.23         7.92 o                         
  -1   6   2         94.94         79.79         1.73 o                         
   0   6   2        531.54        586.84         7.29 o                         
   1   6   2         11.57         11.89         0.81 o                         
   2   6   2         23.22         28.15         1.20 o                         
   3   6   2          7.20          9.20         1.56 o                         
   4   6   2         31.46         29.44         1.18 o                         
   5   6   2          2.08          3.53         0.83 o                         
   6   6   2          7.95          7.99         0.81 o                         
   7   6   2         86.75         81.62         1.51 o                         
   8   6   2          1.52          3.21         0.75 o                         
   9   6   2         21.12         23.51         0.89 o                         
  10   6   2        100.44        108.81         3.73 o                         
  -8   7   2          3.29          8.22         1.08 o                         
  -7   7   2          0.02          0.58         1.07 o                         
  -6   7   2         13.80         15.66         2.76 o                         
  -5   7   2          7.81         11.62         0.89 o                         
  -4   7   2         38.83         42.13         0.96 o                         
  -3   7   2         15.57         14.84         0.66 o                         
  -2   7   2          0.48          2.00         0.50 o                         
  -1   7   2          0.29          2.08         0.50 o                         
   0   7   2         25.59         36.95         0.89 o                         
   1   7   2         11.55          8.38         0.73 o                         
   2   7   2         36.46         44.44         1.10 o                         
   3   7   2         86.07         89.61         2.38 o                         
   4   7   2         16.93         28.45         1.25 o                         
   5   7   2          0.04          0.67         0.93 o                         
   6   7   2         59.61         63.17         1.59 o                         
   7   7   2         11.06         11.32         0.78 o                         
   8   7   2        167.62        149.44         4.87 o                         
  -1   8   2          0.28          0.36         0.70 o                         
   0   8   2         17.25         20.86         1.31 o                         
   1   8   2         28.69         26.22         1.02 o                         
   2   8   2          3.30          1.40         0.49 o                         
   3   8   2         33.21         31.38         1.44 o                         
 -15   0   3        155.21        142.14         3.77 o                         
 -13   0   3         66.83         61.83         1.58 o                         
 -11   0   3         60.95         75.50         1.63 o                         
  -9   0   3          4.61          8.29         0.73 o                         
  -7   0   3        108.64         78.61         3.46 o                         
  -5   0   3        923.82       1071.10        32.83 o                         
  -3   0   3        411.93        520.28        16.05 o                         
  -1   0   3       7849.81       8219.54       246.89 o                         
   1   0   3       2009.73       2023.23        61.03 o                         
   3   0   3         14.34         12.60         0.94 o                         
   5   0   3      13143.00      15328.78       460.62 o                         
   7   0   3        254.66        264.08         6.44 o                         
   9   0   3        125.65        132.79         2.51 o                         
  11   0   3         48.34         46.38         3.23 o                         
  13   0   3          3.46          2.57         1.22 o                         
  15   0   3          2.24          1.98         0.83 o                         
 -16   1   3         72.37         62.10         2.20 o                         
 -15   1   3          1.39          8.19         1.59 o                         
 -14   1   3          6.34          5.33         0.66 o                         
 -13   1   3        246.23        287.39         4.90 o                         
 -12   1   3         49.18         39.42         1.10 o                         
 -11   1   3        919.30        950.83        12.76 o                         
 -10   1   3         66.13         47.76         1.12 o                         
  -9   1   3         86.04        116.28         2.20 o                         
  -8   1   3         16.79         16.13         0.69 o                         
  -7   1   3         99.64        105.96         4.27 o                         
  -6   1   3         64.97         50.34         2.43 o                         
  -5   1   3       2799.94       2959.72        89.48 o                         
  -4   1   3        305.14        235.52         5.55 o                         
  -3   1   3       2373.79       2510.35        53.57 o                         
  -2   1   3         23.85         18.54         0.63 o                         
  -1   1   3       6020.48       6473.50       194.51 o                         
   0   1   3       1495.29       1076.67        19.03 o                         
   1   1   3       1416.21       1460.30        44.07 o                         
   2   1   3         24.58         23.98         0.74 o                         
   3   1   3        377.49        431.70        13.59 o                         
   4   1   3        746.33        631.99        19.78 o                         
   5   1   3        455.90        517.22        16.47 o                         
   6   1   3        118.88        100.66         2.79 o                         
   7   1   3        951.33       1091.54        22.93 o                         
   8   1   3        636.59        582.78         7.19 o                         
   9   1   3        961.90       1062.56        10.13 o                         
  10   1   3          1.00          4.93         0.61 o                         
  11   1   3         83.02         67.95         1.40 o                         
  12   1   3          0.37          0.20         0.94 o                         
  13   1   3         35.45         27.50         1.27 o                         
  14   1   3          5.48          5.49         0.52 o                         
  15   1   3         81.11         76.61         4.45 o                         
 -16   2   3         17.40         14.55         0.95 o                         
 -15   2   3        278.09        325.54        18.66 o                         
 -14   2   3         89.13         81.50         1.59 o                         
 -13   2   3          5.64         10.29         1.68 o                         
 -12   2   3        111.73         98.24         3.36 o                         
 -11   2   3          0.24          2.58         0.77 o                         
 -10   2   3         58.35         53.19         1.21 o                         
  -9   2   3         95.37        129.04         2.27 o                         
  -8   2   3        488.20        444.16         4.66 o                         
  -7   2   3       1117.99       1268.94        22.69 o                         
  -6   2   3          3.99          3.05         0.78 o                         
  -5   2   3        218.69        275.00         6.37 o                         
  -4   2   3          9.72          7.62         0.70 o                         
  -3   2   3       1438.08       1478.91        24.21 o                         
  -2   2   3        372.17        325.40         5.04 o                         
  -1   2   3       8936.35       9214.66       136.26 o                         
   0   2   3         16.65         18.18         3.04 o                         
   1   2   3       1966.87       2129.00        64.56 o                         
   2   2   3        166.41        150.17         5.34 o                         
   3   2   3         34.87         52.74         2.73 o                         
   4   2   3        167.72        160.98         5.86 o                         
   5   2   3       1155.45       1292.10        39.93 o                         
   6   2   3        291.68        267.88         4.74 o                         
   7   2   3          8.99         19.47         0.90 o                         
   8   2   3        422.81        365.81         4.81 o                         
   9   2   3        104.74        123.99         2.32 o                         
  10   2   3         19.58         16.63         0.88 o                         
  11   2   3        493.05        519.72         6.57 o                         
  12   2   3          0.06          0.59         0.64 o                         
  13   2   3         93.90        108.62         2.10 o                         
  14   2   3          0.29          0.78         0.63 o                         
 -15   3   3          3.14          6.21         0.56 o                         
 -14   3   3         71.89         74.53         1.51 o                         
 -13   3   3         83.25         99.84         2.00 o                         
 -12   3   3        215.22        195.22         2.91 o                         
 -11   3   3        450.37        450.85         5.77 o                         
 -10   3   3        660.28        572.10         6.01 o                         
  -9   3   3          4.33          4.53         0.59 o                         
  -8   3   3        229.76        200.94         2.31 o                         
  -7   3   3         28.92         27.72         0.91 o                         
  -6   3   3        316.53        296.22         3.87 o                         
  -5   3   3       2021.65       2114.99        45.77 o                         
  -4   3   3          0.59          0.21         0.59 o                         
  -3   3   3        141.90        201.39         8.70 o                         
  -2   3   3        549.21        441.00         6.94 o                         
   0   3   3        556.01        510.86         7.11 o                         
   1   3   3       4439.76       4898.11        73.92 o                         
   2   3   3       2882.81       2476.41        58.70 o                         
   3   3   3          3.00         28.96         2.40 o                         
   4   3   3         31.65         32.67         2.48 o                         
   5   3   3         64.69         71.27         1.37 o                         
   6   3   3          5.07          7.19         0.76 o                         
   7   3   3        201.41        216.81         3.72 o                         
   8   3   3         16.80         19.22         1.13 o                         
   9   3   3        240.01        299.43         8.72 o                         
  10   3   3          0.13          0.12         0.64 o                         
  11   3   3          2.56         17.00         1.65 o                         
  12   3   3          0.19          1.11         0.77 o                         
  13   3   3        214.73        226.85         4.48 o                         
  14   3   3         45.75         46.28         1.13 o                         
 -14   4   3          2.36          1.29         0.80 o                         
 -13   4   3         59.96         66.65         1.59 o                         
 -12   4   3         18.91         15.69         1.99 o                         
 -11   4   3          3.42         24.42         1.51 o                         
 -10   4   3         84.80         74.33         1.29 o                         
  -9   4   3        311.47        363.77         4.50 o                         
  -8   4   3         40.75         37.29         1.23 o                         
  -7   4   3        224.08        269.31         4.27 o                         
  -6   4   3          6.67          7.30         0.61 o                         
  -5   4   3         67.73         81.32         2.03 o                         
  -4   4   3        174.79        150.68         2.08 o                         
  -3   4   3        352.87        347.06         3.70 o                         
  -2   4   3         52.98         57.45         1.09 o                         
   0   4   3          5.44          4.56         1.52 o                         
   1   4   3         38.28         52.11         1.43 o                         
   2   4   3          8.83         10.77         0.63 o                         
   3   4   3          4.13          9.73         0.72 o                         
   4   4   3          0.93          3.30         0.69 o                         
   5   4   3        968.13        950.56        12.29 o                         
   6   4   3         10.33         10.25         0.75 o                         
   7   4   3        207.83        213.40         3.09 o                         
   8   4   3        817.37        695.11         7.95 o                         
   9   4   3         60.13         71.78         1.88 o                         
  10   4   3         90.24         80.28         1.74 o                         
  11   4   3         66.47         63.63         1.55 o                         
  12   4   3          0.30          0.84         0.56 o                         
  13   4   3         13.54         24.66         0.95 o                         
 -13   5   3         15.95         12.60         0.98 o                         
 -12   5   3         16.90         14.59         0.67 o                         
 -11   5   3         10.57         14.03         0.69 o                         
 -10   5   3         34.82         34.52         0.87 o                         
  -9   5   3         62.06         76.68         1.49 o                         
  -8   5   3         93.55         91.66         2.11 o                         
  -7   5   3        108.87        154.60         3.18 o                         
  -6   5   3        111.89        114.92         3.16 o                         
  -5   5   3        231.86        244.30         3.48 o                         
  -4   5   3        129.97        125.27         2.00 o                         
  -3   5   3        390.83        479.64         5.42 o                         
  -2   5   3       1000.13        917.40         9.75 o                         
  -1   5   3         94.80        108.87         1.76 o                         
   0   5   3         41.31         45.55         1.00 o                         
   1   5   3         27.55         27.52         1.07 o                         
   2   5   3         19.56         16.74         1.07 o                         
   3   5   3         65.86         75.31         1.72 o                         
   4   5   3         49.79         49.09         1.15 o                         
   5   5   3        445.46        450.90         5.38 o                         
   6   5   3         61.79         45.31         1.25 o                         
   7   5   3        309.18        267.75         3.91 o                         
   8   5   3         27.08         24.28         0.87 o                         
   9   5   3         38.67         38.41         1.28 o                         
  10   5   3         20.05         17.21         0.90 o                         
  11   5   3          0.14          0.65         0.40 o                         
 -11   6   3          2.34          0.86         1.17 o                         
 -10   6   3         16.14         14.29         0.79 o                         
  -9   6   3         18.51         28.71         1.93 o                         
  -8   6   3        143.09        143.25         2.48 o                         
  -7   6   3        168.63        169.28         2.77 o                         
  -6   6   3          0.06          2.90         0.77 o                         
  -5   6   3         47.35         54.36         1.18 o                         
  -4   6   3         81.14         77.51         1.49 o                         
  -3   6   3        432.86        453.87         5.14 o                         
  -2   6   3        202.45        180.59         2.39 o                         
  -1   6   3        312.21        379.48         5.91 o                         
   0   6   3         75.94         70.20         1.43 o                         
   1   6   3        107.56        127.15         2.44 o                         
   2   6   3        225.84        207.65         5.51 o                         
   3   6   3        418.93        422.56         8.24 o                         
   4   6   3        124.24        119.90         2.61 o                         
   5   6   3         42.49         35.07         1.05 o                         
   6   6   3         38.93         37.55         1.30 o                         
   7   6   3          0.23          0.07         0.67 o                         
   8   6   3         19.46         19.35         0.77 o                         
   9   6   3          3.81          5.86         0.81 o                         
  -8   7   3          1.63          5.39         1.02 o                         
  -6   7   3         54.81         50.55         1.48 o                         
  -5   7   3          8.18          8.26         0.66 o                         
  -4   7   3          1.12          2.33         0.61 o                         
  -3   7   3          0.27          4.23         0.63 o                         
  -2   7   3          3.26          5.35         0.52 o                         
  -1   7   3         48.87         63.80         1.07 o                         
   0   7   3          0.31          3.07         0.68 o                         
   1   7   3        243.08        237.18         4.25 o                         
   2   7   3         27.17         34.89         1.23 o                         
   3   7   3          7.47         10.80         0.87 o                         
   4   7   3        117.85        127.12         2.47 o                         
   5   7   3         79.93         99.77         2.28 o                         
   6   7   3          0.06          0.65         0.42 o                         
   7   7   3         31.15         33.54         2.47 o                         
  -1   8   3         15.28         11.54         0.99 o                         
   0   8   3          0.01         -0.27         0.83 o                         
   1   8   3         16.73         13.51         0.76 o                         
   2   8   3         16.00         17.08         1.07 o                         
 -16   0   4        351.06        405.02         8.99 o                         
 -14   0   4        807.04        834.36        18.72 o                         
 -12   0   4        200.50        192.00         3.08 o                         
 -10   0   4        202.03        192.62         3.02 o                         
  -8   0   4         32.57         69.24         1.93 o                         
  -6   0   4        298.53        347.04        11.31 o                         
  -4   0   4       2699.09       2815.23        85.05 o                         
  -2   0   4      48556.75      47455.44      1006.90 o                         
   0   0   4       1052.72       1058.00        32.10 o                         
   2   0   4        275.78        309.36         9.63 o                         
   4   0   4       1120.96       1133.16        34.57 o                         
   6   0   4       1220.17       1489.32        45.59 o                         
   8   0   4        298.04        363.65         4.71 o                         
  10   0   4       1596.19       1675.41        21.26 o                         
  12   0   4        352.53        416.57         8.17 o                         
  14   0   4         38.53         45.90         3.67 o                         
 -16   1   4         92.93         90.00         2.09 o                         
 -15   1   4         27.26         23.14         0.93 o                         
 -14   1   4         44.23         55.94         1.99 o                         
 -13   1   4        312.45        287.02         6.04 o                         
 -12   1   4        732.32        760.30         8.74 o                         
 -11   1   4         16.79         13.82         0.83 o                         
 -10   1   4       1066.43       1193.58        12.55 o                         
  -9   1   4       1503.43       1296.14        12.80 o                         
  -8   1   4        287.15        307.76         4.71 o                         
  -7   1   4        336.43        296.61         9.98 o                         
  -6   1   4       1438.66       1552.55        47.44 o                         
  -5   1   4        488.82        414.94        13.20 o                         
  -4   1   4        300.89        300.82        11.63 o                         
  -3   1   4        322.56        274.15         8.59 o                         
  -2   1   4       5414.38       5816.83       174.92 o                         
  -1   1   4       9819.59       6758.11       203.17 o                         
   0   1   4        762.73        846.88        25.78 o                         
   1   1   4         17.93         11.00         0.87 o                         
   2   1   4       2813.87       2920.46        88.02 o                         
   3   1   4        542.29        423.25        10.27 o                         
   4   1   4        855.41       1054.74        30.35 o                         
   5   1   4        356.23        300.06         5.67 o                         
   6   1   4         76.82         52.79         1.90 o                         
   7   1   4        566.78        460.26         5.37 o                         
   8   1   4       2088.51       2232.66        24.23 o                         
   9   1   4         17.01          8.93         0.70 o                         
  10   1   4         66.40         92.95         1.63 o                         
  11   1   4         92.07         61.21         1.29 o                         
  12   1   4          5.01          6.83         2.04 o                         
  13   1   4          7.55          7.89         0.93 o                         
  14   1   4        159.12        136.19         2.88 o                         
 -16   2   4          2.11          6.38         0.56 o                         
 -15   2   4         44.67         49.48         2.76 o                         
 -14   2   4        342.19        371.43         6.51 o                         
 -13   2   4        482.11        435.15         5.60 o                         
 -12   2   4         35.16         45.37         1.34 o                         
 -11   2   4        455.40        418.56         5.51 o                         
 -10   2   4       1213.11       1321.38        13.77 o                         
  -9   2   4        328.86        279.37         3.35 o                         
  -8   2   4        938.22       1037.65        12.24 o                         
  -7   2   4        635.30        557.53        10.39 o                         
  -6   2   4        173.25        206.02         5.04 o                         
  -5   2   4        252.23        216.01         4.22 o                         
  -4   2   4        791.63        846.76        15.07 o                         
  -3   2   4         22.18         25.79         0.95 o                         
  -2   2   4        798.03        839.05        12.72 o                         
  -1   2   4         35.72         46.09         1.33 o                         
   0   2   4       1248.71       1310.23        28.15 o                         
   1   2   4         45.26         27.66         1.21 o                         
   2   2   4        194.46        291.84         9.65 o                         
   3   2   4          4.78          2.63         1.20 o                         
   4   2   4       3595.55       3948.15        84.54 o                         
   5   2   4        460.92        419.35         9.79 o                         
   6   2   4        561.05        552.13         7.34 o                         
   7   2   4        476.10        420.34         6.38 o                         
   8   2   4       1475.33       1691.91        18.67 o                         
   9   2   4        144.55        134.24         2.10 o                         
  10   2   4        463.89        435.07         5.59 o                         
  11   2   4        173.03        166.83         2.43 o                         
  12   2   4        162.19        175.56         2.65 o                         
  13   2   4          2.17          1.46         0.66 o                         
  14   2   4          3.16          7.22         0.91 o                         
 -15   3   4         23.03         22.45         0.79 o                         
 -14   3   4        132.82        138.14         2.63 o                         
 -13   3   4          1.71          1.87         0.74 o                         
 -12   3   4         50.99         61.78         4.66 o                         
 -11   3   4          4.04          3.80         0.60 o                         
 -10   3   4        180.19        194.49         4.10 o                         
  -9   3   4        216.60        188.87         2.25 o                         
  -8   3   4        126.85        185.09         3.63 o                         
  -7   3   4        144.35        146.16         2.11 o                         
  -6   3   4       1867.41       1931.50        20.91 o                         
  -5   3   4        117.33         97.67         2.67 o                         
  -4   3   4        623.21        692.86        13.21 o                         
  -3   3   4       1501.45       1384.30        21.17 o                         
  -2   3   4        364.87        437.67         6.13 o                         
  -1   3   4        120.07        149.85         3.59 o                         
   0   3   4         88.15        140.52         2.94 o                         
   1   3   4         96.87         84.11         1.77 o                         
   2   3   4       3585.69       3833.02        82.05 o                         
   3   3   4       1443.71       1191.65        32.37 o                         
   4   3   4          1.49          4.55         0.97 o                         
   5   3   4        105.05         99.62         1.45 o                         
   6   3   4        965.53       1021.87        12.23 o                         
   7   3   4        390.62        327.12         5.24 o                         
   8   3   4        314.56        352.71         8.12 o                         
   9   3   4        324.93        259.87         4.90 o                         
  10   3   4         69.83         64.37         1.39 o                         
  11   3   4        107.12         99.38         2.43 o                         
  12   3   4         65.99         67.95         1.46 o                         
  13   3   4         64.69         61.56         1.61 o                         
 -14   4   4         14.82          8.19         0.69 o                         
 -13   4   4          4.36          6.47         1.00 o                         
 -12   4   4        334.38        358.54         6.36 o                         
 -11   4   4        224.51        215.77         3.29 o                         
 -10   4   4          9.57         25.99         2.13 o                         
  -9   4   4        346.52        305.48         3.90 o                         
  -8   4   4        609.32        667.77         9.21 o                         
  -7   4   4         31.91         26.80         0.84 o                         
  -6   4   4        115.53        141.43         2.42 o                         
  -5   4   4         22.14         27.93         0.92 o                         
  -4   4   4          1.68          3.69         0.52 o                         
  -3   4   4        305.18        295.07         3.83 o                         
  -2   4   4        562.86        477.39         6.35 o                         
  -1   4   4        838.77        781.35         8.73 o                         
   0   4   4        676.19        757.14         7.59 o                         
   1   4   4        183.86        172.03         2.95 o                         
   2   4   4          3.24         25.43         1.96 o                         
   3   4   4         35.46         34.84         1.05 o                         
   4   4   4       1540.11       1516.06        16.68 o                         
   5   4   4        288.41        257.18         3.57 o                         
   6   4   4        252.19        248.06         3.05 o                         
   7   4   4         96.90         81.58         1.50 o                         
   8   4   4         67.26         79.61         1.82 o                         
   9   4   4         48.69         49.69         1.41 o                         
  10   4   4        114.12         97.74         1.77 o                         
  11   4   4          1.37          0.94         0.57 o                         
  12   4   4        142.47        132.92         2.70 o                         
  13   4   4         23.81         22.09         1.14 o                         
 -13   5   4          0.21         -0.18         0.67 o                         
 -12   5   4         30.17         33.58         1.22 o                         
 -11   5   4          2.45          2.66         0.65 o                         
 -10   5   4        306.47        314.36         4.89 o                         
  -9   5   4         92.55         94.46         2.13 o                         
  -8   5   4         10.81          9.39         1.37 o                         
  -7   5   4          5.32          7.69         1.34 o                         
  -6   5   4        254.85        239.82         4.71 o                         
  -5   5   4        265.81        264.90         3.28 o                         
  -4   5   4        129.24        169.53         2.31 o                         
  -3   5   4          2.61          3.38         0.65 o                         
  -2   5   4         54.72         76.78         1.77 o                         
  -1   5   4         13.58         13.82         0.95 o                         
   0   5   4        539.15        550.05         6.33 o                         
   1   5   4         36.18         36.88         1.31 o                         
   2   5   4       1591.87       1617.85        25.46 o                         
   3   5   4       1000.30        898.08        12.85 o                         
   4   5   4        109.71        130.00         2.33 o                         
   5   5   4        332.67        291.01         4.68 o                         
   6   5   4        113.74        122.59         2.19 o                         
   7   5   4          0.31          0.52         0.64 o                         
   8   5   4        292.77        258.48         3.36 o                         
   9   5   4         13.05         11.85         1.23 o                         
  10   5   4         13.22         12.69         0.98 o                         
  11   5   4          7.92          6.72         0.56 o                         
 -10   6   4        113.39        101.89         3.31 o                         
  -9   6   4        115.25        126.75         3.66 o                         
  -8   6   4        123.05        146.52         6.45 o                         
  -7   6   4          4.29          7.39         0.89 o                         
  -6   6   4        379.17        441.95         5.00 o                         
  -5   6   4        292.15        286.66         3.32 o                         
  -4   6   4        106.62        118.55         2.06 o                         
  -3   6   4        392.27        395.17         4.32 o                         
  -2   6   4         46.53         52.51         1.73 o                         
  -1   6   4         63.58         67.35         1.44 o                         
   0   6   4        146.85        166.80         2.95 o                         
   1   6   4          9.18         10.39         1.00 o                         
   2   6   4        242.04        263.22         7.26 o                         
   3   6   4         22.23         18.32         1.01 o                         
   4   6   4         15.97         13.82         1.03 o                         
   5   6   4          5.89          5.81         0.74 o                         
   6   6   4        138.25        149.45         2.57 o                         
   7   6   4         25.01         26.12         1.06 o                         
   8   6   4         40.82         36.29         0.95 o                         
   9   6   4         35.51         34.58         1.07 o                         
  -8   7   4        396.53        422.51        13.22 o                         
  -7   7   4        128.97        144.78         4.52 o                         
  -6   7   4         17.51         26.72         1.10 o                         
  -5   7   4         44.10         47.17         1.17 o                         
  -4   7   4         43.96         51.23         1.05 o                         
  -3   7   4         43.05         49.02         1.62 o                         
  -2   7   4         43.98         51.19         1.07 o                         
  -1   7   4         44.96         42.60         1.18 o                         
   0   7   4        231.12        247.91         5.11 o                         
   1   7   4         93.97         91.84         2.41 o                         
   2   7   4        289.54        281.55         5.55 o                         
   3   7   4         42.51         43.20         1.28 o                         
   4   7   4         12.79         16.69         1.22 o                         
   5   7   4          1.63          1.58         0.60 o                         
   6   7   4         64.03         61.68         1.66 o                         
   7   7   4         52.52         52.09         1.50 o                         
  -2   8   4          0.30          0.14         0.80 o                         
  -1   8   4          6.68          8.69         2.59 o                         
   0   8   4          1.92          4.97         0.90 o                         
   1   8   4          4.21          1.14         0.55 o                         
 -15   0   5        342.75        339.61         7.96 o                         
 -13   0   5        278.57        298.35         5.43 o                         
 -11   0   5        648.13        660.88         9.64 o                         
  -9   0   5         47.51         32.52         1.09 o                         
  -7   0   5       2246.95       2527.10        76.93 o                         
  -5   0   5        529.02        482.28        15.26 o                         
  -3   0   5      64160.74      64633.88      1371.29 o                         
  -1   0   5        273.83        253.16         8.08 o                         
   1   0   5       1613.34       1662.52        35.65 o                         
   3   0   5        144.98        126.06         4.56 o                         
   5   0   5       2301.49       2567.65        77.79 o                         
   7   0   5        116.04        185.24         2.85 o                         
   9   0   5       5893.19       6644.05        82.10 o                         
  11   0   5        457.34        430.46        14.78 o                         
  13   0   5          2.00          3.55         1.09 o                         
 -16   1   5         72.66         66.86         1.94 o                         
 -15   1   5         32.01         30.79         0.73 o                         
 -14   1   5         11.89         14.09         1.18 o                         
 -13   1   5       1424.87       1489.35        18.97 o                         
 -12   1   5        516.28        473.08         5.74 o                         
 -11   1   5         19.62         50.78         3.68 o                         
 -10   1   5        470.59        413.39         5.78 o                         
  -9   1   5       1154.83       1351.21        29.04 o                         
  -8   1   5          8.91         13.12         0.79 o                         
  -7   1   5       1092.70       1137.18        35.19 o                         
  -6   1   5        152.29        144.43         5.30 o                         
  -5   1   5        372.86        388.63        12.40 o                         
  -4   1   5          0.26          1.23         0.89 o                         
  -3   1   5       1131.76       1234.85        26.57 o                         
  -2   1   5       2410.45       1897.97        57.47 o                         
  -1   1   5      16596.95      17770.52       377.34 o                         
   0   1   5        632.66        511.47        11.23 o                         
   1   1   5       1281.25       1293.80        27.80 o                         
   2   1   5        523.42        375.95         5.82 o                         
   3   1   5        506.07        672.82        20.83 o                         
   4   1   5       3417.90       2956.62        51.59 o                         
   5   1   5       1922.84       2176.60        38.24 o                         
   6   1   5        395.75        310.73         4.02 o                         
   7   1   5        947.81       1032.05        10.25 o                         
   8   1   5        429.19        364.54         4.79 o                         
   9   1   5         21.58         14.29         0.97 o                         
  10   1   5        154.44        133.83         2.43 o                         
  11   1   5        147.88        176.41         3.18 o                         
  12   1   5         45.22         47.27         3.80 o                         
  13   1   5        698.43        791.65        14.30 o                         
  14   1   5         93.45        103.38         2.23 o                         
 -16   2   5        105.27         86.39         2.21 o                         
 -15   2   5         19.23         12.70         0.99 o                         
 -14   2   5         49.53         43.03         1.04 o                         
 -13   2   5         80.42        122.59         4.38 o                         
 -12   2   5         44.14         34.86         1.34 o                         
 -11   2   5        980.71       1100.47        14.31 o                         
 -10   2   5        246.34        215.90         2.78 o                         
  -9   2   5        392.69        388.13         4.39 o                         
  -8   2   5        295.58        250.88         3.28 o                         
  -7   2   5        359.06        410.20        11.06 o                         
  -6   2   5          0.03          0.35         0.72 o                         
  -5   2   5         49.34         69.82         3.15 o                         
  -4   2   5        141.28        115.15         4.04 o                         
  -3   2   5       2339.22       2496.79        43.40 o                         
  -2   2   5        120.76        103.10         2.12 o                         
  -1   2   5       1435.96       1450.00        31.08 o                         
   0   2   5         68.64         57.06         1.81 o                         
   1   2   5       3166.78       3548.34       107.19 o                         
   2   2   5       1988.21       1664.34        50.81 o                         
   3   2   5       2597.72       3028.09        91.81 o                         
   4   2   5        190.40        177.65         6.43 o                         
   5   2   5        556.20        693.86        11.07 o                         
   6   2   5         41.39         36.33         1.00 o                         
   7   2   5        970.32        991.39        12.76 o                         
   8   2   5        715.52        575.57         6.35 o                         
   9   2   5        905.84        926.21        11.17 o                         
  10   2   5         55.07         34.07         1.00 o                         
  11   2   5        269.91        254.25         4.21 o                         
  12   2   5         34.37         22.83         0.89 o                         
  13   2   5         75.08        107.10         2.64 o                         
  14   2   5         76.69         73.15         2.84 o                         
 -15   3   5        178.84        203.18         3.90 o                         
 -14   3   5         20.11         17.17         1.03 o                         
 -13   3   5        229.46        203.58         3.76 o                         
 -12   3   5        611.31        550.95         6.48 o                         
 -11   3   5          1.99          5.84         0.60 o                         
 -10   3   5          1.32          1.41         0.56 o                         
  -9   3   5        255.29        363.64         9.37 o                         
  -8   3   5        208.87        172.01         2.08 o                         
  -7   3   5       2028.89       2164.69        19.14 o                         
  -6   3   5        198.25        183.76         2.19 o                         
  -5   3   5        185.89        190.53         2.65 o                         
  -4   3   5        134.32        143.26         3.08 o                         
  -3   3   5         31.88         78.06         2.26 o                         
  -2   3   5         30.40         33.05         1.23 o                         
  -1   3   5       4079.70       4337.79        92.53 o                         
   0   3   5         42.47         29.39         1.99 o                         
   1   3   5         26.22         93.51         2.98 o                         
   2   3   5        595.24        534.73         9.93 o                         
   4   3   5         28.11         27.72         1.02 o                         
   5   3   5        192.89        204.59         2.92 o                         
   6   3   5          5.53          6.30         0.69 o                         
   7   3   5        103.93        109.77         3.86 o                         
   8   3   5        905.96        724.53        11.90 o                         
   9   3   5        261.04        279.78         4.58 o                         
  10   3   5         24.59         13.31         0.80 o                         
  11   3   5         91.73         76.60         1.53 o                         
  12   3   5         96.82         89.51         1.69 o                         
  13   3   5        313.33        335.42         7.60 o                         
 -14   4   5          4.69          3.17         0.64 o                         
 -13   4   5         27.15         32.07         1.58 o                         
 -12   4   5          2.99          3.80         0.70 o                         
 -11   4   5         96.31         86.41         1.91 o                         
 -10   4   5        245.96        211.32         3.09 o                         
  -9   4   5        852.30       1001.17        15.00 o                         
  -8   4   5         89.46         75.60         1.46 o                         
  -7   4   5        123.45        142.71         2.50 o                         
  -6   4   5        167.71        156.72         3.31 o                         
  -5   4   5        337.20        393.47         5.08 o                         
  -4   4   5        137.83        120.50         1.77 o                         
  -3   4   5        405.44        363.39         4.59 o                         
  -2   4   5          3.89          3.23         0.53 o                         
  -1   4   5       1189.80       1300.34        12.15 o                         
   0   4   5          4.60          3.41         0.58 o                         
   1   4   5        193.25        236.77         3.55 o                         
   2   4   5        494.44        441.29         5.24 o                         
   3   4   5       1813.73       1828.25        21.33 o                         
   4   4   5         22.00         21.30         0.86 o                         
   5   4   5         23.02         51.47         1.75 o                         
   6   4   5         29.89         30.32         0.95 o                         
   7   4   5         47.86         39.78         1.01 o                         
   8   4   5         73.34         47.04         1.62 o                         
   9   4   5        138.37        129.36         3.11 o                         
  10   4   5         34.93         30.53         0.93 o                         
  11   4   5        189.09        183.57         2.90 o                         
  12   4   5         86.55         84.02         1.83 o                         
 -13   5   5        274.27        242.49         5.46 o                         
 -12   5   5         71.90         59.97         1.29 o                         
 -11   5   5         40.84         57.19         1.50 o                         
 -10   5   5          0.06          1.36         0.85 o                         
  -9   5   5          8.77         17.69         1.09 o                         
  -8   5   5        175.90        159.88         2.55 o                         
  -7   5   5        965.91       1042.32        16.72 o                         
  -6   5   5        220.52        206.69         3.08 o                         
  -5   5   5        829.51        902.47        11.24 o                         
  -4   5   5          3.66          7.83         0.72 o                         
  -3   5   5          6.80         24.42         2.51 o                         
  -2   5   5         82.06         90.63         1.52 o                         
  -1   5   5        155.86        141.49         1.93 o                         
   0   5   5         39.54         36.52         1.11 o                         
   1   5   5        643.50        714.79        11.66 o                         
   2   5   5        138.86        143.83         3.20 o                         
   3   5   5        274.26        304.44         4.95 o                         
   4   5   5          2.95         11.25         1.02 o                         
   5   5   5       1073.00       1193.79        15.27 o                         
   6   5   5        318.66        315.57         5.14 o                         
   7   5   5        243.68        242.12         3.27 o                         
   8   5   5         39.46         36.71         1.03 o                         
   9   5   5         20.03         18.10         0.97 o                         
  10   5   5         63.62         56.30         1.27 o                         
  11   5   5         44.77         34.56         0.90 o                         
 -11   6   5         15.62         13.94         1.11 o                         
 -10   6   5         43.74         51.43         3.02 o                         
  -9   6   5         56.43         64.53         1.47 o                         
  -8   6   5         94.30        104.65         1.97 o                         
  -7   6   5        668.96        772.91        10.22 o                         
  -6   6   5        417.33        427.34         5.55 o                         
  -5   6   5         56.36        102.29         2.80 o                         
  -4   6   5         21.61         17.05         0.83 o                         
  -3   6   5        191.06        186.47         3.54 o                         
  -2   6   5        466.84        463.51         5.89 o                         
  -1   6   5        377.50        396.48         5.46 o                         
   0   6   5         54.17         50.44         2.43 o                         
   1   6   5        378.73        396.76         9.59 o                         
   2   6   5         18.25         18.85         1.04 o                         
   3   6   5         75.98         75.84         1.99 o                         
   4   6   5        108.54        102.98         2.05 o                         
   5   6   5        638.98        660.37         8.63 o                         
   6   6   5          0.22          0.32         0.63 o                         
   7   6   5         24.96         33.58         1.15 o                         
   8   6   5          5.04          5.73         0.54 o                         
   9   6   5        237.87        221.92         5.85 o                         
  -7   7   5        136.01        116.06         3.97 o                         
  -6   7   5         15.14         14.39         0.78 o                         
  -5   7   5        163.52        172.64         2.82 o                         
  -4   7   5         83.73         86.16         1.97 o                         
  -3   7   5        106.25        126.19         3.05 o                         
  -2   7   5         12.15         14.89         0.92 o                         
  -1   7   5        157.82        137.50         3.18 o                         
   0   7   5        146.40        144.67         4.10 o                         
   1   7   5          8.89         12.37         1.41 o                         
   2   7   5          9.87          9.70         0.86 o                         
   3   7   5         22.11         19.48         0.90 o                         
   4   7   5          0.09          1.01         0.88 o                         
   5   7   5         12.93         13.72         0.60 o                         
   6   7   5         28.17         33.94         1.71 o                         
  -2   8   5          3.18          2.15         0.75 o                         
  -1   8   5         50.16         43.30         2.00 o                         
   0   8   5          5.87          4.47         0.82 o                         
   1   8   5         37.47         30.34         1.42 o                         
 -16   0   6         29.68         29.73         0.93 o                         
 -14   0   6          1.72          1.18         1.50 o                         
 -12   0   6        297.21        330.03         6.83 o                         
 -10   0   6       3064.69       3261.09        44.49 o                         
  -8   0   6        946.44       1086.95        19.60 o                         
  -6   0   6       2447.85       2872.85        87.16 o                         
  -4   0   6        485.99        467.64        10.40 o                         
  -2   0   6       1049.68       1294.23        39.42 o                         
   0   0   6        161.28        174.26         5.82 o                         
   2   0   6        373.24        358.52         8.02 o                         
   4   0   6         11.37          5.75         1.32 o                         
   6   0   6         11.86         13.93         1.22 o                         
   8   0   6       3549.08       3756.02        46.70 o                         
  10   0   6          9.10         13.75         1.08 o                         
  12   0   6          5.78         16.44         2.29 o                         
  14   0   6         48.39         86.11         1.83 o                         
 -16   1   6          1.10          7.14         0.74 o                         
 -15   1   6          1.13          0.87         0.53 o                         
 -14   1   6        867.62        957.23        15.05 o                         
 -13   1   6          4.59          6.02         0.90 o                         
 -12   1   6        274.91        297.91         9.22 o                         
 -11   1   6        313.18        260.37         3.98 o                         
 -10   1   6        157.49        176.39         3.51 o                         
  -9   1   6        181.05        154.98         2.58 o                         
  -8   1   6       1104.74       1238.22        15.71 o                         
  -7   1   6          1.56          1.66         1.21 o                         
  -6   1   6        236.34        248.33         8.39 o                         
  -5   1   6          5.26          4.31         1.14 o                         
  -4   1   6       1193.11       1417.21        43.19 o                         
  -3   1   6        452.64        386.75         8.66 o                         
  -2   1   6       5207.65       5757.18       173.35 o                         
  -1   1   6       2431.20       1874.30        39.88 o                         
   0   1   6       2445.82       2469.71        74.67 o                         
   1   1   6        170.69        120.99         4.09 o                         
   2   1   6        920.52        953.08        18.44 o                         
   3   1   6       1674.55       1418.79        25.11 o                         
   4   1   6        341.43        419.86        13.47 o                         
   5   1   6          7.93          7.83         0.85 o                         
   6   1   6       1934.44       2005.74        23.30 o                         
   7   1   6        102.98        104.28         1.82 o                         
   8   1   6        546.78        636.02         6.95 o                         
   9   1   6         40.12         43.18         1.19 o                         
  10   1   6        104.00         99.13         2.19 o                         
  11   1   6        166.12        153.74         3.13 o                         
  12   1   6        443.69        511.57         9.67 o                         
  13   1   6          0.31          1.18         0.50 o                         
  14   1   6         64.14         66.60         1.47 o                         
 -16   2   6        110.09         95.14         3.76 o                         
 -15   2   6          0.97          1.43         0.51 o                         
 -14   2   6         58.45         67.65         1.52 o                         
 -13   2   6        376.94        329.83         6.56 o                         
 -12   2   6         28.43         35.49         1.25 o                         
 -11   2   6        182.92        169.72         2.50 o                         
 -10   2   6       1248.66       1442.06        19.32 o                         
  -9   2   6        431.75        368.59         4.24 o                         
  -8   2   6         22.41         36.05         2.04 o                         
  -7   2   6        178.00        137.04         2.46 o                         
  -6   2   6          5.26          9.81         0.99 o                         
  -5   2   6        635.06        550.48        10.08 o                         
  -4   2   6        305.20        285.00         5.41 o                         
  -3   2   6        837.82        828.51        14.78 o                         
  -2   2   6        418.85        560.46        17.52 o                         
  -1   2   6       2604.30       2115.55        64.20 o                         
   0   2   6       2955.28       3390.92       102.49 o                         
   1   2   6          6.10          5.42         0.76 o                         
   2   2   6       5536.62       5978.31       103.80 o                         
   3   2   6         49.80         43.81         2.54 o                         
   4   2   6        884.75        839.75        26.47 o                         
   5   2   6         34.06         32.39         0.92 o                         
   6   2   6         19.67         39.92         1.08 o                         
   7   2   6          0.58          1.49         0.80 o                         
   8   2   6        270.92        239.42         3.22 o                         
   9   2   6        119.27        101.13         1.57 o                         
  10   2   6          2.33          2.89         0.55 o                         
  11   2   6         80.69         77.39         1.72 o                         
  12   2   6          0.36          2.04         0.66 o                         
  13   2   6        200.98        196.63         3.35 o                         
 -15   3   6         40.49         42.05         1.98 o                         
 -14   3   6          4.73          2.55         0.77 o                         
 -13   3   6          2.42          5.63         0.99 o                         
 -12   3   6        433.68        509.75         6.74 o                         
 -11   3   6         42.45         36.69         0.97 o                         
 -10   3   6          8.75         15.31         0.71 o                         
  -9   3   6        567.28        490.06         4.99 o                         
  -8   3   6        812.79        835.80         8.05 o                         
  -7   3   6         14.84         15.49         0.65 o                         
  -6   3   6        229.74        245.51         2.79 o                         
  -5   3   6        192.58        143.96         2.00 o                         
  -4   3   6         19.68         32.53         1.56 o                         
  -3   3   6       1974.92       1803.68        38.91 o                         
  -2   3   6        126.10        114.15         3.01 o                         
  -1   3   6         13.14         10.65         0.91 o                         
   0   3   6         87.07         83.20         3.55 o                         
   1   3   6        437.04        382.68         7.29 o                         
   2   3   6       1419.28       1444.14        18.21 o                         
   3   3   6          4.30          5.25         0.75 o                         
   4   3   6          0.94          3.18         0.62 o                         
   5   3   6       1508.24       1361.89        17.70 o                         
   6   3   6       3321.24       3346.17        36.13 o                         
   7   3   6        126.85        119.33         2.30 o                         
   8   3   6         82.33         95.16         2.75 o                         
   9   3   6         22.15         11.62         0.87 o                         
  10   3   6         76.93         85.20         2.30 o                         
  11   3   6          7.59          7.95         0.66 o                         
  12   3   6        137.60        149.50         3.88 o                         
  13   3   6          0.50          1.18         0.57 o                         
 -14   4   6          4.71          5.06         0.57 o                         
 -13   4   6        122.26        110.55         2.01 o                         
 -12   4   6         14.30         15.77         0.88 o                         
 -11   4   6         58.02         60.27         1.42 o                         
 -10   4   6        744.10        716.18         8.85 o                         
  -9   4   6        480.59        448.81         5.48 o                         
  -8   4   6          8.17         11.93         0.84 o                         
  -7   4   6         54.15         53.39         1.31 o                         
  -6   4   6        596.01        614.03         9.03 o                         
  -5   4   6         51.18         42.09         1.06 o                         
  -4   4   6        421.02        446.76         5.24 o                         
  -3   4   6          0.27          0.38         0.50 o                         
  -2   4   6        700.48        744.92         7.14 o                         
  -1   4   6        524.35        483.52         4.78 o                         
   0   4   6         28.13         28.51         0.94 o                         
   1   4   6          4.40          3.57         0.67 o                         
   2   4   6       1773.59       1784.73        20.83 o                         
   3   4   6         72.20         56.72         1.30 o                         
   4   4   6          4.07         12.90         0.84 o                         
   5   4   6         81.97         76.72         1.84 o                         
   6   4   6        180.37        182.75         3.72 o                         
   7   4   6         93.43         65.34         1.82 o                         
   8   4   6        164.01        176.57         3.66 o                         
   9   4   6         20.82         21.19         0.94 o                         
  10   4   6        667.57        696.08        10.96 o                         
  11   4   6          0.18          1.01         0.62 o                         
  12   4   6         15.32         16.09         1.15 o                         
 -13   5   6          0.06          0.16         0.71 o                         
 -12   5   6        179.07        155.97         3.13 o                         
 -11   5   6          3.61          3.30         0.60 o                         
 -10   5   6         88.55         92.40         2.68 o                         
  -9   5   6          3.31          4.07         0.85 o                         
  -8   5   6        221.29        219.31         3.48 o                         
  -7   5   6          8.03          8.84         1.00 o                         
  -6   5   6        284.23        323.29         5.68 o                         
  -5   5   6          3.46          7.18         0.88 o                         
  -4   5   6        104.09        111.07         2.01 o                         
  -3   5   6       1092.75        978.80         9.37 o                         
  -2   5   6         29.23         39.98         1.75 o                         
  -1   5   6         53.70         33.60         0.80 o                         
   0   5   6        642.19        669.37         8.24 o                         
   1   5   6        195.84        182.07         3.35 o                         
   2   5   6        513.96        579.61         9.66 o                         
   3   5   6        110.02         79.35         1.95 o                         
   4   5   6        209.48        192.24         3.80 o                         
   5   5   6        272.49        235.98         3.91 o                         
   6   5   6         83.85         91.30         2.40 o                         
   7   5   6          2.17          0.60         0.73 o                         
   8   5   6         55.12         61.41         1.50 o                         
   9   5   6         29.20         30.22         0.99 o                         
  10   5   6          0.21          2.47         0.41 o                         
 -11   6   6         16.50         16.13         1.20 o                         
 -10   6   6        262.04        249.47         4.24 o                         
  -9   6   6         36.48         34.81         1.09 o                         
  -8   6   6        253.98        278.15         4.48 o                         
  -7   6   6         59.84         59.25         1.50 o                         
  -6   6   6        122.44        129.98         2.86 o                         
  -5   6   6        286.89        272.04         4.07 o                         
  -4   6   6        307.58        322.64         5.09 o                         
  -3   6   6        120.75        108.71         2.01 o                         
  -2   6   6          5.42         10.54         1.02 o                         
  -1   6   6          4.57          3.36         0.84 o                         
   0   6   6         12.78         22.16         1.85 o                         
   1   6   6         64.68         73.71         2.33 o                         
   2   6   6        453.42        411.90         6.27 o                         
   3   6   6         40.31         25.63         1.22 o                         
   4   6   6         95.39         95.41         1.93 o                         
   5   6   6         15.36         10.51         0.75 o                         
   6   6   6          0.13          1.47         0.53 o                         
   7   6   6        128.48        125.75         2.75 o                         
   8   6   6        140.41        145.35         2.93 o                         
   9   6   6          5.71          4.94         0.50 o                         
  -7   7   6         25.34         30.67         1.98 o                         
  -6   7   6        102.37        105.79         2.06 o                         
  -5   7   6          0.52          0.55         0.71 o                         
  -4   7   6         10.41          8.46         1.37 o                         
  -3   7   6          9.15          9.36         1.16 o                         
  -2   7   6        111.75        128.10         3.05 o                         
  -1   7   6          6.79          9.83         1.04 o                         
   0   7   6         11.98         11.43         1.19 o                         
   1   7   6         54.11         56.56         3.10 o                         
   2   7   6          4.25          6.16         0.77 o                         
   3   7   6         10.62         14.47         0.91 o                         
   4   7   6         14.65         13.00         0.69 o                         
   5   7   6         75.49         77.05         1.49 o                         
   6   7   6         90.21         76.67         2.79 o                         
 -15   0   7          5.61          8.37         1.05 o                         
 -13   0   7        403.63        399.05         7.97 o                         
 -11   0   7         48.07         50.78         1.93 o                         
  -9   0   7       1112.21       1147.98        20.79 o                         
  -7   0   7         87.25        100.63         4.23 o                         
  -5   0   7          4.00          8.99         1.36 o                         
  -3   0   7        331.64        440.13        13.75 o                         
  -1   0   7       1978.66       2169.34        65.76 o                         
   1   0   7       3207.54       3310.32       100.04 o                         
   3   0   7        883.68        955.23        20.74 o                         
   5   0   7        144.32        149.34         3.28 o                         
   7   0   7        692.15        724.67        10.47 o                         
   9   0   7        178.82        231.97         3.94 o                         
  11   0   7         11.76         11.51         2.00 o                         
  13   0   7         82.20        102.34         4.06 o                         
 -16   1   7         53.28         46.70         1.06 o                         
 -15   1   7         98.95         92.85         1.73 o                         
 -14   1   7         12.43         12.15         0.91 o                         
 -13   1   7         83.69         87.30         2.09 o                         
 -12   1   7          0.04          0.64         0.91 o                         
 -11   1   7         53.56         73.82         2.02 o                         
 -10   1   7        389.37        342.36         5.44 o                         
  -9   1   7        359.69        376.19         7.37 o                         
  -8   1   7        354.90        307.29         3.77 o                         
  -7   1   7        939.67        975.80        30.45 o                         
  -6   1   7        874.95        745.99        23.48 o                         
  -5   1   7       3675.31       4348.65       131.34 o                         
  -4   1   7        365.89        354.31        11.46 o                         
  -3   1   7       3559.34       3955.38       119.42 o                         
  -2   1   7       1736.48       1399.08        42.76 o                         
  -1   1   7        920.13        944.01        20.16 o                         
   0   1   7          0.27          0.66         0.96 o                         
   1   1   7        478.64        479.51         8.74 o                         
   2   1   7         39.28         37.96         1.20 o                         
   3   1   7        282.38        317.23         7.68 o                         
   4   1   7        124.91        104.28         2.46 o                         
   5   1   7        169.50        177.01         2.23 o                         
   6   1   7       1090.84        917.27         9.70 o                         
   7   1   7        450.01        475.09         5.34 o                         
   8   1   7         40.95         32.21         0.85 o                         
   9   1   7          1.28          4.15         0.71 o                         
  10   1   7         19.40         10.17         0.79 o                         
  11   1   7        319.85        309.98         5.43 o                         
  12   1   7          1.10          1.94         0.84 o                         
  13   1   7        311.46        341.99         6.38 o                         
 -16   2   7          6.40          4.89         0.80 o                         
 -15   2   7          3.92          4.13         0.67 o                         
 -14   2   7         16.45         16.77         0.87 o                         
 -13   2   7         20.83         28.42         1.49 o                         
 -12   2   7          0.39          0.94         0.72 o                         
 -11   2   7         41.01         70.42         2.14 o                         
 -10   2   7        491.96        437.20         5.67 o                         
  -9   2   7        611.33        645.61         7.42 o                         
  -8   2   7         90.44         82.63         1.32 o                         
  -7   2   7         25.75         26.48         0.70 o                         
  -6   2   7        120.15         94.22         2.03 o                         
  -5   2   7        843.44        867.87        15.61 o                         
  -4   2   7          9.36          7.52         0.72 o                         
  -3   2   7       1321.83       1477.71        26.10 o                         
  -2   2   7        300.56        262.59         8.76 o                         
  -1   2   7        352.60        585.98        18.54 o                         
   0   2   7        197.44        145.85         5.32 o                         
   1   2   7        721.49        695.01        12.53 o                         
   2   2   7        740.62        609.71        11.10 o                         
   3   2   7        209.99        183.42         6.74 o                         
   4   2   7        622.33        560.73         5.78 o                         
   5   2   7         14.06         19.95         0.86 o                         
   6   2   7        465.96        410.71         4.70 o                         
   7   2   7        314.98        360.22         4.79 o                         
   8   2   7         96.28         82.29         1.56 o                         
   9   2   7        644.62        682.63         7.92 o                         
  10   2   7          0.16          0.48         0.62 o                         
  11   2   7        157.12        181.52         3.03 o                         
  12   2   7         14.80         11.72         0.92 o                         
  13   2   7        474.87        517.60         9.28 o                         
 -15   3   7         75.83         75.42         2.93 o                         
 -14   3   7         48.45         44.78         1.70 o                         
 -13   3   7         37.28         37.42         1.17 o                         
 -12   3   7         92.02         74.72         1.66 o                         
 -11   3   7         12.69         15.16         0.82 o                         
 -10   3   7         69.16         63.08         1.27 o                         
  -9   3   7        439.33        426.83         4.63 o                         
  -8   3   7          5.76          4.80         0.55 o                         
  -7   3   7         40.23         36.62         0.91 o                         
  -6   3   7         90.92         81.96         1.42 o                         
  -5   3   7        218.63        224.22         5.00 o                         
  -4   3   7         11.34         13.45         0.52 o                         
  -3   3   7         19.38         63.75         4.29 o                         
  -2   3   7        426.29        448.54        11.85 o                         
  -1   3   7       2546.53       2921.83        88.64 o                         
   0   3   7         16.62         15.19         1.62 o                         
   1   3   7         12.26         29.59         1.01 o                         
   2   3   7        450.22        400.57         5.50 o                         
   3   3   7        333.90        330.58         6.52 o                         
   4   3   7        153.16        121.35         2.22 o                         
   5   3   7        211.09        289.74         7.70 o                         
   6   3   7        361.71        314.41         3.81 o                         
   7   3   7        902.86        957.17        13.86 o                         
   8   3   7        505.63        410.24         6.33 o                         
   9   3   7          2.85          9.02         0.84 o                         
  10   3   7          7.62          5.87         0.76 o                         
  11   3   7        197.64        219.07         3.86 o                         
  12   3   7         24.53         26.45         1.23 o                         
 -14   4   7          2.53          3.61         0.55 o                         
 -13   4   7        564.53        619.86         8.73 o                         
 -12   4   7        418.19        405.26         6.88 o                         
 -11   4   7         26.11         25.42         1.05 o                         
 -10   4   7          2.65          1.07         0.77 o                         
  -9   4   7          9.54         16.69         1.69 o                         
  -8   4   7        155.06        139.60         2.50 o                         
  -7   4   7          0.60          3.05         0.96 o                         
  -6   4   7        142.57        128.87         2.97 o                         
  -5   4   7        120.30        126.45         2.42 o                         
  -4   4   7        110.42        103.25         1.90 o                         
  -3   4   7         87.73         78.74         1.34 o                         
  -2   4   7          7.74          4.44         0.49 o                         
  -1   4   7          0.39         22.36         2.11 o                         
   0   4   7         17.30         17.67         0.83 o                         
   1   4   7        428.77        424.66         5.88 o                         
   2   4   7        211.02        200.73         3.18 o                         
   3   4   7         26.29         29.73         1.10 o                         
   4   4   7         97.85         71.43         1.55 o                         
   5   4   7         31.67         39.48         1.79 o                         
   6   4   7          1.20          2.30         1.09 o                         
   7   4   7          9.15         21.39         1.44 o                         
   8   4   7        312.25        273.96         6.92 o                         
   9   4   7         58.70         53.26         1.47 o                         
  10   4   7         17.22         14.34         0.92 o                         
  11   4   7        182.13        203.36         3.92 o                         
 -13   5   7          2.50          2.05         0.53 o                         
 -12   5   7          4.41          3.58         0.51 o                         
 -11   5   7          3.45          4.54         0.57 o                         
 -10   5   7         27.26         25.89         0.92 o                         
  -9   5   7          2.87          3.85         0.95 o                         
  -8   5   7         15.81         13.18         1.50 o                         
  -7   5   7         42.22         43.78         1.78 o                         
  -6   5   7         19.33         17.57         1.25 o                         
  -5   5   7         19.30         12.82         0.99 o                         
  -4   5   7          0.07          1.25         0.71 o                         
  -3   5   7        585.63        553.73         6.65 o                         
  -2   5   7        296.26        272.25         2.97 o                         
  -1   5   7          2.48          2.41         0.59 o                         
   0   5   7          1.57          2.44         0.96 o                         
   1   5   7        123.02        106.70         2.30 o                         
   2   5   7        383.81        364.13         6.46 o                         
   3   5   7          0.18          3.71         1.00 o                         
   4   5   7        125.16        117.10         2.67 o                         
   5   5   7         24.52         24.15         1.25 o                         
   6   5   7          7.52          5.95         1.22 o                         
   7   5   7         28.82         27.83         1.28 o                         
   8   5   7         23.15         21.82         1.31 o                         
   9   5   7         34.05         41.21         1.29 o                         
  10   5   7        106.50        110.63         2.25 o                         
 -11   6   7         15.00         16.21         1.18 o                         
 -10   6   7         16.32         18.39         1.15 o                         
  -9   6   7          0.40          1.25         0.57 o                         
  -8   6   7          1.06          1.87         0.79 o                         
  -7   6   7         59.58         65.97         1.64 o                         
  -6   6   7          7.15          6.62         1.11 o                         
  -5   6   7        473.50        475.07         7.96 o                         
  -4   6   7          5.96          4.95         1.05 o                         
  -3   6   7        517.57        610.60         9.77 o                         
  -2   6   7         22.31         18.59         2.22 o                         
  -1   6   7          0.01          2.17         2.22 o                         
   0   6   7         13.71         13.93         1.81 o                         
   1   6   7         83.66         95.18         2.67 o                         
   2   6   7         56.38         52.48         1.48 o                         
   3   6   7         71.24         72.84         3.10 o                         
   4   6   7        112.43         83.60         1.74 o                         
   5   6   7          0.15          4.49         0.70 o                         
   6   6   7         70.15         70.15         2.42 o                         
   7   6   7         38.81         44.00         1.92 o                         
   8   6   7          5.96          6.94         0.88 o                         
  -7   7   7         12.39         12.12         0.90 o                         
  -6   7   7          0.19          1.40         0.73 o                         
  -5   7   7          4.46          7.78         1.24 o                         
  -4   7   7          7.48          9.22         1.32 o                         
  -3   7   7          8.50          6.27         1.23 o                         
  -2   7   7         32.21         37.52         1.37 o                         
  -1   7   7         69.28         75.64         4.26 o                         
   0   7   7        133.50        129.49         2.89 o                         
   1   7   7         12.03         15.26         0.89 o                         
   2   7   7         79.35         74.25         1.47 o                         
   3   7   7          9.57          5.48         0.68 o                         
   4   7   7          1.33          2.07         0.49 o                         
   5   7   7         37.25         36.26         0.81 o                         
 -16   0   8          2.11          1.23         0.47 o                         
 -14   0   8         54.39         47.19         2.92 o                         
 -12   0   8        285.12        265.23         6.97 o                         
 -10   0   8        143.07        172.62         6.08 o                         
  -8   0   8         70.68         80.11         1.93 o                         
  -6   0   8       1111.44       1231.88        38.11 o                         
  -4   0   8        850.54       1070.06        23.29 o                         
  -2   0   8         68.18         68.72         2.97 o                         
   0   0   8        661.53        701.06        21.85 o                         
   2   0   8       1318.37       1335.90        41.07 o                         
   4   0   8        672.43        753.35        16.68 o                         
   6   0   8        265.11        320.20         6.60 o                         
   8   0   8        234.58        249.67         4.20 o                         
  10   0   8         39.65         47.82         1.88 o                         
  12   0   8          3.54          2.66         1.03 o                         
 -16   1   8          3.38          4.43         0.45 o                         
 -15   1   8         19.20         18.28         1.03 o                         
 -14   1   8        243.33        251.99         5.78 o                         
 -13   1   8         45.25         37.40         1.25 o                         
 -12   1   8         96.26         91.30         4.19 o                         
 -11   1   8        558.01        492.50         8.32 o                         
 -10   1   8        423.09        470.68         7.78 o                         
  -9   1   8        338.29        283.48         3.60 o                         
  -8   1   8        568.03        585.72         7.17 o                         
  -7   1   8         25.33         28.42         1.18 o                         
  -6   1   8         63.71        114.33         4.66 o                         
  -5   1   8        593.41        521.41        11.79 o                         
  -4   1   8       3038.63       3566.23        76.24 o                         
  -3   1   8       1023.85        853.28        26.55 o                         
  -2   1   8        100.36         88.15         3.60 o                         
  -1   1   8         20.18         14.81         0.79 o                         
   0   1   8        139.02        136.99         4.96 o                         
   1   1   8        118.02         94.27         3.52 o                         
   2   1   8         20.85         22.10         1.30 o                         
   3   1   8        246.42        204.24         4.18 o                         
   4   1   8        906.97        935.97        11.13 o                         
   5   1   8        194.14        168.33         2.33 o                         
   6   1   8        489.80        551.98         6.07 o                         
   7   1   8          3.66          4.25         0.58 o                         
   8   1   8        370.75        412.27         4.53 o                         
   9   1   8         30.87         28.91         1.25 o                         
  10   1   8         20.25         17.61         0.92 o                         
  11   1   8         76.49         70.89         1.80 o                         
  12   1   8          6.63          5.15         0.82 o                         
  13   1   8         47.94         51.19         1.60 o                         
 -16   2   8         75.10         74.63         2.76 o                         
 -15   2   8         51.33         43.27         1.17 o                         
 -14   2   8         45.28         43.30         1.56 o                         
 -13   2   8          0.17          0.69         0.90 o                         
 -12   2   8        488.18        507.04         6.98 o                         
 -11   2   8          1.32          3.78         0.78 o                         
 -10   2   8         15.99         21.28         0.87 o                         
  -9   2   8         75.12         74.64         1.60 o                         
  -8   2   8          2.31         10.25         0.62 o                         
  -7   2   8          0.36          0.25         0.51 o                         
  -6   2   8       1224.57       1281.18        16.18 o                         
  -5   2   8        191.16        194.58         4.04 o                         
  -4   2   8       1314.73       1330.63        28.98 o                         
  -3   2   8        401.40        357.84         8.39 o                         
  -2   2   8        463.23        542.65        17.25 o                         
  -1   2   8          2.05          2.13         1.28 o                         
   0   2   8          4.77         14.40         1.66 o                         
   1   2   8          0.27          0.91         0.81 o                         
   2   2   8       1126.46       1205.07        23.26 o                         
   3   2   8        109.45         89.35         1.57 o                         
   4   2   8        756.44        769.74         7.78 o                         
   5   2   8        116.52        100.29         1.69 o                         
   6   2   8       2824.61       3021.20        30.74 o                         
   7   2   8        359.59        310.51         4.73 o                         
   8   2   8        152.25        155.73         2.08 o                         
   9   2   8          3.06          2.10         0.59 o                         
  10   2   8         56.57         59.73         1.76 o                         
  11   2   8         10.05          8.05         0.90 o                         
  12   2   8          0.29          1.31         0.92 o                         
  13   2   8         18.84         19.21         1.14 o                         
 -15   3   8         84.58         78.26         2.98 o                         
 -14   3   8          3.14          6.69         1.04 o                         
 -13   3   8        223.24        210.96         3.17 o                         
 -12   3   8        367.48        411.00         5.30 o                         
 -11   3   8         74.06         60.44         1.65 o                         
 -10   3   8          3.16         17.12         1.39 o                         
  -9   3   8        199.94        178.51         2.44 o                         
  -8   3   8       1315.68       1393.56        14.53 o                         
  -7   3   8         46.93         38.02         0.93 o                         
  -6   3   8        133.45        152.26         2.69 o                         
  -5   3   8         37.05         31.91         0.91 o                         
  -4   3   8         19.95         29.21         0.89 o                         
  -3   3   8          4.63          8.19         0.74 o                         
  -2   3   8        456.92        468.71         7.70 o                         
  -1   3   8       2672.00       2296.12        40.63 o                         
   0   3   8        974.73       1092.64        19.75 o                         
   1   3   8        217.64        181.78         3.14 o                         
   2   3   8         29.26         29.73         1.71 o                         
   3   3   8         18.50         11.32         1.14 o                         
   4   3   8       1364.88       1478.44        18.82 o                         
   5   3   8        108.06         88.73         2.30 o                         
   6   3   8        380.43        414.63         5.13 o                         
   7   3   8         78.69         66.75         1.76 o                         
   8   3   8          0.44         13.57         1.27 o                         
   9   3   8         35.87         30.46         1.13 o                         
  10   3   8        417.05        474.36         7.78 o                         
  11   3   8          7.72          9.32         0.70 o                         
  12   3   8         11.75          8.71         0.52 o                         
 -14   4   8        120.46        132.85         2.67 o                         
 -13   4   8        136.03        132.99         4.34 o                         
 -12   4   8        228.29        256.64         4.48 o                         
 -11   4   8         50.07         49.18         1.77 o                         
 -10   4   8         58.92         70.32         1.70 o                         
  -9   4   8        142.11        126.89         2.53 o                         
  -8   4   8        654.99        758.58        16.46 o                         
  -7   4   8         61.81         52.42         2.09 o                         
  -6   4   8        386.16        366.10         6.30 o                         
  -5   4   8         23.24         24.04         1.10 o                         
  -4   4   8         11.17         18.64         1.44 o                         
  -3   4   8          0.19          0.89         0.55 o                         
  -2   4   8         19.49         28.08         1.39 o                         
  -1   4   8         79.62         83.01         1.53 o                         
   0   4   8         83.60         98.70         1.82 o                         
   1   4   8         75.90         68.88         1.60 o                         
   2   4   8        287.66        264.00         3.45 o                         
   3   4   8        149.90        121.27         3.61 o                         
   4   4   8        999.53       1038.71        23.35 o                         
   5   4   8        631.63        555.91         9.34 o                         
   6   4   8         50.05         44.81         1.61 o                         
   7   4   8         83.74         75.67         3.60 o                         
   8   4   8        116.09        117.11         3.61 o                         
   9   4   8          7.70          7.60         0.79 o                         
  10   4   8         12.92         15.34         0.92 o                         
  11   4   8         10.91          9.40         0.57 o                         
 -13   5   8          5.50          4.12         0.52 o                         
 -12   5   8        104.76        100.40         3.41 o                         
 -11   5   8          0.59          0.60         0.65 o                         
 -10   5   8          0.75          3.16         0.81 o                         
  -9   5   8          2.14          1.35         1.03 o                         
  -8   5   8         94.53         96.60         3.26 o                         
  -7   5   8         32.56         28.06         1.40 o                         
  -6   5   8        127.85        115.54         2.44 o                         
  -5   5   8         39.94         37.00         1.21 o                         
  -4   5   8         27.37         33.85         1.13 o                         
  -3   5   8          0.27          1.36         0.61 o                         
  -2   5   8        202.52        205.59         2.50 o                         
  -1   5   8          0.79          1.04         0.86 o                         
   0   5   8        194.12        188.65         3.45 o                         
   1   5   8          5.05          5.24         0.93 o                         
   2   5   8        151.43        171.14         3.55 o                         
   3   5   8        252.21        192.79         3.47 o                         
   4   5   8         61.57         46.81         1.73 o                         
   5   5   8          0.28          1.21         0.92 o                         
   6   5   8         24.39         23.13         1.53 o                         
   7   5   8        116.75        103.70         3.19 o                         
   8   5   8         44.06         46.35         1.43 o                         
   9   5   8          4.93          4.73         0.46 o                         
  10   5   8        243.66        254.21         5.66 o                         
 -11   6   8          7.35          8.75         0.92 o                         
 -10   6   8         34.41         36.29         1.47 o                         
  -9   6   8          7.37          6.71         0.76 o                         
  -8   6   8         98.01        105.22         2.61 o                         
  -7   6   8         29.89         29.56         1.84 o                         
  -6   6   8         60.71         59.93         1.99 o                         
  -5   6   8         16.18         13.19         1.02 o                         
  -4   6   8          2.42          3.37         0.87 o                         
  -3   6   8         50.52         47.35         1.55 o                         
  -2   6   8        388.50        412.28        14.33 o                         
  -1   6   8         39.36         29.29         1.60 o                         
   0   6   8          0.41         -0.07         1.12 o                         
   1   6   8          0.45          1.12         1.06 o                         
   2   6   8          9.07         17.67         1.08 o                         
   3   6   8         67.23         73.96         1.96 o                         
   4   6   8         50.92         61.95         2.34 o                         
   5   6   8         11.12         10.55         0.68 o                         
   6   6   8         23.37         18.35         0.77 o                         
   7   6   8          8.10          8.98         0.82 o                         
  -7   7   8         49.08         45.19         1.51 o                         
  -6   7   8         36.20         42.06         2.25 o                         
  -5   7   8         20.92         20.55         1.92 o                         
  -4   7   8        149.29        171.76         6.41 o                         
  -3   7   8        156.33        157.28         4.20 o                         
  -2   7   8        100.78        103.90         3.07 o                         
  -1   7   8         71.12         85.46         2.57 o                         
   0   7   8         13.93          9.91         0.85 o                         
   1   7   8          2.28          3.51         0.60 o                         
   2   7   8         66.51         78.71         1.79 o                         
   3   7   8         77.56         84.72         2.02 o                         
   4   7   8         54.58         41.26         0.92 o                         
 -15   0   9        209.73        219.80         6.21 o                         
 -13   0   9         70.27         61.45         5.08 o                         
 -11   0   9        105.37         96.74         4.78 o                         
  -9   0   9        219.25        271.75         9.34 o                         
  -7   0   9        455.92        441.84        10.32 o                         
  -5   0   9      15065.95      17359.50       521.96 o                         
  -3   0   9        213.53        165.80         4.11 o                         
  -1   0   9        277.45        301.80        10.01 o                         
   1   0   9       1280.20       1299.15        39.98 o                         
   3   0   9       1302.34       1469.43        45.32 o                         
   5   0   9         67.29         74.12         4.67 o                         
   7   0   9       3628.52       3950.89        85.06 o                         
   9   0   9         70.80         75.26         2.27 o                         
  11   0   9         11.67         13.66         1.82 o                         
  13   0   9        173.48        150.97         5.02 o                         
 -16   1   9          0.36          0.93         0.47 o                         
 -15   1   9        413.06        444.72         8.33 o                         
 -14   1   9         21.33         14.57         1.34 o                         
 -13   1   9        125.94        137.75         5.01 o                         
 -12   1   9         27.22         27.85         1.33 o                         
 -11   1   9        115.37        151.14         4.51 o                         
 -10   1   9          1.76          1.65         0.75 o                         
  -9   1   9        342.01        336.55         6.08 o                         
  -8   1   9         77.85         73.74         1.68 o                         
  -7   1   9        447.26        459.04         7.05 o                         
  -6   1   9        212.76        171.72         3.77 o                         
  -5   1   9        696.85        863.67        19.06 o                         
  -4   1   9       3644.06       3076.87        65.91 o                         
  -3   1   9       3892.70       4454.72       134.66 o                         
  -2   1   9         62.75         47.66         2.53 o                         
  -1   1   9        339.62        311.86        10.36 o                         
   0   1   9         81.28         62.08         2.93 o                         
   1   1   9        128.73        193.50        18.59 o                         
   2   1   9        231.10        199.97         4.93 o                         
   3   1   9        912.73        974.13        11.24 o                         
   4   1   9         35.24         27.94         0.73 o                         
   5   1   9       1155.56       1210.98        12.60 o                         
   6   1   9        222.37        192.27         2.70 o                         
   7   1   9         70.29         79.44         1.51 o                         
   8   1   9        499.14        402.05         4.72 o                         
   9   1   9         47.48         54.23         1.85 o                         
  10   1   9          9.73         10.00         0.88 o                         
  11   1   9        497.74        536.38        10.01 o                         
  12   1   9        234.63        229.94         5.46 o                         
 -16   2   9        108.89         89.20         3.14 o                         
 -15   2   9         60.04         64.51         2.20 o                         
 -14   2   9        125.38        117.52         2.98 o                         
 -13   2   9        620.73        693.00         9.96 o                         
 -12   2   9        209.79        180.65         2.92 o                         
 -11   2   9        326.47        324.56         4.72 o                         
 -10   2   9         73.70         65.60         1.70 o                         
  -9   2   9         13.00         46.68         6.06 o                         
  -8   2   9         22.05         15.52         0.78 o                         
  -7   2   9        338.66        340.98         4.98 o                         
  -6   2   9         52.66         45.97         1.39 o                         
  -5   2   9       1421.26       1606.94        30.95 o                         
  -4   2   9        293.71        244.84         6.41 o                         
  -3   2   9       1163.62       1316.25        35.00 o                         
  -2   2   9         22.33         23.08         1.95 o                         
  -1   2   9        529.48        709.88        22.44 o                         
   0   2   9          8.24         11.49         1.61 o                         
   1   2   9       1425.27       1443.30        25.73 o                         
   2   2   9        221.33        187.04         2.90 o                         
   3   2   9        157.29        231.19         4.86 o                         
   4   2   9        637.74        526.21         5.53 o                         
   5   2   9         31.74         51.96         2.24 o                         
   6   2   9          8.73         10.96         0.72 o                         
   7   2   9       1627.39       1680.05        18.47 o                         
   8   2   9          4.41          6.14         0.61 o                         
   9   2   9        498.84        521.39         5.78 o                         
  10   2   9          0.04          0.30         0.58 o                         
  11   2   9         59.04         72.81         1.92 o                         
  12   2   9          9.96          8.38         0.77 o                         
 -15   3   9         35.67         24.96         1.32 o                         
 -14   3   9        273.09        259.99         4.43 o                         
 -13   3   9         48.75         59.57         3.31 o                         
 -12   3   9        405.44        358.81         5.55 o                         
 -11   3   9        138.30        178.85         4.92 o                         
 -10   3   9         32.58         25.68         0.85 o                         
  -9   3   9       1489.95       1592.16        15.71 o                         
  -8   3   9         25.28         18.61         0.80 o                         
  -7   3   9         34.77         40.40         1.42 o                         
  -6   3   9        354.54        313.98         4.19 o                         
  -5   3   9        154.66        182.47         2.84 o                         
  -4   3   9        278.25        244.11         3.86 o                         
  -3   3   9         40.30         51.10         1.94 o                         
  -2   3   9        370.29        347.43         5.29 o                         
  -1   3   9        824.59        911.47        14.44 o                         
   0   3   9         60.35         43.33         1.63 o                         
   1   3   9         41.05         62.27         1.89 o                         
   2   3   9         48.93         47.32         2.12 o                         
   3   3   9       1129.12       1167.29        15.00 o                         
   4   3   9        254.26        210.64         3.68 o                         
   5   3   9          2.36          5.33         0.92 o                         
   6   3   9        195.96        152.21         2.51 o                         
   7   3   9        392.85        397.23         5.60 o                         
   8   3   9         17.00         20.43         1.34 o                         
   9   3   9         51.40         43.93         1.34 o                         
  10   3   9        308.54        286.77         6.60 o                         
  11   3   9        634.64        707.87        12.70 o                         
 -14   4   9         53.74         52.50         1.63 o                         
 -13   4   9         23.40         18.10         1.75 o                         
 -12   4   9         58.38         42.67         1.46 o                         
 -11   4   9        199.08        220.46         4.75 o                         
 -10   4   9         77.59         75.01         2.04 o                         
  -9   4   9         37.54         46.92         1.66 o                         
  -8   4   9         18.72         19.19         2.02 o                         
  -7   4   9        145.87        161.11         3.80 o                         
  -6   4   9        229.10        229.07         4.33 o                         
  -5   4   9        315.54        275.54         4.45 o                         
  -4   4   9        146.95        156.47         2.44 o                         
  -3   4   9        315.99        317.10         3.96 o                         
  -2   4   9         96.45         74.52         1.50 o                         
  -1   4   9          2.08         14.76         1.42 o                         
   0   4   9        420.79        395.05         5.96 o                         
   1   4   9       1578.68       1623.10        19.06 o                         
   2   4   9         11.85         14.37         1.20 o                         
   3   4   9         24.61         24.65         1.92 o                         
   4   4   9        116.77        118.30         5.40 o                         
   5   4   9        127.60        145.65         3.17 o                         
   6   4   9         19.14         25.04         1.50 o                         
   7   4   9         72.36         62.01         2.55 o                         
   8   4   9          9.25         11.27         1.06 o                         
   9   4   9         23.96         13.82         0.77 o                         
  10   4   9        114.75        116.91         2.45 o                         
 -12   5   9         81.00         71.35         2.16 o                         
 -11   5   9          0.18          0.23         1.06 o                         
 -10   5   9          3.00          4.39         1.75 o                         
  -9   5   9        222.14        235.50         5.50 o                         
  -8   5   9        215.00        205.79         4.63 o                         
  -7   5   9        146.51        156.82         3.39 o                         
  -6   5   9         42.86         37.69         1.83 o                         
  -5   5   9        107.32        108.30         2.38 o                         
  -4   5   9          6.01          5.48         0.76 o                         
  -3   5   9        119.72        100.03         1.69 o                         
  -2   5   9         18.22         22.31         1.00 o                         
  -1   5   9        754.72        800.30        11.65 o                         
   0   5   9        134.12        112.37         2.45 o                         
   1   5   9        256.42        295.56         5.42 o                         
   2   5   9         23.42         33.87         1.56 o                         
   3   5   9        326.00        400.90         6.21 o                         
   4   5   9        192.52        222.68         4.94 o                         
   5   5   9        246.21        234.08         6.10 o                         
   6   5   9          0.12          0.19         0.68 o                         
   7   5   9          1.16          0.56         0.80 o                         
   8   5   9        134.41        119.09         2.55 o                         
   9   5   9          6.74          8.63         0.97 o                         
 -10   6   9          7.14          7.36         1.16 o                         
  -9   6   9        238.23        259.71         6.25 o                         
  -8   6   9        245.55        227.67         5.76 o                         
  -7   6   9          0.38          5.09         1.10 o                         
  -6   6   9         63.91         59.81         2.06 o                         
  -5   6   9         44.55         36.69         1.94 o                         
  -4   6   9         81.77         86.17         3.20 o                         
  -3   6   9         56.33         62.37         2.56 o                         
  -2   6   9         28.53         26.60         1.96 o                         
  -1   6   9         46.44         45.15         1.78 o                         
   0   6   9         27.60         26.99         1.50 o                         
   1   6   9         45.79         53.13         1.60 o                         
   2   6   9          1.76          4.20         0.89 o                         
   3   6   9        303.38        328.72         5.10 o                         
   4   6   9         54.02         54.06         1.42 o                         
   5   6   9         10.12         12.22         0.76 o                         
   6   6   9         12.08         15.58         0.70 o                         
   7   6   9        150.23        118.73         2.90 o                         
  -7   7   9        119.82        118.80         2.96 o                         
  -6   7   9         33.22         30.67         1.28 o                         
  -5   7   9         14.91         22.49         1.82 o                         
  -4   7   9         80.68         91.81         2.71 o                         
  -3   7   9        325.78        347.81        11.39 o                         
  -2   7   9          8.94          8.39         0.99 o                         
  -1   7   9        159.74        180.47         3.69 o                         
   0   7   9         47.89         49.14         1.39 o                         
   1   7   9         18.00         26.19         0.81 o                         
   2   7   9          0.11          0.95         0.44 o                         
   3   7   9         35.04         34.15         0.98 o                         
 -16   0  10        154.07        174.05         5.89 o                         
 -14   0  10        383.23        403.10        13.49 o                         
 -12   0  10        109.94        102.15         3.48 o                         
 -10   0  10       1413.02       1512.39        27.30 o                         
  -8   0  10       1522.69       1660.49        29.67 o                         
  -6   0  10       1137.98       1231.30        27.12 o                         
  -4   0  10       1375.94       1514.49        46.23 o                         
  -2   0  10        256.98        321.86        10.78 o                         
   0   0  10          7.44          4.67         1.40 o                         
   2   0  10       1893.55       1982.42        60.77 o                         
   4   0  10        151.80        180.64         6.93 o                         
   6   0  10       1955.08       2235.44        39.87 o                         
   8   0  10        684.76        661.24        15.40 o                         
  10   0  10         27.46         28.41         2.43 o                         
  12   0  10         30.59         20.88         2.32 o                         
 -16   1  10        388.29        402.50         7.28 o                         
 -15   1  10         17.88         18.74         0.86 o                         
 -14   1  10         26.29         18.29         1.05 o                         
 -13   1  10          1.21          1.78         0.98 o                         
 -12   1  10         25.53         30.49         1.44 o                         
 -11   1  10          4.12          4.20         0.95 o                         
 -10   1  10          3.34         11.58         0.97 o                         
  -9   1  10         74.86         65.33         1.49 o                         
  -8   1  10        428.25        425.99         5.42 o                         
  -7   1  10        240.89        205.63         3.30 o                         
  -6   1  10          1.53          4.54         0.63 o                         
  -5   1  10        195.31        180.71         5.15 o                         
  -4   1  10       5619.56       6777.57       222.05 o                         
  -3   1  10         29.66         20.66         1.99 o                         
  -2   1  10        609.66        579.88        18.53 o                         
  -1   1  10         14.74         10.19         1.46 o                         
   0   1  10        350.48        368.90        18.56 o                         
   1   1  10       1339.49       1116.30        24.59 o                         
   2   1  10        656.09        673.59         8.82 o                         
   3   1  10        127.57        107.13         1.58 o                         
   4   1  10        455.78        471.90         4.55 o                         
   5   1  10         66.08         59.76         1.23 o                         
   6   1  10         66.77         64.83         1.89 o                         
   7   1  10        241.95        207.03         2.60 o                         
   8   1  10        519.56        601.07         7.44 o                         
   9   1  10        112.13        104.22         2.04 o                         
  10   1  10        578.78        638.24         8.37 o                         
  11   1  10          8.15         12.41         0.90 o                         
  12   1  10        125.66        141.83         3.50 o                         
 -15   2  10        219.44        189.37         3.78 o                         
 -14   2  10        465.80        502.16         8.16 o                         
 -13   2  10         21.84         20.48         1.17 o                         
 -12   2  10        122.54        114.61         1.83 o                         
 -11   2  10        402.14        362.30         4.50 o                         
 -10   2  10        443.02        457.33        10.12 o                         
  -9   2  10        129.35        110.11         2.53 o                         
  -8   2  10         74.43         55.40         1.43 o                         
  -7   2  10         94.20         87.15         1.65 o                         
  -6   2  10        130.31        137.11         2.76 o                         
  -5   2  10        312.94        297.88         3.94 o                         
  -4   2  10        905.57        929.38        17.43 o                         
  -3   2  10       1200.10       1078.44        30.09 o                         
  -2   2  10       1129.46       1186.85        26.15 o                         
  -1   2  10        518.31        477.19         9.07 o                         
   0   2  10       1780.06       2008.10        30.79 o                         
   1   2  10        256.88        217.43         2.67 o                         
   2   2  10          3.02         16.71         1.16 o                         
   3   2  10         10.10          7.29         0.52 o                         
   4   2  10         73.70        101.68         1.57 o                         
   5   2  10         71.44         58.22         1.14 o                         
   6   2  10        515.60        499.10         5.63 o                         
   7   2  10          9.06          9.00         0.77 o                         
   8   2  10         90.70         84.77         1.43 o                         
   9   2  10         80.57         72.75         1.57 o                         
  10   2  10          5.04          9.11         0.79 o                         
  11   2  10        115.06        113.50         2.23 o                         
  12   2  10         40.06         41.09         2.94 o                         
 -15   3  10         42.59         29.85         1.44 o                         
 -14   3  10        224.61        251.12         5.88 o                         
 -13   3  10         85.89         83.85         1.95 o                         
 -12   3  10          0.03         26.61         2.01 o                         
 -11   3  10        382.14        335.60         4.19 o                         
 -10   3  10        630.30        722.93         8.33 o                         
  -9   3  10         41.82         34.58         0.97 o                         
  -8   3  10        270.92        249.18         4.25 o                         
  -7   3  10         25.67         19.13         1.14 o                         
  -6   3  10         80.57         86.42         1.89 o                         
  -5   3  10        209.49        183.69         3.20 o                         
  -4   3  10       1222.87       1171.02        14.99 o                         
  -3   3  10         79.17         67.27         1.50 o                         
  -2   3  10          7.69          7.54         0.81 o                         
  -1   3  10        160.36        160.27         2.89 o                         
   0   3  10        332.34        345.02         5.99 o                         
   1   3  10        235.81        211.36         5.74 o                         
   2   3  10        475.14        545.34        10.49 o                         
   3   3  10        948.99        818.21        10.82 o                         
   4   3  10       1130.03       1165.90        15.06 o                         
   5   3  10        955.22        777.25         9.57 o                         
   6   3  10         69.19         67.12         1.45 o                         
   7   3  10          5.93          0.77         0.87 o                         
   8   3  10        229.23        226.00         4.12 o                         
   9   3  10         19.72         17.71         1.58 o                         
  10   3  10         47.21         49.28         1.81 o                         
  11   3  10          3.00          1.86         0.81 o                         
 -14   4  10          4.02          1.49         0.83 o                         
 -13   4  10         54.08         49.90         2.12 o                         
 -12   4  10        397.58        430.37         7.02 o                         
 -11   4  10        292.80        265.54         5.37 o                         
 -10   4  10         28.93         26.20         1.29 o                         
  -9   4  10         72.12         61.11         1.99 o                         
  -8   4  10        841.53        872.92        19.74 o                         
  -7   4  10         68.43         53.78         2.55 o                         
  -6   4  10        273.50        291.11         5.31 o                         
  -5   4  10         11.24          6.02         0.91 o                         
  -4   4  10       1127.48       1211.49        15.60 o                         
  -3   4  10        319.84        284.48         3.93 o                         
  -2   4  10        687.64        730.62        11.93 o                         
  -1   4  10        739.99        669.35         9.01 o                         
   0   4  10        611.61        596.81         8.11 o                         
   1   4  10        147.72        119.51         2.59 o                         
   2   4  10          4.22          2.56         0.79 o                         
   3   4  10          9.97         10.75         1.53 o                         
   4   4  10         51.35         48.85         2.93 o                         
   5   4  10         60.51         39.44         1.57 o                         
   6   4  10        150.34        152.61         4.46 o                         
   7   4  10        263.17        254.98        10.01 o                         
   8   4  10        942.92        965.09        14.98 o                         
   9   4  10          0.38          0.31         0.64 o                         
  10   4  10        260.32        265.97         6.00 o                         
 -12   5  10         11.68          9.91         0.89 o                         
 -11   5  10         20.12         21.19         1.30 o                         
 -10   5  10        206.24        223.32         5.72 o                         
  -9   5  10          5.15          3.74         1.05 o                         
  -8   5  10        807.95        867.03        13.86 o                         
  -7   5  10         10.67          9.52         1.10 o                         
  -6   5  10         17.61         25.17         1.68 o                         
  -5   5  10         25.39         24.35         1.46 o                         
  -4   5  10         16.45          9.86         0.97 o                         
  -3   5  10         70.48         45.07         1.34 o                         
  -2   5  10        596.26        661.52         8.91 o                         
  -1   5  10        152.01        169.91         3.23 o                         
   0   5  10          6.43         12.11         1.04 o                         
   1   5  10         10.47         11.23         1.43 o                         
   2   5  10        400.23        391.13         6.78 o                         
   3   5  10        326.96        284.32         7.16 o                         
   4   5  10        123.68        119.96         3.69 o                         
   5   5  10         47.68         48.72         2.91 o                         
   6   5  10        239.72        266.32         9.28 o                         
   7   5  10         13.59         15.76         1.97 o                         
   8   5  10          9.72          5.13         0.46 o                         
 -10   6  10         22.49         21.39         0.92 o                         
  -9   6  10         53.98         60.13         1.67 o                         
  -8   6  10         70.09         63.92         2.33 o                         
  -7   6  10         73.81         70.00         3.54 o                         
  -6   6  10         50.52         51.90         3.05 o                         
  -5   6  10          0.71          0.49         0.93 o                         
  -4   6  10         46.88         60.55         2.43 o                         
  -3   6  10         13.17         14.27         1.22 o                         
  -2   6  10         37.16         38.93         2.02 o                         
  -1   6  10         15.17         18.93         1.32 o                         
   0   6  10        297.57        298.12         9.21 o                         
   1   6  10          0.73          1.93         0.74 o                         
   2   6  10        444.09        478.58         7.83 o                         
   3   6  10         65.69         45.21         1.32 o                         
   4   6  10         49.59         41.24         1.19 o                         
   5   6  10         33.60         29.21         0.83 o                         
  -6   7  10         19.87         22.18         0.82 o                         
  -5   7  10          5.88          5.32         0.78 o                         
  -4   7  10          8.13          4.50         1.14 o                         
  -3   7  10        102.35         99.85         2.72 o                         
  -2   7  10          0.81          0.78         0.65 o                         
  -1   7  10          0.91          1.87         0.66 o                         
   0   7  10         10.33         13.23         0.63 o                         
   1   7  10         40.06         39.92         0.92 o                         
   2   7  10         12.48         15.81         0.65 o                         
   3   7  10         47.78         43.27         1.75 o                         
 -15   0  11        262.58        277.36         6.47 o                         
 -13   0  11        514.84        536.45        12.55 o                         
 -11   0  11        747.09        772.18        17.80 o                         
  -9   0  11        378.57        436.87         8.61 o                         
  -7   0  11        212.19        211.87         5.66 o                         
  -5   0  11         25.63         48.86         2.09 o                         
  -3   0  11        198.57        246.32         5.96 o                         
  -1   0  11       1102.34       1104.61        34.40 o                         
   1   0  11       1079.55       1184.33        36.90 o                         
   3   0  11         39.76         52.39         3.09 o                         
   5   0  11       4684.26       5025.45        88.07 o                         
   7   0  11       1303.02       1481.12        32.69 o                         
   9   0  11         78.23         75.14         3.48 o                         
  11   0  11         32.42         33.20         1.42 o                         
 -16   1  11          0.27          0.14         0.37 o                         
 -15   1  11         73.56         66.79         1.87 o                         
 -14   1  11         72.37         63.43         1.56 o                         
 -13   1  11          0.99          2.24         1.42 o                         
 -12   1  11        169.56        140.45         3.53 o                         
 -11   1  11       1102.58       1158.03        16.37 o                         
 -10   1  11        286.88        243.16         4.13 o                         
  -9   1  11        293.29        356.37         5.66 o                         
  -8   1  11          1.13          0.82         0.65 o                         
  -7   1  11         52.75         70.85         2.40 o                         
  -6   1  11         47.45         41.85         1.13 o                         
  -5   1  11       3719.05       4313.46        53.41 o                         
  -4   1  11       1326.90       1111.41        20.00 o                         
  -3   1  11        226.16        203.33         5.27 o                         
  -2   1  11        100.75         87.71         2.84 o                         
  -1   1  11        642.10        645.42        10.37 o                         
   0   1  11        382.29        330.62         4.66 o                         
   1   1  11        635.32        697.73        10.78 o                         
   2   1  11          5.41          6.19         0.57 o                         
   3   1  11        517.97        517.08         5.42 o                         
   4   1  11          2.67          3.22         0.55 o                         
   5   1  11        151.77        150.47         2.25 o                         
   6   1  11        104.24         96.02         1.72 o                         
   7   1  11        995.79       1101.76        11.66 o                         
   8   1  11         82.41         70.31         1.49 o                         
   9   1  11        222.63        246.40         3.36 o                         
  10   1  11          6.20          6.06         0.69 o                         
  11   1  11         62.45         68.08         1.66 o                         
 -15   2  11          4.62         12.06         0.75 o                         
 -14   2  11         94.61         88.08         2.47 o                         
 -13   2  11        188.35        216.40         7.59 o                         
 -12   2  11         44.83         42.45         1.50 o                         
 -11   2  11        248.89        253.09         4.24 o                         
 -10   2  11        270.43        249.33         5.59 o                         
  -9   2  11        141.84        139.57         3.01 o                         
  -8   2  11         22.85         21.63         0.94 o                         
  -7   2  11        140.83        137.50         2.38 o                         
  -6   2  11        356.69        347.62         4.58 o                         
  -5   2  11        344.83        397.07         5.49 o                         
  -4   2  11       1303.52       1130.91        15.84 o                         
  -3   2  11         72.13         84.95         3.46 o                         
  -2   2  11         44.73         37.96         1.69 o                         
  -1   2  11       1050.58       1072.27        15.03 o                         
   0   2  11          7.71          6.15         0.63 o                         
   1   2  11        568.01        523.20         5.23 o                         
   2   2  11        253.91        226.15         3.02 o                         
   3   2  11        111.92        143.61         1.90 o                         
   4   2  11         84.53         77.18         1.35 o                         
   5   2  11         17.94          9.62         0.74 o                         
   6   2  11          8.66          8.64         0.74 o                         
   7   2  11         18.11         23.34         0.81 o                         
   8   2  11          9.70          8.57         0.72 o                         
   9   2  11         32.31         38.85         1.03 o                         
  10   2  11         15.57         19.98         0.82 o                         
  11   2  11        552.62        610.46        13.32 o                         
 -14   3  11         12.80          8.99         1.57 o                         
 -13   3  11          6.75         10.14         0.77 o                         
 -12   3  11         87.17         78.39         2.07 o                         
 -11   3  11        778.74        765.53        14.37 o                         
 -10   3  11         13.65         10.96         0.95 o                         
  -9   3  11        128.62        137.88         2.68 o                         
  -8   3  11         55.09         48.74         1.94 o                         
  -7   3  11         56.44         46.62         1.58 o                         
  -6   3  11          4.66          7.01         0.83 o                         
  -5   3  11          1.80          8.38         1.00 o                         
  -4   3  11         21.66         19.74         1.17 o                         
  -3   3  11        133.47        148.79         3.82 o                         
  -2   3  11        256.97        214.04         3.34 o                         
  -1   3  11        886.30        923.41        13.18 o                         
   0   3  11         27.78         30.82         1.11 o                         
   1   3  11        423.66        454.80        10.01 o                         
   2   3  11          0.53          2.64         0.87 o                         
   3   3  11        197.39        199.63         3.30 o                         
   4   3  11        535.55        450.15         6.34 o                         
   5   3  11         38.29         70.97         4.34 o                         
   6   3  11        157.38        119.78         2.14 o                         
   7   3  11          9.99         11.77         1.14 o                         
   8   3  11         77.43         64.27         1.60 o                         
   9   3  11         44.78         43.31         1.36 o                         
  10   3  11          7.72          8.19         1.01 o                         
 -13   4  11         46.72         30.25         1.88 o                         
 -12   4  11         14.03         14.34         1.50 o                         
 -11   4  11          6.46          7.68         1.01 o                         
 -10   4  11         97.46         93.44         3.04 o                         
  -9   4  11        224.67        221.39         8.55 o                         
  -8   4  11        192.03        162.59         4.79 o                         
  -7   4  11        100.01        105.72         7.19 o                         
  -6   4  11          5.30          5.62         0.90 o                         
  -5   4  11        271.02        272.68         4.10 o                         
  -4   4  11         71.88         61.57         1.58 o                         
  -3   4  11        213.24        241.72         3.50 o                         
  -2   4  11        220.45        211.12         3.16 o                         
  -1   4  11       1055.35       1029.05        14.73 o                         
   0   4  11        455.36        384.32         6.13 o                         
   1   4  11         20.61         24.09         1.15 o                         
   2   4  11          1.08          0.14         0.97 o                         
   3   4  11         64.65         78.59         2.48 o                         
   4   4  11          1.77          1.99         0.99 o                         
   5   4  11        280.42        309.43         6.40 o                         
   6   4  11         49.40         45.57         2.57 o                         
   7   4  11        168.06        184.45         7.59 o                         
   8   4  11          2.65          2.16         0.67 o                         
   9   4  11        239.89        257.84         5.61 o                         
 -12   5  11         28.00         28.48         0.75 o                         
 -11   5  11        118.22        110.38         3.03 o                         
 -10   5  11          3.90          5.67         0.86 o                         
  -9   5  11          1.53          1.91         0.93 o                         
  -8   5  11         15.01         14.51         1.27 o                         
  -7   5  11        201.19        173.69         3.98 o                         
  -6   5  11        374.28        319.62         8.30 o                         
  -5   5  11        302.59        264.86         4.31 o                         
  -4   5  11          2.54          2.96         0.79 o                         
  -3   5  11         38.25         39.02         1.16 o                         
  -2   5  11         18.20         21.63         1.09 o                         
  -1   5  11         49.00         48.14         1.56 o                         
   0   5  11          7.15          6.27         1.11 o                         
   1   5  11        114.51        112.07         5.20 o                         
   2   5  11        300.92        275.24         7.29 o                         
   3   5  11         91.74        104.89         4.86 o                         
   4   5  11          1.67          1.17         1.63 o                         
   6   5  11         28.19         35.03         2.28 o                         
   7   5  11        106.36         96.19         2.62 o                         
   8   5  11         50.12         51.92         2.12 o                         
 -10   6  11          2.61          2.96         0.77 o                         
  -9   6  11         72.86         70.03         2.64 o                         
  -8   6  11        101.21         93.94         3.84 o                         
  -7   6  11        360.04        345.05         8.15 o                         
  -6   6  11          0.03          0.70         0.92 o                         
  -5   6  11         36.35         41.85         1.88 o                         
  -4   6  11          0.09          0.30         0.91 o                         
  -3   6  11          1.96          4.33         0.98 o                         
  -2   6  11         72.83         68.04         2.79 o                         
  -1   6  11        146.45        140.02         3.25 o                         
   0   6  11          0.27          0.62         0.81 o                         
   1   6  11         63.83         60.77         1.59 o                         
   2   6  11          2.20          5.67         0.76 o                         
   3   6  11          0.39          2.39         0.66 o                         
   4   6  11        389.08        381.42         8.37 o                         
   5   6  11        246.18        244.88        15.11 o                         
  -6   7  11          2.95          3.89         0.75 o                         
  -5   7  11          1.00          1.98         0.58 o                         
  -4   7  11          3.77          5.59         0.77 o                         
  -3   7  11         11.62         15.18         0.74 o                         
  -2   7  11         77.27         75.49         1.77 o                         
  -1   7  11          2.42          4.30         0.52 o                         
   0   7  11         10.24          6.49         0.49 o                         
 -14   0  12         65.70         79.96         2.58 o                         
 -12   0  12          5.01          9.83         1.14 o                         
 -10   0  12         33.23         36.07         1.69 o                         
  -8   0  12         69.77         56.15         1.94 o                         
  -6   0  12          6.78         20.82         1.60 o                         
  -4   0  12        477.95        548.65        13.28 o                         
  -2   0  12        611.06        644.70        10.34 o                         
   0   0  12        826.80        874.86        27.77 o                         
   2   0  12          0.31          0.95         1.13 o                         
   4   0  12         66.17         74.22         2.75 o                         
   6   0  12          5.89         11.36         1.26 o                         
   8   0  12        165.34        156.19         4.48 o                         
  10   0  12         88.96         92.31         2.75 o                         
 -15   1  12          8.66          7.52         0.68 o                         
 -14   1  12         39.12         49.58         1.92 o                         
 -13   1  12          4.50          3.47         0.92 o                         
 -12   1  12         13.24         12.72         1.47 o                         
 -11   1  12         22.36         17.09         1.01 o                         
 -10   1  12        629.31        654.26         9.60 o                         
  -9   1  12         43.60         38.86         1.21 o                         
  -8   1  12        408.43        471.98         6.49 o                         
  -7   1  12        155.49        129.40         2.26 o                         
  -6   1  12          7.42         12.81         0.73 o                         
  -5   1  12        520.45        441.08         5.56 o                         
  -4   1  12        347.77        335.83         4.07 o                         
  -3   1  12         68.98         63.47         1.65 o                         
  -2   1  12         63.54         69.90         1.84 o                         
  -1   1  12          1.48          2.19         0.54 o                         
   0   1  12        263.60        288.97         3.63 o                         
   1   1  12        383.94        328.30         3.85 o                         
   2   1  12        140.60        148.32         2.05 o                         
   3   1  12        251.24        213.00         2.75 o                         
   4   1  12        207.11        224.89         3.02 o                         
   5   1  12          3.72          3.63         0.73 o                         
   6   1  12        462.90        499.36         6.90 o                         
   7   1  12        359.58        313.15         4.01 o                         
   8   1  12        280.96        275.07         4.47 o                         
   9   1  12          2.96          3.58         0.66 o                         
  10   1  12        156.86        163.19         2.95 o                         
  11   1  12        224.31        189.03         4.38 o                         
 -15   2  12         39.08         38.73         1.52 o                         
 -14   2  12         25.03         49.98         1.79 o                         
 -13   2  12        113.01        103.23         2.61 o                         
 -12   2  12         12.32         17.54         1.09 o                         
 -11   2  12          4.71          5.44         1.17 o                         
 -10   2  12          6.04          7.17         0.88 o                         
  -9   2  12         60.12         51.06         1.27 o                         
  -8   2  12        218.42        202.80         3.60 o                         
  -7   2  12         54.49         51.66         1.54 o                         
  -6   2  12       1315.31       1435.51        21.58 o                         
  -5   2  12        162.66        133.22         2.53 o                         
  -4   2  12        221.52        281.35         9.40 o                         
  -3   2  12         62.67         57.52         1.46 o                         
  -2   2  12        122.76        114.25         2.08 o                         
  -1   2  12         37.96         31.05         1.04 o                         
   0   2  12        280.24        277.23         3.34 o                         
   1   2  12        247.88        219.36         2.66 o                         
   2   2  12         75.57         86.92         2.97 o                         
   3   2  12        564.37        491.15         5.04 o                         
   4   2  12         23.94         34.15         1.37 o                         
   5   2  12          5.03          2.66         0.67 o                         
   6   2  12        142.82        139.54         2.12 o                         
   7   2  12          6.07          4.53         0.68 o                         
   8   2  12         38.64         42.21         1.01 o                         
   9   2  12         13.05         12.32         0.74 o                         
  10   2  12        106.57        126.62         3.21 o                         
 -14   3  12          4.42          5.79         0.78 o                         
 -13   3  12          0.91          1.57         0.75 o                         
 -12   3  12         56.13         60.97         1.42 o                         
 -11   3  12        111.15         99.33         2.94 o                         
 -10   3  12        126.15        119.77         2.36 o                         
  -9   3  12          8.29          7.69         1.15 o                         
  -8   3  12         54.15         63.98         2.54 o                         
  -7   3  12         75.57         70.92         2.06 o                         
  -6   3  12         24.49         29.79         1.53 o                         
  -5   3  12         51.17         47.45         1.95 o                         
  -4   3  12       1715.07       1805.57        32.42 o                         
  -3   3  12        717.83        634.60         9.84 o                         
  -2   3  12         45.39         50.56         1.26 o                         
  -1   3  12        200.07        178.31         2.76 o                         
   0   3  12        162.88        153.35         3.29 o                         
   1   3  12          8.85          8.97         1.10 o                         
   2   3  12         12.15         10.91         0.87 o                         
   3   3  12         17.09         15.02         0.98 o                         
   4   3  12        435.84        452.77         6.34 o                         
   5   3  12         79.85         65.08         1.42 o                         
   6   3  12          3.96          9.59         0.93 o                         
   7   3  12          0.27          0.20         0.58 o                         
   8   3  12        252.73        262.28         4.46 o                         
   9   3  12         70.53         61.83         1.94 o                         
  10   3  12          6.44          4.54         0.78 o                         
 -13   4  12         20.27         14.27         0.88 o                         
 -12   4  12         21.86         26.76         1.40 o                         
 -11   4  12          0.18          0.05         0.91 o                         
 -10   4  12         82.64         84.34         3.49 o                         
  -9   4  12         35.04         29.48         1.76 o                         
  -8   4  12        441.11        435.65        14.83 o                         
  -7   4  12          0.05          0.68         1.10 o                         
  -6   4  12         14.21         10.70         1.09 o                         
  -5   4  12         88.39         80.13         2.35 o                         
  -4   4  12        110.61        106.46         1.80 o                         
  -3   4  12         98.08        103.63         2.19 o                         
  -2   4  12        183.73        210.12         3.42 o                         
  -1   4  12        109.14        117.70         3.39 o                         
   0   4  12          7.47         12.83         0.95 o                         
   1   4  12          7.36          8.42         0.98 o                         
   2   4  12         19.26         21.86         1.27 o                         
   3   4  12        200.25        181.20         6.62 o                         
   4   4  12          3.70          8.74         1.60 o                         
   5   4  12         61.11         62.16         2.52 o                         
   6   4  12        278.79        294.16         7.19 o                         
   7   4  12          3.83          4.14         0.79 o                         
   8   4  12         27.72         33.89         1.88 o                         
   9   4  12          9.44          6.69         0.77 o                         
 -12   5  12         12.09         12.22         0.96 o                         
 -11   5  12          0.56          0.31         0.42 o                         
 -10   5  12          0.64          0.89         0.69 o                         
  -9   5  12         25.04         24.22         1.30 o                         
  -8   5  12         75.16         81.66         2.24 o                         
  -7   5  12          0.06          0.70         0.92 o                         
  -6   5  12        214.36        215.39         5.66 o                         
  -5   5  12          6.69          8.24         0.77 o                         
  -4   5  12        102.80        105.79         2.08 o                         
  -3   5  12         50.82         46.92         1.34 o                         
  -2   5  12         18.95         18.49         1.01 o                         
  -1   5  12        156.97        139.45         2.45 o                         
   0   5  12          0.82          1.26         0.88 o                         
   1   5  12          0.33          0.67         1.02 o                         
   2   5  12         66.75         59.17         2.14 o                         
   3   5  12        113.72        111.49         2.94 o                         
   4   5  12         18.84         17.83         2.02 o                         
   5   5  12          0.30          1.30         1.08 o                         
   6   5  12          1.33          0.23         0.65 o                         
   7   5  12         15.57         13.64         0.85 o                         
  -9   6  12          0.92          1.64         0.89 o                         
  -8   6  12         29.92         21.22         1.89 o                         
  -7   6  12          0.04          1.41         1.24 o                         
  -6   6  12        209.28        226.42         6.16 o                         
  -5   6  12          2.37          2.77         0.94 o                         
  -4   6  12         50.07         73.34         2.01 o                         
  -3   6  12         23.95         28.12         1.53 o                         
  -2   6  12          2.56          4.18         1.61 o                         
  -1   6  12         45.16         50.54         1.98 o                         
   0   6  12         31.40         31.78         1.41 o                         
   1   6  12          0.25          0.74         0.66 o                         
   2   6  12          4.36          4.69         0.66 o                         
   3   6  12         25.88         23.12         1.27 o                         
   4   6  12          4.23          6.42         0.79 o                         
   5   6  12          0.05          1.10         0.61 o                         
  -3   7  12          0.63          0.89         0.40 o                         
  -2   7  12          2.96          2.98         0.49 o                         
  -1   7  12         53.73         41.04         1.72 o                         
 -15   0  13        120.21        120.25         2.70 o                         
 -13   0  13         31.85         27.60         3.96 o                         
 -11   0  13        113.62        129.09         3.30 o                         
  -9   0  13        275.36        323.17         6.69 o                         
  -7   0  13        270.75        272.10         5.71 o                         
  -5   0  13         77.62         68.30         2.64 o                         
  -3   0  13        335.29        366.44         6.20 o                         
  -1   0  13        232.12        234.84         6.17 o                         
   1   0  13        393.07        395.32         9.67 o                         
   3   0  13          1.50          4.15         1.86 o                         
   5   0  13        849.15        939.12        17.35 o                         
   7   0  13         48.52         52.55         3.58 o                         
   9   0  13          6.50          7.00         1.58 o                         
 -15   1  13        149.64        141.39         3.50 o                         
 -14   1  13         43.05         44.04         1.05 o                         
 -13   1  13         75.28         85.97         2.82 o                         
 -12   1  13         33.38         26.52         1.18 o                         
 -11   1  13        100.77        105.97         2.01 o                         
 -10   1  13         69.63         52.52         1.39 o                         
  -9   1  13        122.84        110.26         2.63 o                         
  -8   1  13          0.32          0.46         0.69 o                         
  -7   1  13          1.90          8.47         0.79 o                         
  -6   1  13        875.34        763.49         9.90 o                         
  -5   1  13         21.02         76.11         3.64 o                         
  -4   1  13        275.02        217.37         3.33 o                         
  -3   1  13        226.00        220.40         3.66 o                         
  -2   1  13          1.93          1.22         0.63 o                         
  -1   1  13          1.17          1.83         0.58 o                         
   0   1  13          8.26          7.25         0.69 o                         
   1   1  13        476.72        502.74         5.61 o                         
   2   1  13        141.05        117.24         1.90 o                         
   3   1  13        585.05        630.38         7.37 o                         
   4   1  13        173.14        154.52         2.71 o                         
   5   1  13          0.22          1.94         0.69 o                         
   6   1  13         11.99         10.04         0.93 o                         
   7   1  13         13.07         18.30         0.95 o                         
   8   1  13          0.95          0.80         0.64 o                         
   9   1  13         26.15         19.74         0.83 o                         
  10   1  13         25.51         19.88         1.06 o                         
 -14   2  13         47.56         44.23         1.43 o                         
 -13   2  13         90.28         82.24         2.66 o                         
 -12   2  13          3.70          4.80         0.82 o                         
 -11   2  13         69.24         87.57         3.07 o                         
 -10   2  13          9.74          6.88         0.79 o                         
  -9   2  13        389.86        469.91         6.53 o                         
  -8   2  13          6.08          3.84         0.91 o                         
  -7   2  13        263.97        268.40         5.52 o                         
  -6   2  13        158.53        139.45         3.57 o                         
  -5   2  13        621.44        702.88        11.08 o                         
  -4   2  13         25.50         24.25         0.99 o                         
  -3   2  13          1.15          4.33         0.65 o                         
  -2   2  13         83.84         72.84         1.61 o                         
  -1   2  13        320.58        358.64         5.16 o                         
   0   2  13        148.27        128.70         1.92 o                         
   1   2  13        538.95        520.39         6.62 o                         
   2   2  13         14.30         13.17         0.71 o                         
   3   2  13       1061.06       1116.40        11.19 o                         
   4   2  13         95.00         81.49         1.39 o                         
   5   2  13        544.82        584.40         6.45 o                         
   6   2  13         19.39         14.92         0.81 o                         
   7   2  13        271.13        291.23         4.17 o                         
   8   2  13          3.52          5.00         0.66 o                         
   9   2  13         14.14         16.86         0.84 o                         
  10   2  13         15.78         15.48         1.21 o                         
 -14   3  13        208.29        163.44         3.98 o                         
 -13   3  13         19.39         22.03         3.27 o                         
 -12   3  13          0.03          0.98         0.86 o                         
 -11   3  13        304.01        340.45         8.29 o                         
 -10   3  13          0.17          1.40         0.98 o                         
  -9   3  13         46.77         46.43         1.58 o                         
  -8   3  13         60.45         60.41         1.68 o                         
  -7   3  13         51.58         54.49         1.46 o                         
  -6   3  13         14.17         15.14         1.37 o                         
  -5   3  13        126.57        128.72         4.09 o                         
  -4   3  13         23.71         28.80         1.34 o                         
  -3   3  13       1685.31       1810.77        19.88 o                         
  -2   3  13        347.38        332.97         4.52 o                         
  -1   3  13         23.84         29.23         1.08 o                         
   0   3  13         54.00         53.43         1.77 o                         
   1   3  13        765.48        805.79        13.09 o                         
   2   3  13         19.94         17.16         0.88 o                         
   3   3  13        296.19        305.89         4.98 o                         
   4   3  13          0.05          1.66         0.86 o                         
   5   3  13         12.18         12.23         0.80 o                         
   6   3  13        122.25        104.45         3.31 o                         
   7   3  13         86.74         96.18         1.99 o                         
   8   3  13         45.45         36.53         1.18 o                         
   9   3  13        267.14        284.85        10.88 o                         
 -13   4  13         23.43         17.84         0.66 o                         
 -12   4  13          0.02          0.01         0.73 o                         
 -11   4  13        131.72        165.06         4.32 o                         
 -10   4  13         15.05         16.82         1.80 o                         
  -9   4  13         16.54         21.80         1.55 o                         
  -8   4  13         64.98         53.97         2.37 o                         
  -7   4  13         75.16         72.62         2.22 o                         
  -6   4  13         43.13         36.58         1.83 o                         
  -5   4  13          7.84          7.69         0.79 o                         
  -4   4  13         84.74         77.45         1.80 o                         
  -3   4  13          0.85          5.78         0.87 o                         
  -2   4  13         62.29         67.10         1.86 o                         
  -1   4  13        461.76        500.83         9.95 o                         
   0   4  13        103.93         89.06         2.11 o                         
   1   4  13        519.51        542.78         8.17 o                         
   2   4  13          7.57          5.95         1.01 o                         
   3   4  13         10.38          9.07         1.20 o                         
   4   4  13        193.69        171.84         4.33 o                         
   5   4  13         26.82         19.84         1.51 o                         
   6   4  13          0.74          1.76         0.80 o                         
   7   4  13          6.70          4.08         0.62 o                         
   8   4  13         33.90         28.73         1.41 o                         
 -11   5  13         17.67         16.50         1.67 o                         
 -10   5  13          3.18          3.20         0.56 o                         
  -9   5  13         10.82         13.42         1.08 o                         
  -8   5  13          3.29          3.90         1.01 o                         
  -7   5  13         28.68         28.40         1.16 o                         
  -6   5  13          1.12          0.70         0.69 o                         
  -5   5  13         36.42         41.08         1.24 o                         
  -4   5  13         21.01         17.90         1.13 o                         
  -3   5  13        296.78        289.80         4.66 o                         
  -2   5  13          3.31          4.90         0.75 o                         
  -1   5  13         25.97         40.63         1.53 o                         
   0   5  13          5.96          3.32         0.91 o                         
   1   5  13          2.85          5.86         1.04 o                         
   2   5  13          6.74         10.05         1.01 o                         
   3   5  13        214.17        211.15         5.48 o                         
   4   5  13        406.70        382.82        12.67 o                         
   5   5  13         22.08         24.82         1.30 o                         
   6   5  13          0.74          1.58         0.44 o                         
  -9   6  13         18.19         18.35         1.07 o                         
  -8   6  13          8.97          9.41         0.77 o                         
  -7   6  13          1.28          3.12         1.09 o                         
  -6   6  13          0.36          0.28         0.65 o                         
  -5   6  13         15.79         16.52         0.90 o                         
  -4   6  13          4.14          4.14         0.78 o                         
  -3   6  13          8.88          7.09         1.41 o                         
  -2   6  13         38.36         43.50         2.37 o                         
  -1   6  13         47.58         56.33         2.08 o                         
   0   6  13        152.66        145.57         4.68 o                         
   1   6  13        168.14        181.92         5.70 o                         
   2   6  13         20.48         17.67         1.47 o                         
   3   6  13          9.95          7.07         1.10 o                         
   4   6  13          4.27          3.30         0.70 o                         
 -14   0  14         83.81        100.20         2.31 o                         
 -12   0  14        291.85        271.03         6.84 o                         
 -10   0  14        393.30        393.11         6.80 o                         
  -8   0  14        751.77        896.17        14.36 o                         
  -6   0  14       1275.60       1381.34        30.69 o                         
  -4   0  14         43.25         48.99         1.73 o                         
  -2   0  14        294.15        290.95         6.09 o                         
   0   0  14       1217.76       1378.92        30.39 o                         
   2   0  14         10.06         11.87         1.31 o                         
   4   0  14        700.61        870.74        28.09 o                         
   6   0  14        982.53       1046.69        19.10 o                         
   8   0  14         21.63         25.89         2.18 o                         
  10   0  14        277.55        242.54         7.79 o                         
 -15   1  14         16.14         15.77         1.05 o                         
 -14   1  14         10.26         13.72         0.69 o                         
 -13   1  14         16.15         13.93         0.74 o                         
 -12   1  14         29.67         43.87         1.73 o                         
 -11   1  14         62.26         51.11         1.44 o                         
 -10   1  14        412.70        433.65         9.87 o                         
  -9   1  14         20.08         17.49         0.94 o                         
  -8   1  14         86.23        107.85         2.31 o                         
  -7   1  14          7.33          8.72         0.82 o                         
  -6   1  14       2866.54       3385.84        36.57 o                         
  -5   1  14        265.84        234.50         3.10 o                         
  -4   1  14         19.64         13.86         0.78 o                         
  -3   1  14        109.31         90.56         1.95 o                         
  -2   1  14        272.01        282.22         5.43 o                         
  -1   1  14         89.18         77.03         1.58 o                         
   0   1  14        474.80        486.88         6.23 o                         
   1   1  14          6.42          6.67         0.74 o                         
   2   1  14        218.99        230.44         3.11 o                         
   3   1  14         15.42         10.39         0.71 o                         
   4   1  14        209.08        223.34         4.23 o                         
   5   1  14        183.68        160.44         2.60 o                         
   6   1  14        331.43        369.63         5.76 o                         
   7   1  14         44.56         39.54         1.40 o                         
   8   1  14        365.47        395.64         6.54 o                         
   9   1  14          8.07         11.58         0.80 o                         
 -14   2  14         17.78          8.92         0.60 o                         
 -13   2  14         77.96         57.26         2.06 o                         
 -12   2  14        325.96        367.85         7.24 o                         
 -11   2  14         41.79         39.38         1.73 o                         
 -10   2  14        165.05        154.13         3.27 o                         
  -9   2  14          9.65         13.62         1.14 o                         
  -8   2  14        402.87        476.08         8.17 o                         
  -7   2  14         38.89         29.99         1.43 o                         
  -6   2  14       1493.76       1592.08        24.81 o                         
  -5   2  14          0.16          4.70         1.01 o                         
  -4   2  14       1421.57       1630.14        20.72 o                         
  -3   2  14         25.20         24.68         0.84 o                         
  -2   2  14        409.28        414.95         6.44 o                         
  -1   2  14         69.77         67.11         1.39 o                         
   0   2  14        114.15        160.55         4.59 o                         
   1   2  14        118.81         94.45         2.10 o                         
   2   2  14         33.05         32.29         0.91 o                         
   3   2  14         49.00         42.86         1.09 o                         
   4   2  14        777.34        817.16         8.78 o                         
   5   2  14         34.11         26.51         0.88 o                         
   6   2  14        558.21        586.32         8.54 o                         
   7   2  14          0.91          1.42         0.66 o                         
   8   2  14         47.55         59.42         1.61 o                         
   9   2  14          2.79          3.74         0.62 o                         
 -14   3  14         17.43         24.86         0.94 o                         
 -13   3  14         29.35         22.98         1.22 o                         
 -12   3  14        482.48        543.52        22.99 o                         
 -11   3  14          0.90          2.08         0.87 o                         
 -10   3  14         45.48         37.46         1.33 o                         
  -9   3  14          0.09          0.99         0.68 o                         
  -8   3  14         20.05         26.60         1.01 o                         
  -7   3  14         83.26         70.44         2.05 o                         
  -6   3  14        345.86        321.76         5.22 o                         
  -5   3  14         20.24         21.58         0.99 o                         
  -4   3  14        157.23        170.05         2.69 o                         
  -3   3  14         17.62         17.80         0.96 o                         
  -2   3  14         52.85         59.29         1.38 o                         
  -1   3  14        144.73        122.23         2.14 o                         
   0   3  14        990.29       1070.97        17.00 o                         
   1   3  14          7.25          5.67         0.77 o                         
   2   3  14          3.38          5.65         0.71 o                         
   3   3  14        468.49        392.89         6.12 o                         
   4   3  14        223.38        220.42         4.16 o                         
   5   3  14          0.10          0.84         0.79 o                         
   6   3  14        221.38        219.49         3.45 o                         
   7   3  14         59.67         51.71         1.45 o                         
   8   3  14        109.03        101.92         6.77 o                         
 -12   4  14          0.10          1.22         0.53 o                         
 -11   4  14          1.92          1.04         0.68 o                         
 -10   4  14         67.45         73.90         2.43 o                         
  -9   4  14          9.54          8.97         0.96 o                         
  -8   4  14         38.32         35.04         1.79 o                         
  -7   4  14         18.03          9.24         0.83 o                         
  -6   4  14        171.52        156.34         2.86 o                         
  -5   4  14         14.10         14.04         1.26 o                         
  -4   4  14        297.04        274.07         4.11 o                         
  -3   4  14        672.29        621.47         9.24 o                         
  -2   4  14        185.50        193.69         3.49 o                         
  -1   4  14         16.19         17.25         1.31 o                         
   0   4  14         78.14         79.58         1.98 o                         
   1   4  14         16.90         16.93         1.23 o                         
   2   4  14         11.42         12.11         1.50 o                         
   3   4  14         30.37         23.52         1.38 o                         
   4   4  14         17.67         12.57         1.14 o                         
   5   4  14          0.80          1.30         0.71 o                         
   6   4  14        193.87        175.19         3.52 o                         
   7   4  14          9.43          8.22         0.66 o                         
 -11   5  14         29.50         25.25         1.30 o                         
 -10   5  14        117.84        109.22         2.64 o                         
  -9   5  14         66.33         59.70         1.36 o                         
  -8   5  14         62.10         66.83         1.56 o                         
  -7   5  14         13.60         13.13         0.85 o                         
  -6   5  14         16.64         12.34         0.86 o                         
  -5   5  14        119.76        105.99         2.19 o                         
  -4   5  14        224.18        245.40         3.93 o                         
  -3   5  14         42.92         46.96         1.39 o                         
  -2   5  14        118.29        111.03         2.02 o                         
  -1   5  14         15.07         21.18         1.13 o                         
   0   5  14        315.09        337.09         5.84 o                         
   1   5  14        174.98        173.93         3.38 o                         
   2   5  14         44.90         42.55         2.45 o                         
   3   5  14         75.34         79.74         3.60 o                         
   4   5  14        102.47        108.31         4.20 o                         
   5   5  14        127.08        113.98         3.26 o                         
  -8   6  14          1.50          1.34         0.65 o                         
  -7   6  14         18.29         20.35         2.25 o                         
  -6   6  14          1.41          1.23         0.54 o                         
  -5   6  14          8.88         10.79         2.25 o                         
  -4   6  14          1.79          1.97         0.80 o                         
  -3   6  14          3.27          2.36         0.84 o                         
  -2   6  14        247.09        256.25         8.39 o                         
  -1   6  14          0.16         -0.15         0.69 o                         
   0   6  14        144.44        143.65         5.09 o                         
   1   6  14         78.14         68.43         2.83 o                         
   2   6  14        113.65         99.07         3.56 o                         
 -15   0  15         42.55         18.24         1.08 o                         
 -13   0  15        381.05        395.00         9.37 o                         
 -11   0  15        181.79        202.42         3.78 o                         
  -9   0  15        164.26        149.95         2.81 o                         
  -7   0  15        227.74        228.62         6.23 o                         
  -5   0  15          1.17          2.69         0.97 o                         
  -3   0  15        200.86        191.82         4.36 o                         
  -1   0  15       1011.99       1069.65        19.67 o                         
   1   0  15        264.79        301.09         7.89 o                         
   3   0  15        675.17        757.87        24.76 o                         
   5   0  15          3.92         10.73         1.59 o                         
   7   0  15        127.87        150.88         3.47 o                         
   9   0  15         54.05         48.63         2.21 o                         
 -15   1  15        112.18        107.06         3.67 o                         
 -14   1  15          0.07          0.59         0.44 o                         
 -13   1  15         25.63         20.97         0.75 o                         
 -12   1  15          3.51          0.85         0.61 o                         
 -11   1  15        288.78        298.05         6.12 o                         
 -10   1  15        123.05        107.66         1.88 o                         
  -9   1  15         46.62         64.50         1.51 o                         
  -8   1  15          6.88          9.50         0.83 o                         
  -7   1  15       1348.38       1505.03        17.77 o                         
  -6   1  15          2.42          1.98         0.73 o                         
  -5   1  15        302.06        297.59         4.26 o                         
  -4   1  15        114.95        108.93         2.07 o                         
  -3   1  15         16.23         28.15         1.08 o                         
  -2   1  15        492.06        437.69         5.69 o                         
  -1   1  15         40.76         44.11         1.73 o                         
   0   1  15         54.69         41.53         1.19 o                         
   1   1  15        487.59        517.69         6.63 o                         
   2   1  15         79.47         68.33         1.69 o                         
   3   1  15        135.04        134.37         3.13 o                         
   4   1  15        208.02        181.38         2.79 o                         
   5   1  15       1281.27       1466.41        20.47 o                         
   6   1  15         35.52         29.30         1.10 o                         
   7   1  15        162.21        182.04         2.76 o                         
   8   1  15          0.00          0.54         0.67 o                         
 -14   2  15        120.36        109.94         3.95 o                         
 -13   2  15        135.93        114.79         2.56 o                         
 -12   2  15        236.97        215.71         3.92 o                         
 -11   2  15         84.82         91.26         3.78 o                         
 -10   2  15         56.40         42.23         1.78 o                         
  -9   2  15         83.94         71.48         2.00 o                         
  -8   2  15         93.26         98.52         2.61 o                         
  -7   2  15         34.97         44.86         1.80 o                         
  -6   2  15       1826.37       1579.64        24.66 o                         
  -5   2  15         22.16         29.30         1.16 o                         
  -4   2  15        156.49        132.07         2.27 o                         
  -3   2  15        489.41        540.56         7.42 o                         
  -2   2  15        133.81        116.38         1.92 o                         
  -1   2  15        365.63        369.95         4.63 o                         
   0   2  15         88.16         74.83         1.49 o                         
   1   2  15          0.12         10.98         1.71 o                         
   2   2  15         14.01         13.86         0.68 o                         
   3   2  15        312.95        298.87         3.81 o                         
   4   2  15         56.65         51.51         1.14 o                         
   5   2  15         44.02         49.38         1.13 o                         
   6   2  15         17.14         13.52         0.81 o                         
   7   2  15          4.98          9.89         0.92 o                         
   8   2  15         27.11         25.80         0.99 o                         
 -13   3  15        199.75        199.83         4.75 o                         
 -12   3  15         11.64         10.63         1.32 o                         
 -10   3  15          5.61          7.66         0.98 o                         
  -9   3  15          2.84          3.94         0.87 o                         
  -8   3  15          0.50          1.06         0.76 o                         
  -7   3  15         55.96         47.25         1.86 o                         
  -6   3  15          6.61          6.93         0.86 o                         
  -5   3  15        293.48        315.03         5.15 o                         
  -4   3  15          7.27          7.76         0.80 o                         
  -3   3  15        260.30        284.81         3.75 o                         
  -2   3  15         82.17         82.92         1.41 o                         
  -1   3  15        498.75        592.48         7.45 o                         
   0   3  15        166.29        140.23         2.53 o                         
   1   3  15        699.90        658.81         7.65 o                         
   2   3  15          1.76          2.40         0.76 o                         
   3   3  15        121.59        124.35         2.69 o                         
   4   3  15          3.40          4.43         0.84 o                         
   5   3  15         30.12         29.23         1.09 o                         
   6   3  15         73.88         57.67         1.31 o                         
   7   3  15        109.31         95.65         2.44 o                         
 -12   4  15          9.67          9.81         0.69 o                         
 -11   4  15        193.12        187.18         4.38 o                         
 -10   4  15         27.35         23.31         1.32 o                         
  -9   4  15        153.87        163.17         3.50 o                         
  -8   4  15          4.16          4.27         0.90 o                         
  -7   4  15        509.40        576.68         9.38 o                         
  -6   4  15          0.97          2.55         0.92 o                         
  -5   4  15         40.48         41.99         1.62 o                         
  -4   4  15          1.22          1.47         0.84 o                         
  -3   4  15        499.41        493.18         6.30 o                         
  -2   4  15        211.54        175.59         2.95 o                         
  -1   4  15          6.15          4.27         0.80 o                         
   0   4  15         12.39         11.41         1.20 o                         
   1   4  15         18.89         23.07         2.21 o                         
   2   4  15         36.11         36.27         2.21 o                         
   3   4  15        290.33        304.85         5.09 o                         
   4   4  15        102.47         95.59         2.86 o                         
   5   4  15        360.04        394.49         7.32 o                         
   6   4  15          4.95          5.75         0.96 o                         
  -9   5  15         27.65         27.56         1.03 o                         
  -8   5  15         39.48         32.70         1.14 o                         
  -7   5  15         36.86         26.58         1.27 o                         
  -6   5  15          4.09          2.27         0.63 o                         
  -5   5  15        171.38        178.32         4.53 o                         
  -4   5  15          1.11          1.47         0.80 o                         
  -3   5  15         51.43         50.51         1.20 o                         
  -2   5  15        182.33        178.51         2.98 o                         
  -1   5  15         26.25         23.55         1.30 o                         
   0   5  15         74.85         65.50         1.69 o                         
   1   5  15        129.18        136.76         2.67 o                         
   2   5  15         16.50         16.03         0.97 o                         
   3   5  15        273.82        301.36         9.87 o                         
   4   5  15         32.04         31.78         1.22 o                         
  -6   6  15         21.19         22.22         1.49 o                         
  -5   6  15          0.08          0.32         0.56 o                         
  -4   6  15         15.80         20.32         1.43 o                         
  -3   6  15        190.82        179.03         4.34 o                         
  -2   6  15          6.48          7.84         0.82 o                         
  -1   6  15         57.86         58.51         3.37 o                         
   0   6  15          5.21          3.08         0.50 o                         
   1   6  15          2.61          2.33         0.79 o                         
 -14   0  16        145.98        141.68         4.08 o                         
 -12   0  16         80.65         88.24         2.22 o                         
 -10   0  16         44.86         50.66         1.51 o                         
  -8   0  16         67.91         65.15         2.18 o                         
  -6   0  16        476.10        538.12         9.06 o                         
  -4   0  16         21.80         23.87         1.15 o                         
  -2   0  16       1671.18       1822.10        40.09 o                         
   0   0  16        200.31        234.62         6.49 o                         
   2   0  16       1346.73       1521.12        27.61 o                         
   4   0  16        281.34        384.04        13.45 o                         
   6   0  16         84.61         86.46         2.80 o                         
   8   0  16        160.08        167.29         4.11 o                         
 -14   1  16        251.77        260.97         6.01 o                         
 -13   1  16          4.95          5.46         0.57 o                         
 -12   1  16        419.94        458.12         7.40 o                         
 -11   1  16          0.67          3.40         0.95 o                         
 -10   1  16          3.90         10.30         1.14 o                         
  -9   1  16         46.76         31.16         1.14 o                         
  -8   1  16        254.87        313.05         4.59 o                         
  -7   1  16        295.17        256.74         3.65 o                         
  -6   1  16        110.81        123.63         2.51 o                         
  -5   1  16         91.64         74.49         1.56 o                         
  -4   1  16        283.11        277.03         4.77 o                         
  -3   1  16         24.61         22.23         1.31 o                         
  -2   1  16        433.53        459.99         7.56 o                         
  -1   1  16        112.73         96.84         2.19 o                         
   0   1  16        169.74        182.31         3.04 o                         
   1   1  16         54.00         50.94         1.42 o                         
   2   1  16        453.24        507.27         6.07 o                         
   3   1  16         53.07         51.21         2.01 o                         
   4   1  16        401.26        459.10         6.31 o                         
   5   1  16        259.38        224.41         4.11 o                         
   6   1  16         57.71         57.58         1.56 o                         
   7   1  16         14.76         13.23         1.23 o                         
   8   1  16        172.05        185.00         6.22 o                         
 -13   2  16         86.98         81.89         1.89 o                         
 -12   2  16         89.64         78.38         2.28 o                         
 -11   2  16          0.82          2.35         0.88 o                         
 -10   2  16         15.22         20.32         1.26 o                         
  -9   2  16          3.71          4.27         0.74 o                         
  -8   2  16         76.08         73.93         5.90 o                         
  -7   2  16         48.14         45.81         1.85 o                         
  -6   2  16        463.63        553.04        12.48 o                         
  -5   2  16         36.69         29.79         0.98 o                         
  -4   2  16         29.14         30.65         1.52 o                         
  -3   2  16        113.76         91.21         1.78 o                         
  -2   2  16        534.47        530.59         7.91 o                         
  -1   2  16        310.26        277.11         3.44 o                         
   0   2  16         23.37         21.07         0.87 o                         
   1   2  16         35.01         34.15         1.01 o                         
   2   2  16         36.51         51.42         1.24 o                         
   3   2  16          5.67          6.14         0.77 o                         
   4   2  16         46.28         49.17         1.45 o                         
   5   2  16         85.64         75.17         1.74 o                         
   6   2  16         15.11         20.85         0.87 o                         
   7   2  16         42.19         39.46         1.14 o                         
 -13   3  16          0.40          0.86         0.56 o                         
 -12   3  16          7.79         16.06         1.61 o                         
 -11   3  16         11.99         13.23         1.58 o                         
 -10   3  16          5.72          8.13         1.91 o                         
  -9   3  16          0.56         -0.47         0.92 o                         
  -8   3  16          1.23          0.94         0.85 o                         
  -7   3  16          0.45         -0.52         0.91 o                         
  -6   3  16        335.52        334.12         4.86 o                         
  -5   3  16         44.65         39.79         1.17 o                         
  -4   3  16          9.13         11.75         0.89 o                         
  -3   3  16        205.66        191.77         2.49 o                         
  -2   3  16        567.80        569.38         6.69 o                         
  -1   3  16         93.46         78.02         2.15 o                         
   0   3  16        160.73        177.76         2.37 o                         
   1   3  16          9.30          8.95         0.84 o                         
   2   3  16        169.65        172.44         2.99 o                         
   3   3  16         88.86         72.68         2.10 o                         
   4   3  16          1.10          2.06         0.70 o                         
   5   3  16          1.03          0.40         0.55 o                         
   6   3  16         26.60         22.17         1.36 o                         
 -11   4  16         25.30         24.53         0.86 o                         
 -10   4  16         25.43         24.88         3.16 o                         
  -9   4  16          5.96          6.67         1.03 o                         
  -8   4  16         61.76         46.98         1.56 o                         
  -7   4  16        107.11        100.83         1.96 o                         
  -6   4  16          0.02          3.32         0.78 o                         
  -5   4  16         71.88         74.43         1.60 o                         
  -4   4  16         69.16         72.95         1.63 o                         
  -3   4  16        203.23        195.77         3.44 o                         
  -2   4  16          0.83          2.31         0.88 o                         
  -1   4  16          4.28          4.62         0.87 o                         
   0   4  16         26.18         26.60         1.24 o                         
   1   4  16        127.13        118.56         3.09 o                         
   2   4  16         81.57         93.78         2.35 o                         
   3   4  16         23.29         22.28         1.10 o                         
   4   4  16        258.72        278.18         5.77 o                         
   5   4  16          0.72          1.64         0.57 o                         
  -9   5  16         73.70         57.80         2.36 o                         
  -8   5  16         98.84         91.83         6.76 o                         
  -7   5  16          0.71          1.13         0.77 o                         
  -6   5  16          3.44          4.70         0.95 o                         
  -5   5  16         66.98         66.11         2.01 o                         
  -4   5  16         18.16         20.44         0.88 o                         
  -3   5  16         12.20         10.81         0.83 o                         
  -2   5  16        105.01        110.07         2.58 o                         
  -1   5  16         44.32         38.51         1.52 o                         
   0   5  16         77.88         72.99         1.65 o                         
   1   5  16          4.92          4.34         0.63 o                         
   2   5  16          1.43          1.71         0.77 o                         
   3   5  16         15.90          8.53         0.69 o                         
  -4   6  16         36.35         36.12         1.12 o                         
  -3   6  16         35.64         37.78         1.17 o                         
  -2   6  16        135.55        114.08         2.75 o                         
 -13   0  17         14.29         26.66         1.81 o                         
 -11   0  17         63.44         66.86         2.21 o                         
  -9   0  17        167.22        173.69         3.44 o                         
  -7   0  17         60.20         77.71         3.73 o                         
  -5   0  17        849.56        899.18        13.26 o                         
  -3   0  17          4.58          4.36         1.39 o                         
  -1   0  17         12.93         21.64         1.74 o                         
   1   0  17          0.80          1.93         0.94 o                         
   3   0  17         85.18         86.64         4.48 o                         
   5   0  17         88.00         85.80         2.85 o                         
   7   0  17         36.74         37.95         1.40 o                         
 -14   1  17          7.45          6.05         0.55 o                         
 -13   1  17        133.35        133.63         5.17 o                         
 -12   1  17         10.36          5.13         0.56 o                         
 -11   1  17         62.33         57.90         1.82 o                         
 -10   1  17          3.74          6.23         1.12 o                         
  -9   1  17          0.42          2.96         0.80 o                         
  -8   1  17          7.76          7.03         0.68 o                         
  -7   1  17          1.66         11.07         1.10 o                         
  -6   1  17        143.54        115.42         2.02 o                         
  -5   1  17         78.19         83.41         1.67 o                         
  -4   1  17          0.36         -0.07         0.74 o                         
  -3   1  17        113.20        121.66         2.36 o                         
  -2   1  17         12.48         12.93         1.01 o                         
  -1   1  17        113.03        130.01         2.73 o                         
   0   1  17         62.53         57.79         1.51 o                         
   1   1  17         45.99         48.56         1.25 o                         
   2   1  17        151.99        132.57         2.08 o                         
   3   1  17        222.29        261.75         5.09 o                         
   4   1  17         47.18         46.78         1.50 o                         
   5   1  17          7.21          5.59         0.76 o                         
   6   1  17          0.11         -0.26         0.58 o                         
   7   1  17         69.52         65.84         1.77 o                         
 -13   2  17         14.39         19.99         0.72 o                         
 -12   2  17          0.12          0.20         0.54 o                         
 -11   2  17         59.49         63.91         1.82 o                         
 -10   2  17          6.89          9.60         1.03 o                         
  -9   2  17        180.77        163.72         4.66 o                         
  -8   2  17          9.45         10.08         1.25 o                         
  -7   2  17          9.63         16.63         1.16 o                         
  -6   2  17         19.98         17.84         0.91 o                         
  -5   2  17         41.36         39.11         1.22 o                         
  -4   2  17        173.93        144.79         2.38 o                         
  -3   2  17         34.09         47.49         1.24 o                         
  -2   2  17         33.70         32.06         1.15 o                         
  -1   2  17        314.42        326.41         4.43 o                         
   0   2  17        200.46        165.37         3.11 o                         
   1   2  17        368.98        410.22         4.97 o                         
   2   2  17          0.23          0.59         0.78 o                         
   3   2  17         37.74         37.75         1.02 o                         
   4   2  17         20.84         18.26         0.89 o                         
   5   2  17         69.30         67.31         1.80 o                         
   6   2  17         36.61         30.06         1.25 o                         
   7   2  17        109.98        103.49         3.62 o                         
 -12   3  17         15.13         11.14         0.62 o                         
 -11   3  17         54.33         49.65         1.76 o                         
 -10   3  17          0.66          1.27         0.73 o                         
  -9   3  17          0.20          1.93         0.75 o                         
  -8   3  17          2.23          1.72         0.73 o                         
  -7   3  17        188.88        237.72         3.94 o                         
  -6   3  17         80.95         76.05         2.89 o                         
  -5   3  17         64.61         69.01         1.45 o                         
  -4   3  17          2.83          2.22         0.65 o                         
  -3   3  17         41.61         45.79         1.26 o                         
  -2   3  17         50.74         53.57         1.50 o                         
  -1   3  17         25.02         27.51         1.00 o                         
   0   3  17          0.05          0.69         0.71 o                         
   1   3  17        201.82        199.91         3.66 o                         
   2   3  17          3.79          3.96         0.90 o                         
   3   3  17          0.35          2.48         0.83 o                         
   4   3  17         29.19         22.85         0.98 o                         
   5   3  17         78.97         74.80         1.75 o                         
   6   3  17          4.95          3.79         0.67 o                         
 -11   4  17         83.20         82.13         2.98 o                         
 -10   4  17          0.01          0.22         0.84 o                         
  -9   4  17         30.82         33.03         1.41 o                         
  -8   4  17          6.05          8.81         0.74 o                         
  -7   4  17          5.61          8.43         0.81 o                         
  -6   4  17        139.39        139.58         2.25 o                         
  -5   4  17        168.86        180.30         2.57 o                         
  -4   4  17         29.18         31.68         1.12 o                         
  -3   4  17          1.19          2.29         0.75 o                         
  -2   4  17         35.09         28.47         1.08 o                         
  -1   4  17         62.26         64.08         1.65 o                         
   0   4  17         17.77         16.12         1.05 o                         
   1   4  17         11.90          9.72         1.31 o                         
   2   4  17         63.16         53.13         1.45 o                         
   3   4  17        105.14        106.79         4.93 o                         
   4   4  17          0.07          0.04         0.54 o                         
  -8   5  17          9.57          7.78         0.88 o                         
  -7   5  17         90.27        103.05         3.92 o                         
  -6   5  17         86.72         79.37         2.69 o                         
  -5   5  17          0.41          0.87         0.76 o                         
  -4   5  17          0.50          0.41         0.75 o                         
  -3   5  17          8.24          7.11         0.62 o                         
  -2   5  17          0.52          0.26         0.55 o                         
  -1   5  17          1.64          1.25         0.64 o                         
   0   5  17        119.28        110.16         2.24 o                         
   1   5  17          2.56          3.24         0.63 o                         
 -12   0  18         53.30         64.30         2.94 o                         
 -10   0  18        105.13        112.03         3.33 o                         
  -8   0  18        123.62        129.85         2.80 o                         
  -6   0  18          5.61          3.29         0.89 o                         
  -4   0  18        426.86        432.82         8.71 o                         
  -2   0  18        210.13        211.52         9.11 o                         
   0   0  18         13.14         15.44         2.27 o                         
   2   0  18        921.52       1038.68        28.97 o                         
   4   0  18          2.14          7.83         1.17 o                         
   6   0  18          4.79          5.34         0.76 o                         
 -13   1  18          5.40          6.36         0.48 o                         
 -12   1  18         54.89         49.24         1.68 o                         
 -11   1  18          1.94          2.33         0.60 o                         
 -10   1  18         32.11         39.12         1.24 o                         
  -9   1  18         90.89         92.87         1.93 o                         
  -8   1  18         28.34         37.03         1.25 o                         
  -7   1  18          8.57          6.72         0.65 o                         
  -6   1  18         16.20         12.65         0.67 o                         
  -5   1  18         64.16         50.90         1.46 o                         
  -4   1  18        199.91        206.30         3.84 o                         
  -3   1  18         65.91         57.12         1.34 o                         
  -2   1  18        337.17        362.43         4.85 o                         
  -1   1  18         49.00         38.15         1.51 o                         
   0   1  18        356.79        365.10         5.22 o                         
   1   1  18          0.14          1.09         0.77 o                         
   2   1  18         57.92         71.47         1.53 o                         
   3   1  18         15.78         14.52         0.74 o                         
   4   1  18          2.44          3.22         0.69 o                         
   5   1  18          0.52          0.09         0.80 o                         
   6   1  18         30.52         28.00         1.13 o                         
 -13   2  18          8.37          3.77         0.66 o                         
 -12   2  18         69.22         77.76         1.55 o                         
 -11   2  18         15.19         17.95         0.95 o                         
 -10   2  18        189.02        234.85         3.67 o                         
  -9   2  18         34.06         25.25         1.12 o                         
  -8   2  18        311.61        302.16         7.22 o                         
  -7   2  18          3.76          4.88         0.84 o                         
  -6   2  18         29.03         33.54         1.22 o                         
  -5   2  18          1.62          1.07         0.81 o                         
  -4   2  18        201.59        202.37         3.02 o                         
  -3   2  18         36.29         34.05         1.08 o                         
  -2   2  18          1.40          3.04         0.71 o                         
  -1   2  18         85.54         68.60         1.56 o                         
   0   2  18         13.20         15.72         0.83 o                         
   1   2  18          1.75          3.38         0.79 o                         
   2   2  18        551.56        619.84         8.92 o                         
   3   2  18          3.93          4.55         0.67 o                         
   4   2  18        264.82        282.66         9.57 o                         
   5   2  18          0.31          1.11         0.68 o                         
 -11   3  18          0.00          0.47         0.58 o                         
 -10   3  18          3.45          3.89         0.66 o                         
  -9   3  18         24.64         22.30         0.95 o                         
  -8   3  18          4.12          7.66         0.72 o                         
  -7   3  18        148.13        137.31         3.02 o                         
  -6   3  18        283.89        318.25         4.54 o                         
  -5   3  18         47.77         48.40         1.16 o                         
  -4   3  18         31.42         36.35         1.14 o                         
  -3   3  18          1.83          2.02         0.89 o                         
  -2   3  18        205.93        212.02         3.49 o                         
  -1   3  18          3.85          2.65         0.66 o                         
   0   3  18         72.61         78.95         1.81 o                         
   1   3  18         14.58         14.96         0.98 o                         
   2   3  18         83.32         87.40         5.47 o                         
   3   3  18         23.37         20.97         0.99 o                         
   4   3  18         59.53         59.14         3.65 o                         
   5   3  18          0.29          1.14         0.61 o                         
 -10   4  18          1.98          0.34         0.67 o                         
  -9   4  18          0.63          1.43         0.53 o                         
  -8   4  18         23.16         30.23         0.93 o                         
  -7   4  18          1.93          1.69         0.72 o                         
  -6   4  18         71.00         82.07         1.81 o                         
  -5   4  18        108.68        101.07         2.14 o                         
  -4   4  18        269.17        289.99         4.40 o                         
  -3   4  18         51.37         49.85         1.12 o                         
  -2   4  18        164.46        184.78         2.98 o                         
  -1   4  18         22.71         18.68         0.94 o                         
   0   4  18          1.78          3.25         0.88 o                         
   1   4  18         10.54          9.36         1.03 o                         
   2   4  18         28.24         19.56         2.07 o                         
   3   4  18          5.25          3.51         0.75 o                         
  -5   5  18         21.13         16.77         1.16 o                         
  -4   5  18         51.08         51.79         1.27 o                         
  -3   5  18          5.56          5.05         0.50 o                         
  -2   5  18         42.03         35.55         0.83 o                         
  -1   5  18         60.90         59.63         2.33 o                         
   0   5  18        150.53        134.65         4.45 o                         
 -13   0  19          9.84          4.39         0.71 o                         
 -11   0  19         77.39         70.33         2.16 o                         
  -9   0  19        674.90        774.20        14.18 o                         
  -7   0  19        114.87        136.68         3.28 o                         
  -5   0  19         92.15         89.56         2.59 o                         
  -3   0  19        243.37        252.48         7.34 o                         
  -1   0  19         76.12         71.87         2.74 o                         
   1   0  19        134.86        158.50         4.72 o                         
   3   0  19       1177.89       1281.14        28.05 o                         
   5   0  19         22.24         28.26         1.13 o                         
 -12   1  19          5.31          4.57         0.52 o                         
 -11   1  19          4.98          4.13         0.55 o                         
 -10   1  19          6.82         11.41         0.71 o                         
  -9   1  19        693.24        786.51        11.10 o                         
  -8   1  19         85.78         87.17         1.69 o                         
  -7   1  19        130.62        121.06         1.94 o                         
  -6   1  19          0.78          0.86         0.88 o                         
  -5   1  19         15.78         14.90         1.30 o                         
  -4   1  19        253.58        208.78         4.03 o                         
  -3   1  19          2.91          5.69         0.88 o                         
  -2   1  19          0.42          0.76         0.92 o                         
  -1   1  19        174.26        196.97         3.41 o                         
   0   1  19          5.71          5.38         0.67 o                         
   1   1  19         85.17         86.60         1.65 o                         
   2   1  19         61.52         58.44         1.29 o                         
   3   1  19        308.22        360.41         5.97 o                         
   4   1  19          3.57          3.15         0.79 o                         
   5   1  19        243.21        245.20         4.61 o                         
 -12   2  19         10.73          4.74         0.54 o                         
 -11   2  19         60.77         44.03         1.55 o                         
 -10   2  19          0.95          0.26         0.55 o                         
  -9   2  19        259.21        266.06         4.61 o                         
  -8   2  19         90.02         69.29         1.80 o                         
  -7   2  19        219.28        234.57         3.87 o                         
  -6   2  19         36.38         27.70         1.24 o                         
  -5   2  19        116.37        128.53         2.47 o                         
  -4   2  19         72.17         67.26         1.41 o                         
  -3   2  19         80.73         80.06         2.80 o                         
  -2   2  19         23.85         25.35         0.95 o                         
  -1   2  19         34.10         40.46         1.10 o                         
   0   2  19          1.86          2.74         0.63 o                         
   1   2  19        183.01        202.00         3.66 o                         
   2   2  19        161.61        131.19         4.65 o                         
   3   2  19        389.84        385.54         8.75 o                         
   4   2  19         30.51         26.85         1.66 o                         
   5   2  19          1.86          2.56         0.65 o                         
 -11   3  19          0.84          1.69         0.65 o                         
 -10   3  19          6.26          3.66         0.45 o                         
  -9   3  19         36.76         32.23         0.87 o                         
  -8   3  19          0.54          1.94         0.46 o                         
  -7   3  19        507.00        511.84         7.61 o                         
  -6   3  19         15.93         18.37         0.79 o                         
  -5   3  19         12.30         22.43         1.81 o                         
  -4   3  19         92.31         84.72         2.47 o                         
  -3   3  19        301.74        343.21         5.86 o                         
  -2   3  19         53.83         49.05         1.64 o                         
  -1   3  19         82.76         69.24         1.66 o                         
   0   3  19         21.25         17.12         1.84 o                         
   1   3  19          3.02          4.21         1.22 o                         
   2   3  19         17.18         14.61         0.75 o                         
   3   3  19         74.94         64.86         1.79 o                         
  -9   4  19        148.46        140.15         4.70 o                         
  -8   4  19          2.81          3.28         0.58 o                         
  -7   4  19        232.79        246.25         9.39 o                         
  -6   4  19         58.18         58.27         1.53 o                         
  -5   4  19         63.20         66.86         1.74 o                         
  -4   4  19         28.25         26.52         0.94 o                         
  -3   4  19         85.72         77.34         1.94 o                         
  -2   4  19         13.89         13.81         2.46 o                         
  -1   4  19         52.51         54.46         2.60 o                         
   0   4  19          3.49          2.74         1.11 o                         
 -12   0  20         62.16         58.79         2.32 o                         
 -10   0  20          1.23          1.77         0.83 o                         
  -8   0  20         23.39         17.16         1.10 o                         
  -6   0  20          7.92         11.75         1.32 o                         
  -4   0  20        943.74        978.42        21.86 o                         
  -2   0  20        128.34        144.51         4.17 o                         
   0   0  20        667.05        739.71        16.82 o                         
   2   0  20        143.02        197.32         4.24 o                         
   4   0  20          1.67          3.00         0.61 o                         
 -11   1  20          0.11          0.57         0.47 o                         
 -10   1  20        209.59        229.42         3.83 o                         
  -9   1  20         14.87         14.84         0.80 o                         
  -8   1  20         70.44         75.14         6.19 o                         
  -7   1  20         38.31         41.34         1.36 o                         
  -6   1  20         66.61         60.30         1.46 o                         
  -5   1  20          5.93          6.13         0.87 o                         
  -4   1  20         59.90         60.76         1.62 o                         
  -3   1  20          0.27          1.55         0.83 o                         
  -2   1  20        373.86        393.75         5.39 o                         
  -1   1  20        127.96        110.28         1.92 o                         
   0   1  20        191.36        204.56         3.04 o                         
   1   1  20         90.39         79.22         1.75 o                         
   2   1  20       1172.74       1317.94        20.07 o                         
   3   1  20         67.77         54.23         1.82 o                         
   4   1  20          1.72          1.24         0.49 o                         
 -11   2  20          0.27          0.62         0.39 o                         
 -10   2  20         19.78         22.15         1.24 o                         
  -9   2  20        268.44        233.73         3.97 o                         
  -8   2  20         80.71        105.80         2.77 o                         
  -7   2  20         22.31         15.89         0.74 o                         
  -6   2  20         44.73         45.49         1.21 o                         
  -5   2  20          9.38          5.30         0.64 o                         
  -4   2  20        331.62        338.21         5.10 o                         
  -3   2  20        104.36         96.77         2.58 o                         
  -2   2  20         28.45         26.13         0.86 o                         
  -1   2  20          6.23          6.57         0.61 o                         
   0   2  20         52.46         44.06         1.24 o                         
   1   2  20          4.21          5.14         0.70 o                         
   2   2  20         22.87         33.48         1.76 o                         
   3   2  20         67.70         57.97         2.45 o                         
  -9   3  20          2.37          2.84         0.42 o                         
  -8   3  20        174.46        165.03         3.29 o                         
  -7   3  20         85.29         57.76         1.22 o                         
  -6   3  20         26.61         34.04         1.07 o                         
  -5   3  20        149.69        123.30         2.79 o                         
  -4   3  20        378.98        416.53         8.82 o                         
  -3   3  20          1.42          2.27         0.66 o                         
  -2   3  20          0.85          2.24         0.66 o                         
  -1   3  20         13.12         10.37         1.39 o                         
   0   3  20         20.97         18.83         1.08 o                         
   1   3  20          0.70          0.44         0.48 o                         
   2   3  20          2.47          0.10         0.70 o                         
  -7   4  20        223.70        197.60         6.42 o                         
  -5   4  20          2.85          2.09         0.84 o                         
  -4   4  20         36.85         36.75         1.24 o                         
  -3   4  20          0.16          0.02         0.63 o                         
  -2   4  20          0.69          2.72         0.65 o                         
  -1   4  20        203.38        172.02         5.68 o                         
  -9   0  21        320.24        372.04         8.54 o                         
  -7   0  21         36.02         34.06         1.59 o                         
  -5   0  21         95.89        109.81         3.22 o                         
  -3   0  21        111.92        118.13         3.45 o                         
  -1   0  21         18.71         17.87         1.37 o                         
   1   0  21         21.95         21.39         1.03 o                         
 -10   1  21         56.59         47.67         1.22 o                         
  -9   1  21         84.73         87.04         3.63 o                         
  -8   1  21          0.63          3.07         1.29 o                         
  -7   1  21         13.98         16.78         0.77 o                         
  -6   1  21         30.94         28.33         0.92 o                         
  -5   1  21         57.81         60.91         1.79 o                         
  -4   1  21          0.08          0.91         0.62 o                         
  -3   1  21        181.15        205.38         3.00 o                         
  -2   1  21          1.23          1.07         0.58 o                         
  -1   1  21         11.91         17.29         0.87 o                         
   0   1  21         24.50         23.11         0.92 o                         
   1   1  21         26.03         29.64         1.07 o                         
   2   1  21          4.54          3.28         0.51 o                         
   3   1  21         21.98         17.92         1.08 o                         
 -10   2  21          0.04          0.84         0.45 o                         
  -9   2  21        111.82        110.43         3.98 o                         
  -8   2  21        103.38         80.45         1.64 o                         
  -7   2  21          3.81          2.78         0.68 o                         
  -6   2  21          8.26          8.27         0.67 o                         
  -5   2  21        179.88        193.07         3.41 o                         
  -4   2  21        193.81        169.84         3.53 o                         
  -3   2  21         10.17          8.98         0.58 o                         
  -2   2  21          2.61          2.42         0.65 o                         
  -1   2  21          5.82          6.42         0.72 o                         
   0   2  21          1.62          0.98         0.54 o                         
   1   2  21         30.95         28.09         1.43 o                         
   2   2  21         74.96         62.71         2.40 o                         
  -8   3  21         44.95         35.18         1.60 o                         
  -7   3  21         27.52         31.83         0.93 o                         
  -6   3  21         30.82         26.20         0.81 o                         
  -5   3  21         93.34         90.49         2.81 o                         
  -4   3  21         95.44         82.00         2.24 o                         
  -3   3  21          3.60          7.98         1.21 o                         
  -2   3  21          0.57          0.21         0.67 o                         
  -1   3  21          9.15          7.96         0.93 o                         
   0   3  21          3.46          2.65         0.72 o                         
  -8   0  22         48.20         47.08         1.55 o                         
  -6   0  22         38.09         37.77         1.20 o                         
  -4   0  22          4.16          5.08         0.79 o                         
  -2   0  22          8.49         11.60         0.79 o                         
   0   0  22        424.04        433.43         9.67 o                         
  -9   1  22         52.36         49.91         1.47 o                         
  -8   1  22         54.93         58.01         1.24 o                         
  -7   1  22          0.68          0.08         0.50 o                         
  -6   1  22          8.39         11.48         0.77 o                         
  -5   1  22         23.16         15.15         0.59 o                         
  -4   1  22         66.07         75.22         1.27 o                         
  -3   1  22          0.67          2.11         0.57 o                         
  -2   1  22         53.29         47.38         1.32 o                         
  -1   1  22         52.53         45.98         1.11 o                         
   0   1  22         17.54         15.13         0.75 o                         
   1   1  22         30.72         22.44         1.24 o                         
  -8   2  22         25.59         34.31         1.52 o                         
  -7   2  22        129.91        111.04         3.08 o                         
  -6   2  22         16.31         14.30         0.60 o                         
  -5   2  22          9.56          9.17         0.56 o                         
  -4   2  22          3.05          3.64         0.44 o                         
  -3   2  22          1.13          1.58         0.64 o                         
  -2   2  22          7.11          6.58         0.56 o                         
  -1   2  22          0.16          0.41         0.67 o                         
  -7   0  23         59.90         44.46         1.38 o                         
  -5   0  23         88.01         80.51         1.77 o                         
  -3   0  23          6.17          4.28         0.63 o                         
  -7   1  23         68.04         72.03         2.69 o                         
  -6   1  23          0.57          1.33         0.33 o                         
  -5   1  23         45.12         49.76         1.56 o                         
  -4   1  23         14.43         11.13         0.69 o                         
  -3   1  23         89.32         94.32         3.41 o                         
  -2   1  23          0.64         -0.36         0.69 o                         
                                                                                
